# Supplementary material for: Proteomic changes upon treatment with semaglutide in individuals with obesity
Source: Nat Med. 2025 Jan 3;31(1):267–77. doi: 10.1038/s41591-024-03355-2 (PMC11750704; doi:10.1038/s41591-024-03355-2)
Supplement: Supplementary file 3 — Supplementary Tables 1–12. [file 41591_2024_3355_MOESM3_ESM.xlsx]

## Sheet: S1_biosample_clin_STEP1_2
STUDYID	TRT01P	TOPICCD	mu	sigma	n	ymin	ymax
NN9536-4373	Placebo	BODY_WEIGHT	-2.63499	6.49731	430	-3.25084	-2.01914
NN9536-4373	Placebo	HBA1C_BLOOD	-2.88669	4.71258	427	-3.33494	-2.43843
NN9536-4373	Placebo	WAIST_CIRCUMFERENCE	-3.64475	5.93239	430	-4.20706	-3.08245
NN9536-4373	Sema 2.4 mg	BODY_WEIGHT	-15.5213	10.0457	867	-16.1909	-14.8517
NN9536-4373	Sema 2.4 mg	HBA1C_BLOOD	-8.29917	4.99656	864	-8.63281	-7.96554
NN9536-4373	Sema 2.4 mg	WAIST_CIRCUMFERENCE	-12.2693	8.31295	866	-12.8237	-11.7148
NN9536-4374	Placebo	BODY_WEIGHT	-3.20103	5.28237	208	-3.92313	-2.47894
NN9536-4374	Placebo	HBA1C_BLOOD	-4.44927	14.4288	208	-6.42166	-2.47687
NN9536-4374	Placebo	WAIST_CIRCUMFERENCE	-3.42967	5.07804	208	-4.12383	-2.73551
NN9536-4374	Sema 2.4 mg	BODY_WEIGHT	-10.6931	7.56691	221	-11.6962	-9.6899
NN9536-4374	Sema 2.4 mg	HBA1C_BLOOD	-21.3766	12.4167	220	-23.0265	-19.7267
NN9536-4374	Sema 2.4 mg	WAIST_CIRCUMFERENCE	-9.01701	6.62936	221	-9.89587	-8.13815
Clinical response in patients with somalogic data
Error bars represent 95% confidence intervals.
eot, end of treatment; Sema, semaglutide

## Sheet: S2_tx_STEP1
ANALYTEID	STUDYID	term	effect_size	std_error	test_statistic	pvalue	pvalue_adj	qvalue	Target	TargetFullName	UniProt	EntrezGeneID	EntrezGeneSymbol
seq.6627.25	NN9536-4373	TRT01PSema 2.4 mg	1.51656	0.065447	23.1724	1.66832e-97	1.21604e-93	5.91523e-94	LIPR1	Inactive pancreatic lipase-related protein 1	P54315	5407	PNLIPRP1
seq.6356.3	NN9536-4373	TRT01PSema 2.4 mg	0.975954	0.048906	19.9557	3.88031e-76	2.82797e-72	6.87906e-73	Carboxypeptidase B1	Carboxypeptidase B	P15086	1360	CPB1
seq.15375.49	NN9536-4373	TRT01PSema 2.4 mg	1.11786	0.0568549	19.6617	2.95902e-74	2.15624e-70	3.49719e-71	Carboxypeptidase B1	Carboxypeptidase B	P15086	1360	CPB1
seq.5034.79	NN9536-4373	TRT01PSema 2.4 mg	0.878969	0.0477764	18.3976	2.5306e-66	1.8438e-62	2.24314e-63	Trypsin 2	Trypsin-2	P07478	5645	PRSS2
seq.3049.61	NN9536-4373	TRT01PSema 2.4 mg	0.917659	0.0502845	18.2493	2.06639e-65	1.50537e-61	1.46533e-62	Trypsin	Trypsin-1	P07477	5644	PRSS1
seq.18864.7	NN9536-4373	TRT01PSema 2.4 mg	0.977097	0.0549736	17.7739	1.63411e-62	1.19028e-58	9.65655e-60	TRY3	Trypsin-3	P35030	5646	PRSS3
seq.15613.16	NN9536-4373	TRT01PSema 2.4 mg	0.973864	0.0588828	16.539	3.43771e-55	2.50368e-51	1.74126e-52	LIPP	Pancreatic triacylglycerol lipase	P16233	5406	PNLIP
seq.19760.26	NN9536-4373	TRT01PSema 2.4 mg	1.31192	0.0796368	16.4738	8.20598e-55	5.9756e-51	3.63692e-52	CBPA1	Carboxypeptidase A1	P15085	1357	CPA1
seq.5671.1	NN9536-4373	TRT01PSema 2.4 mg	1.17214	0.0736105	15.9236	1.16756e-51	8.50097e-48	4.59968e-49	Chymotrypsin	Chymotrypsinogen B	P17538	1504	CTRB1
seq.5648.28	NN9536-4373	TRT01PSema 2.4 mg	0.670648	0.043033	15.5845	9.48705e-50	6.90657e-46	3.36375e-47	CTRB2	Chymotrypsinogen B2	Q6GPI1	440387	CTRB2
seq.22985.160	NN9536-4373	TRT01PSema 2.4 mg	0.775431	0.0524759	14.7769	2.61996e-45	1.90707e-41	8.44491e-43	IGFBP-2	Insulin-like growth factor-binding protein 2	P18065	3485	IGFBP2
seq.2948.58	NN9536-4373	TRT01PSema 2.4 mg	-0.862387	0.058531	-14.7338	4.47319e-45	3.25559e-41	1.32169e-42	Growth hormone receptor	Growth hormone receptor	P10912	2690	GHR
seq.8819.3	NN9536-4373	TRT01PSema 2.4 mg	0.776465	0.0554159	14.0116	3.02086e-41	2.19828e-37	8.23911e-39	IGFBP-2	Insulin-like growth factor-binding protein 2	P18065	3485	IGFBP2
seq.12370.30	NN9536-4373	TRT01PSema 2.4 mg	0.651169	0.0475079	13.7065	1.14145e-39	8.30521e-36	2.89083e-37	Apo F	Apolipoprotein F	Q13790	319	APOF
seq.16609.106	NN9536-4373	TRT01PSema 2.4 mg	0.455859	0.0332949	13.6915	1.36275e-39	9.91402e-36	3.2212e-37	KIRR2	Kin of IRRE-like protein 2	Q6UWL6	84063	KIRREL2
seq.15562.24	NN9536-4373	TRT01PSema 2.4 mg	-0.585774	0.0428254	-13.6782	1.5957e-39	1.16071e-35	3.5361e-37	BGLR	Beta-glucuronidase	P08236	2990	GUSB
seq.8469.41	NN9536-4373	TRT01PSema 2.4 mg	0.787164	0.0579228	13.5899	4.51117e-39	3.28097e-35	9.40877e-37	IGFBP-2	Insulin-like growth factor-binding protein 2	P18065	3485	IGFBP2
seq.10419.1	NN9536-4373	TRT01PSema 2.4 mg	0.800975	0.0601398	13.3186	1.06703e-37	7.75945e-34	2.10183e-35	SCAR5	Scavenger receptor class A member 5	Q6ZMJ2	286133	SCARA5
seq.8484.24	NN9536-4373	TRT01PSema 2.4 mg	-0.700899	0.0531399	-13.1897	4.71717e-37	3.42985e-33	8.80279e-35	Leptin	Leptin	P41159	3952	LEP
seq.2575.5	NN9536-4373	TRT01PSema 2.4 mg	-0.701662	0.0533696	-13.1472	7.683e-37	5.58554e-33	1.36205e-34	Leptin	Leptin	P41159	3952	LEP
seq.2570.72	NN9536-4373	TRT01PSema 2.4 mg	0.744445	0.056724	13.124	1.00257e-36	7.2877e-33	1.69273e-34	IGFBP-2	Insulin-like growth factor-binding protein 2	P18065	3485	IGFBP2
seq.7140.1	NN9536-4373	TRT01PSema 2.4 mg	0.793683	0.0616039	12.8837	1.54403e-35	1.1222e-31	2.48843e-33	ELA2A	Chymotrypsin-like elastase family member 2A	P08217	63036	CELA2A
seq.16763.11	NN9536-4373	TRT01PSema 2.4 mg	-0.58698	0.0457189	-12.8389	2.55925e-35	1.85981e-31	3.94528e-33	LECT2	Leukocyte cell-derived chemotaxin-2	O14960	3950	LECT2
seq.15304.1	NN9536-4373	TRT01PSema 2.4 mg	0.523804	0.0409686	12.7855	4.66681e-35	3.3909e-31	6.89448e-33	PAP1	Regenerating islet-derived protein 3-alpha	Q06141	5068	REG3A
seq.9282.12	NN9536-4373	TRT01PSema 2.4 mg	0.325902	0.0255061	12.7774	5.11093e-35	3.71309e-31	7.24857e-33	CRIS2	Cysteine-rich secretory protein 2	P16562	7180	CRISP2
seq.7948.129	NN9536-4373	TRT01PSema 2.4 mg	-0.605697	0.0475594	-12.7356	8.1708e-35	5.93527e-31	1.11425e-32	GLTD2	Glycolipid transfer protein domain-containing protein 2	A6NH11	388323	GLTPD2
seq.24957.6	NN9536-4373	TRT01PSema 2.4 mg	-0.590293	0.0472448	-12.4944	1.19636e-33	8.68918e-30	1.57105e-31	ESPN	Espin	B1AK53	83715	None
seq.8337.65	NN9536-4373	TRT01PSema 2.4 mg	-0.543394	0.0436416	-12.4513	1.92453e-33	1.39759e-29	2.43702e-31	PTPRU	Receptor-type tyrosine-protein phosphatase U	Q92729	10076	PTPRU
seq.23018.4	NN9536-4373	TRT01PSema 2.4 mg	0.662094	0.0537503	12.318	8.312e-33	6.03534e-29	1.01625e-30	REG1B	Lithostathine-1-beta	P48304	5968	REG1B
seq.14048.7	NN9536-4373	TRT01PSema 2.4 mg	0.441756	0.0358894	12.3088	9.18666e-33	6.66951e-29	1.08575e-30	IL-1 R AcP	Interleukin-1 Receptor accessory protein	Q9NPH3	3556	IL1RAP
seq.6373.54	NN9536-4373	TRT01PSema 2.4 mg	-0.430864	0.0355599	-12.1166	7.40944e-32	5.37851e-28	8.47454e-30	DLK1	Protein delta homolog 1	P80370	8788	DLK1
seq.15483.377	NN9536-4373	TRT01PSema 2.4 mg	-0.470675	0.0395122	-11.9121	6.63908e-31	4.81864e-27	7.35615e-29	Agrin	Agrin	O00468	375790	AGRN
seq.2212.69	NN9536-4373	TRT01PSema 2.4 mg	-0.712207	0.060124	-11.8456	1.34648e-30	9.77141e-27	1.4467e-28	tPA	Tissue-type plasminogen activator	P00750	5327	PLAT
seq.6923.1	NN9536-4373	TRT01PSema 2.4 mg	-0.617631	0.0524947	-11.7656	3.1412e-30	2.27926e-26	3.27574e-28	PLOD2	Procollagen-lysine,2-oxoglutarate 5-dioxygenase 2	O00469	5352	PLOD2
seq.2630.12	NN9536-4373	TRT01PSema 2.4 mg	0.42604	0.0366207	11.6338	1.25479e-29	9.10352e-26	1.27115e-27	IL-1 R AcP	Interleukin-1 Receptor accessory protein	Q9NPH3	3556	IL1RAP
seq.17447.52	NN9536-4373	TRT01PSema 2.4 mg	-0.607877	0.0527082	-11.5329	3.59663e-29	2.609e-25	3.5423e-27	SFRP4	Secreted frizzled-related protein 4	Q6FHJ7	6424	SFRP4
seq.4929.55	NN9536-4373	TRT01PSema 2.4 mg	0.492823	0.0432033	11.4071	1.32255e-28	9.59248e-25	1.26737e-26	SHBG	Sex hormone-binding globulin	P04278	6462	SHBG
seq.6496.60	NN9536-4373	TRT01PSema 2.4 mg	-0.406078	0.0357906	-11.3459	2.47985e-28	1.79839e-24	2.31384e-26	DLK1:ECD	Protein delta homolog 1:Extracellular domain	P80370	8788	DLK1
seq.18917.53	NN9536-4373	TRT01PSema 2.4 mg	0.524949	0.0463915	11.3156	3.3838e-28	2.45359e-24	3.07632e-26	Pancreatic alpha-amylase	Pancreatic alpha-amylase	P04746	279	AMY2A
seq.18896.23	NN9536-4373	TRT01PSema 2.4 mg	0.514953	0.0459599	11.2044	1.05259e-27	7.6313e-24	9.33025e-26	H6ST3	Heparan-sulfate 6-O-sulfotransferase 3	Q8IZP7	266722	HS6ST3
seq.6252.62	NN9536-4373	TRT01PSema 2.4 mg	0.35358	0.0316518	11.1709	1.47857e-27	1.07182e-23	1.27865e-25	Secretoglobin family 3A member 1	Secretoglobin family 3A member 1	Q96QR1	92304	SCGB3A1
seq.11277.23	NN9536-4373	TRT01PSema 2.4 mg	-0.48718	0.0436978	-11.1488	1.84928e-27	1.34036e-23	1.56116e-25	ATF6A	Cyclic AMP-dependent transcription factor ATF-6 alpha	P18850	22926	ATF6
seq.9278.9	NN9536-4373	TRT01PSema 2.4 mg	0.599703	0.0539121	11.1237	2.38427e-27	1.72788e-23	1.96598e-25	SDF-1	Stromal cell-derived factor 1	P48061	6387	CXCL12
seq.3220.40	NN9536-4373	TRT01PSema 2.4 mg	-0.480102	0.0433536	-11.0741	3.93331e-27	2.85008e-23	3.16955e-25	RET	Proto-oncogene tyrosine-protein kinase receptor Ret	P07949	5979	RET
seq.8958.51	NN9536-4373	TRT01PSema 2.4 mg	0.529958	0.0480254	11.0349	5.83108e-27	4.22462e-23	4.5944e-25	CHL1	Neural cell adhesion molecule L1-like protein	O00533	10752	CHL1
seq.8235.48	NN9536-4373	TRT01PSema 2.4 mg	0.544705	0.0498805	10.9202	1.8369e-26	1.33065e-22	1.41586e-24	SCG1	Secretogranin-1	P05060	1114	CHGB
seq.7735.17	NN9536-4373	TRT01PSema 2.4 mg	-0.547398	0.050625	-10.8128	5.33144e-26	3.86156e-22	4.02197e-24	PEDF	Pigment epithelium-derived factor	P36955	5176	SERPINF1
seq.19241.31	NN9536-4373	TRT01PSema 2.4 mg	-0.482538	0.0449275	-10.7404	1.08843e-25	7.88244e-22	8.03995e-24	RBP-III	Retinol-binding protein 5	P82980	83758	RBP5
seq.9484.75	NN9536-4373	TRT01PSema 2.4 mg	0.497917	0.0463933	10.7325	1.17579e-25	8.5139e-22	8.50798e-24	Desmoglein-2	Desmoglein-2	Q14126	1829	DSG2
seq.4992.49	NN9536-4373	TRT01PSema 2.4 mg	0.499057	0.0465319	10.725	1.26539e-25	9.16141e-22	8.97318e-24	GRN	Granulins	P28799	2896	GRN
seq.4337.49	NN9536-4373	TRT01PSema 2.4 mg	-0.650774	0.0610976	-10.6514	2.60264e-25	1.88405e-21	1.8094e-23	CRP	C-reactive protein	P02741	1401	CRP
seq.7909.37	NN9536-4373	TRT01PSema 2.4 mg	0.455143	0.0432725	10.5181	9.50381e-25	6.87886e-21	6.48018e-23	SHBG	Sex hormone-binding globulin	P04278	6462	SHBG
seq.9416.77	NN9536-4373	TRT01PSema 2.4 mg	-0.507925	0.0483528	-10.5046	1.08263e-24	7.83501e-21	7.24265e-23	CBPM	Carboxypeptidase M	P14384	1368	CPM
seq.8982.65	NN9536-4373	TRT01PSema 2.4 mg	-0.536709	0.0512946	-10.4633	1.61217e-24	1.16656e-20	1.05854e-22	TSP3	Thrombospondin-3	P49746	7059	THBS3
seq.7970.315	NN9536-4373	TRT01PSema 2.4 mg	0.413863	0.0397006	10.4246	2.33728e-24	1.69102e-20	1.50675e-22	NAR3	Ecto-ADP-ribosyltransferase 3	Q13508	419	ART3
seq.15556.49	NN9536-4373	TRT01PSema 2.4 mg	0.461746	0.0448053	10.3056	7.28241e-24	5.2681e-20	4.61083e-22	Alpha-amylase 2B	Alpha-amylase 2B	P19961	280	AMY2B
seq.21182.8	NN9536-4373	TRT01PSema 2.4 mg	0.250425	0.0243932	10.2662	1.05899e-23	7.6597e-20	6.58735e-22	SEN15	tRNA-splicing endonuclease subunit Sen15	Q8WW01	116461	TSEN15
seq.7957.2	NN9536-4373	TRT01PSema 2.4 mg	0.479097	0.0468976	10.2158	1.70527e-23	1.23325e-19	1.04246e-21	SCG3	Secretogranin-3	Q8WXD2	29106	SCG3
seq.10565.19	NN9536-4373	TRT01PSema 2.4 mg	0.337651	0.0330624	10.2125	1.75893e-23	1.27188e-19	1.05704e-21	SLIK3	SLIT and NTRK-like protein 3	O94933	22865	SLITRK3
seq.8043.153	NN9536-4373	TRT01PSema 2.4 mg	-0.53116	0.0530485	-10.0127	1.14204e-22	8.25691e-19	6.74871e-21	COMP	Cartilage oligomeric matrix protein	P49747	1311	COMP
seq.9284.25	NN9536-4373	TRT01PSema 2.4 mg	-0.497717	0.0497175	-10.0109	1.16164e-22	8.39747e-19	6.752e-21	SFRP4	Secreted frizzled-related protein 4	Q6FHJ7	6424	SFRP4
seq.15594.47	NN9536-4373	TRT01PSema 2.4 mg	-0.484111	0.0484161	-9.99897	1.29748e-22	9.37819e-19	7.41996e-21	HTRA1	Serine protease HTRA1	Q92743	5654	HTRA1
seq.21707.15	NN9536-4373	TRT01PSema 2.4 mg	0.435261	0.0440286	9.88587	3.68678e-22	2.66444e-18	2.07491e-20	C1QL3	Complement C1q-like protein 3	Q5VWW1	389941	C1QL3
seq.10970.3	NN9536-4373	TRT01PSema 2.4 mg	0.402738	0.0408504	9.85886	4.72393e-22	3.41351e-18	2.61708e-20	NAR3	Ecto-ADP-ribosyltransferase 3	Q13508	419	ART3
seq.3340.53	NN9536-4373	TRT01PSema 2.4 mg	-0.504235	0.0513312	-9.82318	6.54907e-22	4.73171e-18	3.57239e-20	TSP4	Thrombospondin-4	P35443	7060	THBS4
seq.23326.10	NN9536-4373	TRT01PSema 2.4 mg	-0.503474	0.0512799	-9.81816	6.85683e-22	4.95338e-18	3.6836e-20	GSTA2	Glutathione S-transferase A2	P09210	2939	GSTA2
seq.7223.60	NN9536-4373	TRT01PSema 2.4 mg	0.3933	0.0401526	9.79513	8.46087e-22	6.11129e-18	4.47747e-20	S100A13	Protein S100-A13	Q99584	6284	S100A13
seq.15476.6	NN9536-4373	TRT01PSema 2.4 mg	0.447279	0.0459231	9.73975	1.4005e-21	1.01144e-17	7.30241e-20	REG3G	Regenerating islet-derived protein 3-gamma	Q6UW15	130120	REG3G
seq.5000.52	NN9536-4373	TRT01PSema 2.4 mg	-0.385573	0.039676	-9.71805	1.70513e-21	1.23127e-17	8.76193e-20	LG3BP	Galectin-3-binding protein	Q08380	3959	LGALS3BP
seq.15475.4	NN9536-4373	TRT01PSema 2.4 mg	-0.419313	0.043328	-9.67763	2.45779e-21	1.77452e-17	1.24491e-19	PLTP	Phospholipid transfer protein	P55058	5360	PLTP
seq.5140.56	NN9536-4373	TRT01PSema 2.4 mg	0.469131	0.0486128	9.65036	3.143e-21	2.26893e-17	1.56956e-19	UNC5H4	Netrin receptor UNC5D	Q6UXZ4	137970	UNC5D
seq.10439.57	NN9536-4373	TRT01PSema 2.4 mg	0.428793	0.0445127	9.63305	3.6732e-21	2.65132e-17	1.80886e-19	Alpha-amylase 2B	Alpha-amylase 2B	P19961	280	AMY2B
seq.15487.164	NN9536-4373	TRT01PSema 2.4 mg	-0.50246	0.0523037	-9.60658	4.6594e-21	3.36269e-17	2.26308e-19	carboxylesterase, liver	Liver carboxylesterase 1	P23141	1066	CES1
seq.3554.24	NN9536-4373	TRT01PSema 2.4 mg	0.375483	0.0391643	9.58738	5.53522e-21	3.99421e-17	2.65213e-19	Adiponectin	Adiponectin	Q15848	9370	ADIPOQ
seq.23581.131	NN9536-4373	TRT01PSema 2.4 mg	0.391217	0.0408782	9.57031	6.44901e-21	4.65296e-17	3.04877e-19	Obestatin	Obestatin	Q9UBU3	51738	GHRL
seq.5749.53	NN9536-4373	TRT01PSema 2.4 mg	0.392477	0.0412059	9.52478	9.6845e-21	6.9864e-17	4.5181e-19	COL	Colipase	P04118	1208	CLPS
seq.16770.3	NN9536-4373	TRT01PSema 2.4 mg	0.467403	0.0492469	9.49101	1.30784e-20	9.43344e-17	6.02221e-19	REG1B	Lithostathine-1-beta	P48304	5968	REG1B
seq.19617.5	NN9536-4373	TRT01PSema 2.4 mg	-0.468444	0.0498708	-9.39315	3.10891e-20	2.24214e-16	1.41321e-18	LTB4DH	Prostaglandin reductase 1	Q14914	22949	PTGR1
seq.25121.7	NN9536-4373	TRT01PSema 2.4 mg	-0.470068	0.0501063	-9.38141	3.44723e-20	2.48579e-16	1.54716e-18	NOMO2	Nodal modulator 2	Q5JPE7	283820	NOMO2
seq.16057.6	NN9536-4373	TRT01PSema 2.4 mg	-0.383231	0.0408915	-9.3719	3.74819e-20	2.70244e-16	1.66121e-18	IGF-II receptor	Cation-independent mannose-6-phosphate receptor	P11717	3482	IGF2R
seq.15539.15	NN9536-4373	TRT01PSema 2.4 mg	0.434633	0.0464045	9.36619	3.94119e-20	2.84121e-16	1.72518e-18	SLIK1	SLIT and NTRK-like protein 1	Q96PX8	114798	SLITRK1
seq.13690.26	NN9536-4373	TRT01PSema 2.4 mg	0.567557	0.0606941	9.3511	4.49941e-20	3.24317e-16	1.94551e-18	BGN	Biglycan	P21810	633	BGN
seq.4435.66	NN9536-4373	TRT01PSema 2.4 mg	-0.355912	0.0382278	-9.31029	6.43327e-20	4.63646e-16	2.74819e-18	ENPP7	Ectonucleotide pyrophosphatase/phosphodiesterase family member 7	Q6UWV6	339221	ENPP7
seq.3343.1	NN9536-4373	TRT01PSema 2.4 mg	-0.423465	0.0457326	-9.2596	1.00114e-19	7.21423e-16	4.2258e-18	Aminoacylase-1	Aminoacylase-1	Q03154	95	ACY1
seq.10916.44	NN9536-4373	TRT01PSema 2.4 mg	0.510074	0.0554224	9.20339	1.63093e-19	1.17509e-15	6.80313e-18	PLA2R	Secretory phospholipase A2 receptor	Q13018	22925	PLA2R1
seq.12446.49	NN9536-4373	TRT01PSema 2.4 mg	-0.427068	0.0464187	-9.20035	1.67447e-19	1.20629e-15	6.90355e-18	GST A1-1	Glutathione S-transferase A1	P08263	2938	GSTA1
seq.3344.60	NN9536-4373	TRT01PSema 2.4 mg	0.586388	0.0638467	9.18432	1.92366e-19	1.38561e-15	7.83974e-18	Antithrombin III	Antithrombin-III	P01008	462	SERPINC1
seq.4964.67	NN9536-4373	TRT01PSema 2.4 mg	-0.186651	0.0203527	-9.17085	2.16106e-19	1.55639e-15	8.70714e-18	ARTS1	Endoplasmic reticulum aminopeptidase 1	Q9NZ08	51752	ERAP1
seq.25060.18	NN9536-4373	TRT01PSema 2.4 mg	-0.413407	0.045398	-9.10628	3.76765e-19	2.71309e-15	1.50097e-17	MAOX	NADP-dependent malic enzyme	P48163	4199	ME1
seq.17755.5	NN9536-4373	TRT01PSema 2.4 mg	-0.382384	0.0423769	-9.02339	7.65401e-19	5.51089e-15	3.00655e-17	UGDH	UDP-glucose 6-dehydrogenase	O60701	7358	UGDH
seq.8262.20	NN9536-4373	TRT01PSema 2.4 mg	0.475998	0.0527609	9.02179	7.75911e-19	5.58578e-15	3.00655e-17	Apo D	Apolipoprotein D	P05090	347	APOD
seq.6895.1	NN9536-4373	TRT01PSema 2.4 mg	-0.437793	0.0485296	-9.02115	7.80124e-19	5.61533e-15	3.00655e-17	TR:CD	Transferrin receptor protein 1:Cytoplasmic domain	P02786	7037	TFRC
seq.20175.17	NN9536-4373	TRT01PSema 2.4 mg	0.525035	0.0582183	9.01838	7.98771e-19	5.74876e-15	3.04531e-17	CO9A3	Collagen alpha-3(IX) chain	Q14050	1299	COL9A3
seq.6957.14	NN9536-4373	TRT01PSema 2.4 mg	0.400536	0.0446056	8.9795	1.11147e-18	7.99812e-15	4.19239e-17	LIPR2	Pancreatic lipase-related protein 2	P54317	5408	PNLIPRP2
seq.15465.79	NN9536-4373	TRT01PSema 2.4 mg	0.537484	0.059958	8.96434	1.26398e-18	9.0943e-15	4.71745e-17	CNPY4	Protein canopy homolog 4	Q8N129	245812	CNPY4
seq.20107.11	NN9536-4373	TRT01PSema 2.4 mg	0.453773	0.0509026	8.91454	1.92533e-18	1.38508e-14	7.11093e-17	MYL4	Myosin light polypeptide 4	P12829	4635	MYL4
seq.11246.3	NN9536-4373	TRT01PSema 2.4 mg	0.295956	0.0332203	8.90889	2.01914e-18	1.45237e-14	7.38052e-17	LPLC1	BPI fold-containing family B member 1	Q8TDL5	92747	BPIFB1
seq.20579.50	NN9536-4373	TRT01PSema 2.4 mg	0.396566	0.0445636	8.89886	2.19711e-18	1.58016e-14	7.94912e-17	MAG	Myelin-associated glycoprotein	P20916	4099	MAG
seq.6918.183	NN9536-4373	TRT01PSema 2.4 mg	0.49605	0.0559152	8.87147	2.76625e-18	1.98921e-14	9.90717e-17	CCKN	Cholecystokinin	P06307	885	CCK
seq.4498.62	NN9536-4373	TRT01PSema 2.4 mg	0.341884	0.038799	8.81166	4.5639e-18	3.28144e-14	1.61819e-16	NCAM-120	Neural cell adhesion molecule 1, 120 kDa isoform	P13591	4684	NCAM1
seq.21770.18	NN9536-4373	TRT01PSema 2.4 mg	0.358862	0.040748	8.80686	4.75079e-18	3.41534e-14	1.66777e-16	B3GA1	Galactosylgalactosylxylosylprotein 3-beta-glucuronosyltransferase 1	Q9P2W7	27087	B3GAT1
seq.21546.20	NN9536-4373	TRT01PSema 2.4 mg	-0.264895	0.0302624	-8.75328	7.42021e-18	5.33365e-14	2.57934e-16	AGRD1	Adhesion G-protein coupled receptor D1	Q6QNK2	283383	ADGRD1
seq.16307.22	NN9536-4373	TRT01PSema 2.4 mg	0.443935	0.0508619	8.72824	9.13238e-18	6.56344e-14	3.14369e-16	UNC5H4	Netrin receptor UNC5D	Q6UXZ4	137970	UNC5D
seq.5036.50	NN9536-4373	TRT01PSema 2.4 mg	0.388497	0.0445268	8.72502	9.37947e-18	6.74009e-14	3.1977e-16	TSG-6	Tumor necrosis factor-inducible gene 6 protein	P98066	7130	TNFAIP6
seq.14237.1	NN9536-4373	TRT01PSema 2.4 mg	0.473262	0.0544097	8.69812	1.17155e-17	8.41756e-14	3.95606e-16	HSP 70	Heat shock 70 kDa protein 1A	P0DMV8	3303	HSPA1A
seq.3470.1	NN9536-4373	TRT01PSema 2.4 mg	-0.319553	0.0368306	-8.67629	1.40275e-17	1.00774e-13	4.69209e-16	sE-Selectin	E-selectin	P16581	6401	SELE
seq.13738.8	NN9536-4373	TRT01PSema 2.4 mg	-0.526446	0.0606956	-8.67356	1.43466e-17	1.03051e-13	4.75397e-16	Inhibin bA chain	Inhibin beta A chain	P08476	3624	INHBA
seq.15573.110	NN9536-4373	TRT01PSema 2.4 mg	0.376668	0.0434748	8.66407	1.55122e-17	1.11408e-13	5.09262e-16	CSPG3	Neurocan core protein	O14594	1463	NCAN
seq.19563.3	NN9536-4373	TRT01PSema 2.4 mg	0.405023	0.0468143	8.65169	1.71751e-17	1.23334e-13	5.58683e-16	SEZ6L	Seizure 6-like protein	Q9BYH1	23544	SEZ6L
seq.17396.23	NN9536-4373	TRT01PSema 2.4 mg	-0.410263	0.0474612	-8.64416	1.82708e-17	1.31184e-13	5.88921e-16	ADH1A	Alcohol dehydrogenase 1A	P07327	124	ADH1A
seq.2474.54	NN9536-4373	TRT01PSema 2.4 mg	-0.570973	0.0664366	-8.59426	2.75002e-17	1.97424e-13	8.78425e-16	SAP	Serum amyloid P-component	P02743	325	APCS
seq.8447.11	NN9536-4373	TRT01PSema 2.4 mg	0.393084	0.045764	8.58936	2.86235e-17	2.0546e-13	9.06144e-16	ghrelin	Appetite-regulating hormone	Q9UBU3	51738	GHRL
seq.14068.29	NN9536-4373	TRT01PSema 2.4 mg	-0.394966	0.0463801	-8.51587	5.206e-17	3.73635e-13	1.6335e-15	TECK	C-C motif chemokine 25	O15444	6370	CCL25
seq.14636.25	NN9536-4373	TRT01PSema 2.4 mg	-0.445986	0.0525498	-8.48692	6.58121e-17	4.72268e-13	2.04688e-15	Ribonuclease UK114	Ribonuclease UK114	P52758	10247	RIDA
seq.19553.14	NN9536-4373	TRT01PSema 2.4 mg	0.391902	0.0462638	8.47103	7.48282e-17	5.36892e-13	2.30707e-15	STX1a	Syntaxin-1A	Q16623	6804	STX1A
seq.3601.54	NN9536-4373	TRT01PSema 2.4 mg	0.374751	0.0446233	8.39812	1.34514e-16	9.65004e-13	4.11152e-15	CHL1	Neural cell adhesion molecule L1-like protein	O00533	10752	CHL1
seq.2665.26	NN9536-4373	TRT01PSema 2.4 mg	0.320016	0.0382165	8.37377	1.63453e-16	1.17245e-12	4.93541e-15	BCMA	Tumor necrosis factor receptor superfamily member 17	Q02223	608	TNFRSF17
seq.18398.1	NN9536-4373	TRT01PSema 2.4 mg	-0.37027	0.0442211	-8.37316	1.64253e-16	1.17802e-12	4.93541e-15	AK1D1	3-oxo-5-beta-steroid 4-dehydrogenase	P51857	6718	AKR1D1
seq.22533.95	NN9536-4373	TRT01PSema 2.4 mg	-0.407954	0.0488137	-8.35735	1.86359e-16	1.33638e-12	5.55261e-15	PP1RA	Serine/threonine-protein phosphatase 1 regulatory subunit 10	Q96QC0	5514	PPP1R10
seq.7152.5	NN9536-4373	TRT01PSema 2.4 mg	-0.41239	0.0494339	-8.34225	2.10199e-16	1.50713e-12	6.21073e-15	TIMD3	Hepatitis A virus cellular receptor 2	Q8TDQ0	84868	HAVCR2
seq.8356.88	NN9536-4373	TRT01PSema 2.4 mg	-0.333563	0.0402094	-8.29563	3.0449e-16	2.18289e-12	8.92236e-15	NEU1	Oxytocin-neurophysin 1	P01178	5020	OXT
seq.9018.38	NN9536-4373	TRT01PSema 2.4 mg	0.338972	0.0410865	8.25021	4.36134e-16	3.12621e-12	1.26751e-14	PCD10:ECD	Protocadherin-10:Extracellular domain	Q9P2E7	57575	PCDH10
seq.7100.31	NN9536-4373	TRT01PSema 2.4 mg	0.597363	0.0724917	8.24044	4.71102e-16	3.37639e-12	1.35801e-14	CD2	T-cell surface antigen CD2	P06729	914	CD2
seq.2330.2	NN9536-4373	TRT01PSema 2.4 mg	0.398915	0.0484564	8.23246	5.01667e-16	3.59495e-12	1.43445e-14	SDF-1	Stromal cell-derived factor 1	P48061	6387	CXCL12
seq.23148.100	NN9536-4373	TRT01PSema 2.4 mg	-0.480898	0.058441	-8.22877	5.16475e-16	3.70055e-12	1.46498e-14	Endothelial lipase	Endothelial cell-derived lipase	Q9Y5X9	9388	LIPG
seq.13095.51	NN9536-4373	TRT01PSema 2.4 mg	0.40596	0.0493608	8.22435	5.34764e-16	3.83105e-12	1.50482e-14	PSP	Lithostathine-1-alpha	P05451	5967	REG1A
seq.2813.11	NN9536-4373	TRT01PSema 2.4 mg	0.347751	0.042316	8.21797	5.6228e-16	4.02761e-12	1.56979e-14	ART	Agouti-related protein	O00253	181	AGRP
seq.21271.53	NN9536-4373	TRT01PSema 2.4 mg	-0.283199	0.0346879	-8.16419	8.57385e-16	6.14059e-12	2.37497e-14	AK1C2	Aldo-keto reductase family 1 member C2	P52895	1646	AKR1C2
seq.13731.14	NN9536-4373	TRT01PSema 2.4 mg	0.313775	0.0384765	8.15497	9.2143e-16	6.59836e-12	2.53259e-14	C7	Complement component C7	P10643	730	C7
seq.3516.60	NN9536-4373	TRT01PSema 2.4 mg	0.446616	0.054817	8.1474	9.77569e-16	6.99939e-12	2.66622e-14	SDF-1	Stromal cell-derived factor 1	P48061	6387	CXCL12
seq.25051.104	NN9536-4373	TRT01PSema 2.4 mg	-0.411547	0.0505688	-8.13836	1.04902e-15	7.50991e-12	2.83925e-14	FTO	Fat mass and obesity-associated protein	Q9C0B1	79068	FTO
seq.7206.20	NN9536-4373	TRT01PSema 2.4 mg	-0.408455	0.0502082	-8.13523	1.07492e-15	7.69427e-12	2.88732e-14	F16P1	Fructose-1,6-bisphosphatase 1	P09467	2203	FBP1
seq.9326.33	NN9536-4373	TRT01PSema 2.4 mg	0.509742	0.0626896	8.1312	1.10922e-15	7.93872e-12	2.95706e-14	ITI heavy chain H2	Inter-alpha-trypsin inhibitor heavy chain H2	P19823	3698	ITIH2
seq.14125.5	NN9536-4373	TRT01PSema 2.4 mg	0.414587	0.0510674	8.11842	1.22538e-15	8.76882e-12	3.24234e-14	ApoM	Apolipoprotein M	O95445	55937	APOM
seq.9296.15	NN9536-4373	TRT01PSema 2.4 mg	0.392851	0.0486107	8.08158	1.63145e-15	1.1673e-11	4.28482e-14	PTPRD	Receptor-type tyrosine-protein phosphatase delta	P23468	5789	PTPRD
seq.7218.87	NN9536-4373	TRT01PSema 2.4 mg	0.458306	0.0568168	8.06638	1.8352e-15	1.3129e-11	4.78451e-14	AT1B2	Sodium/potassium-transporting ATPase subunit beta-2	P14415	482	ATP1B2
seq.20161.41	NN9536-4373	TRT01PSema 2.4 mg	0.338018	0.0419476	8.05811	1.95661e-15	1.39956e-11	5.0638e-14	NCAM1	Neural cell adhesion molecule 1	P13591	4684	NCAM1
seq.3415.61	NN9536-4373	TRT01PSema 2.4 mg	0.382868	0.0476152	8.04088	2.23515e-15	1.59858e-11	5.74276e-14	BSP	Bone sialoprotein 2	P21815	3381	IBSP
seq.5353.89	NN9536-4373	TRT01PSema 2.4 mg	-0.345237	0.043064	-8.01685	2.69008e-15	1.92367e-11	6.86186e-14	IL-1Ra	Interleukin-1 receptor antagonist protein	P18510	3557	IL1RN
seq.8866.53	NN9536-4373	TRT01PSema 2.4 mg	0.367782	0.0459243	8.00845	2.86981e-15	2.05192e-11	7.26805e-14	QPCTL	Glutaminyl-peptide cyclotransferase-like protein	Q9NXS2	54814	QPCTL
seq.9211.19	NN9536-4373	TRT01PSema 2.4 mg	-0.480985	0.0601119	-8.00149	3.02747e-15	2.16434e-11	7.61295e-14	PEDF	Pigment epithelium-derived factor	P36955	5176	SERPINF1
seq.15367.38	NN9536-4373	TRT01PSema 2.4 mg	0.339942	0.0426651	7.96768	3.92424e-15	2.80505e-11	9.79851e-14	LPLC1	BPI fold-containing family B member 1	Q8TDL5	92747	BPIFB1
seq.4129.72	NN9536-4373	TRT01PSema 2.4 mg	-0.368188	0.0462485	-7.96109	4.12746e-15	2.9499e-11	1.02339e-13	Factor B	Complement factor B	P00751	629	CFB
seq.18342.2	NN9536-4373	TRT01PSema 2.4 mg	-0.413001	0.0518953	-7.95836	4.21439e-15	3.01161e-11	1.03768e-13	SERC	Phosphoserine aminotransferase	Q9Y617	29968	PSAT1
seq.10978.39	NN9536-4373	TRT01PSema 2.4 mg	0.612673	0.0775745	7.89787	6.68495e-15	4.7764e-11	1.63464e-13	SOM2	Growth hormone variant	P01242	2689	GH2
seq.3461.58	NN9536-4373	TRT01PSema 2.4 mg	0.288949	0.0367765	7.85689	9.12113e-15	6.51614e-11	2.21507e-13	PGCB	Brevican core protein	Q96GW7	63827	BCAN
seq.2973.15	NN9536-4373	TRT01PSema 2.4 mg	-0.284099	0.036219	-7.84393	1.00601e-14	7.18593e-11	2.42648e-13	CD36 ANTIGEN	Platelet glycoprotein 4	P16671	948	CD36
seq.16612.28	NN9536-4373	TRT01PSema 2.4 mg	-0.428012	0.054662	-7.83016	1.11629e-14	7.97257e-11	2.67429e-13	SDC3	Syndecan-3	O75056	9672	SDC3
seq.6408.2	NN9536-4373	TRT01PSema 2.4 mg	-0.568162	0.0726588	-7.81959	1.20885e-14	8.63238e-11	2.87659e-13	INHBC	Inhibin beta C chain	P55103	3626	INHBC
seq.2999.6	NN9536-4373	TRT01PSema 2.4 mg	0.367229	0.0471356	7.79091	1.49999e-14	1.07099e-10	3.5456e-13	LSAMP	Limbic system-associated membrane protein	Q13449	4045	LSAMP
seq.15516.12	NN9536-4373	TRT01PSema 2.4 mg	-0.251888	0.0323532	-7.78557	1.56142e-14	1.11469e-10	3.66635e-13	SAA-4	Serum amyloid A-4 protein	P35542	6291	SAA4
seq.2567.5	NN9536-4373	TRT01PSema 2.4 mg	-0.455326	0.0585406	-7.77796	1.65315e-14	1.18002e-10	3.85621e-13	Factor I	Complement factor I	P05156	3426	CFI
seq.13416.8	NN9536-4373	TRT01PSema 2.4 mg	0.383868	0.04945	7.76276	1.85265e-14	1.32223e-10	4.29333e-13	T132D	Transmembrane protein 132D	Q14C87	121256	TMEM132D
seq.2705.5	NN9536-4373	TRT01PSema 2.4 mg	-0.355319	0.0461002	-7.70754	2.79763e-14	1.99639e-10	6.44113e-13	TECK	C-C motif chemokine 25	O15444	6370	CCL25
seq.13543.7	NN9536-4373	TRT01PSema 2.4 mg	-0.345745	0.0450391	-7.67656	3.52176e-14	2.51277e-10	8.05602e-13	LTB4DH	Prostaglandin reductase 1	Q14914	22949	PTGR1
seq.11192.168	NN9536-4373	TRT01PSema 2.4 mg	0.376372	0.0490917	7.6667	3.78864e-14	2.70281e-10	8.61095e-13	TINAL	Tubulointerstitial nephritis antigen-like	Q9GZM7	64129	TINAGL1
seq.5437.63	NN9536-4373	TRT01PSema 2.4 mg	-0.378171	0.0495397	-7.63369	4.83586e-14	3.44942e-10	1.09211e-12	FABP	Fatty acid-binding protein, heart	P05413	2170	FABP3
seq.3446.7	NN9536-4373	TRT01PSema 2.4 mg	-0.352901	0.0463214	-7.61854	5.4075e-14	3.85663e-10	1.21348e-12	IL-18 Ra	Interleukin-18 receptor 1	Q13478	8809	IL18R1
seq.9870.17	NN9536-4373	TRT01PSema 2.4 mg	-0.391838	0.0515558	-7.60027	6.18588e-14	4.41115e-10	1.37942e-12	SYWC	Tryptophan--tRNA ligase, cytoplasmic	P23381	7453	WARS1
seq.15471.29	NN9536-4373	TRT01PSema 2.4 mg	0.298284	0.0392654	7.59663	6.35368e-14	4.53017e-10	1.40798e-12	LIPR2	Pancreatic lipase-related protein 2	P54317	5408	PNLIPRP2
seq.7157.22	NN9536-4373	TRT01PSema 2.4 mg	0.264028	0.0348368	7.57899	7.23207e-14	5.15574e-10	1.59268e-12	PCDA4	Protocadherin alpha-4	Q9UN74	56144	PCDHA4
seq.17138.8	NN9536-4373	TRT01PSema 2.4 mg	-0.347769	0.0459127	-7.57457	7.47019e-14	5.32475e-10	1.63497e-12	GST A1-1	Glutathione S-transferase A1	P08263	2938	GSTA1
seq.13998.26	NN9536-4373	TRT01PSema 2.4 mg	-0.353737	0.0469879	-7.52826	1.04798e-13	7.46897e-10	2.2796e-12	PURA1	Adenylosuccinate synthetase isozyme 1	Q8N142	122622	ADSS1
seq.5634.39	NN9536-4373	TRT01PSema 2.4 mg	-0.291782	0.038847	-7.51106	1.18788e-13	8.46487e-10	2.56817e-12	OFUT1	GDP-fucose protein O-fucosyltransferase 1	Q9H488	23509	POFUT1
seq.3235.50	NN9536-4373	TRT01PSema 2.4 mg	0.317937	0.042637	7.45683	1.76029e-13	1.25421e-09	3.78263e-12	WFKN2	WAP, Kazal, immunoglobulin, Kunitz and NTR domain-containing protein 2	Q8TEU8	124857	WFIKKN2
seq.5028.59	NN9536-4373	TRT01PSema 2.4 mg	-0.263814	0.03542	-7.44818	1.87385e-13	1.33493e-09	4.00238e-12	sCD163	Scavenger receptor cysteine-rich type 1 protein M130	Q86VB7	9332	CD163
seq.14069.61	NN9536-4373	TRT01PSema 2.4 mg	0.236485	0.0318013	7.43632	2.04132e-13	1.45403e-09	4.33398e-12	Carbonic Anhydrase IV	Carbonic anhydrase 4	P22748	762	CA4
seq.9313.27	NN9536-4373	TRT01PSema 2.4 mg	0.203674	0.0275268	7.39914	2.66778e-13	1.89999e-09	5.63032e-12	CBLN1	Cerebellin-1	P23435	869	CBLN1
seq.20546.71	NN9536-4373	TRT01PSema 2.4 mg	-0.34201	0.0465369	-7.34922	3.81394e-13	2.71591e-09	8.00165e-12	R4RL1	Reticulon-4 receptor-like 1	Q86UN2	146760	RTN4RL1
seq.9002.36	NN9536-4373	TRT01PSema 2.4 mg	0.443274	0.0603347	7.34691	3.87744e-13	2.76073e-09	8.08701e-12	SPA11	Serpin A11	Q86U17	256394	SERPINA11
seq.9377.25	NN9536-4373	TRT01PSema 2.4 mg	0.347503	0.0473586	7.33768	4.14132e-13	2.94821e-09	8.58688e-12	SCF	Kit ligand	P21583	4254	KITLG
seq.21705.33	NN9536-4373	TRT01PSema 2.4 mg	0.332052	0.0452698	7.33495	4.22249e-13	3.00557e-09	8.70428e-12	METRL	Meteorin-like protein	Q641Q3	284207	METRNL
seq.6478.2	NN9536-4373	TRT01PSema 2.4 mg	0.34737	0.047375	7.33234	4.30195e-13	3.0617e-09	8.81681e-12	IGLO5	IgLON family member 5	A6NGN9	402665	IGLON5
seq.9213.24	NN9536-4373	TRT01PSema 2.4 mg	-0.378687	0.0516591	-7.33051	4.35828e-13	3.10135e-09	8.88093e-12	FTCD	Formimidoyltransferase-cyclodeaminase	O95954	10841	FTCD
seq.5084.154	NN9536-4373	TRT01PSema 2.4 mg	0.246353	0.0336641	7.31796	4.76549e-13	3.39064e-09	9.65521e-12	IL-17B R	Interleukin-17 receptor B	Q9NRM6	55540	IL17RB
seq.3503.4	NN9536-4373	TRT01PSema 2.4 mg	-0.371058	0.0507639	-7.30949	5.06136e-13	3.60065e-09	1.01964e-11	Integrin a1b1	Integrin alpha-I: beta-1 complex	P56199|P05556	3672|3688	ITGA1|ITGB1
seq.8106.15	NN9536-4373	TRT01PSema 2.4 mg	-0.215737	0.0295439	-7.30226	5.3279e-13	3.78974e-09	1.06727e-11	SSRA	Translocon-associated protein subunit alpha	P43307	6745	SSR1
seq.7955.195	NN9536-4373	TRT01PSema 2.4 mg	0.32905	0.0451904	7.28143	6.17602e-13	4.39239e-09	1.23022e-11	ITI heavy chain H1	Inter-alpha-trypsin inhibitor heavy chain H1	P19827	3697	ITIH1
seq.23569.53	NN9536-4373	TRT01PSema 2.4 mg	-0.339319	0.0466782	-7.26932	6.72887e-13	4.7849e-09	1.33285e-11	STA10	START domain-containing protein 10	Q9Y365	10809	STARD10
seq.7145.1	NN9536-4373	TRT01PSema 2.4 mg	0.342747	0.0473011	7.24607	7.92917e-13	5.63764e-09	1.56188e-11	ITIH3	Inter-alpha-trypsin inhibitor heavy chain H3	Q06033	3699	ITIH3
seq.7210.25	NN9536-4373	TRT01PSema 2.4 mg	0.406199	0.0561464	7.23464	8.59439e-13	6.10975e-09	1.68356e-11	Amyloid-like protein 1	Amyloid-like protein 1	P51693	333	APLP1
seq.2687.2	NN9536-4373	TRT01PSema 2.4 mg	0.283627	0.0392672	7.223	9.32779e-13	6.63019e-09	1.81719e-11	MIA	Melanoma-derived growth regulatory protein	Q16674	8190	MIA
seq.21887.2	NN9536-4373	TRT01PSema 2.4 mg	0.248674	0.0344734	7.2135	9.97158e-13	7.0868e-09	1.93199e-11	CBLN2	Cerebellin-2	Q8IUK8	147381	CBLN2
seq.5078.82	NN9536-4373	TRT01PSema 2.4 mg	0.283799	0.0393783	7.207	1.04372e-12	7.41667e-09	2.01121e-11	EphB6	Ephrin type-B receptor 6	O15197	2051	EPHB6
seq.10440.26	NN9536-4373	TRT01PSema 2.4 mg	-0.205632	0.0285383	-7.20545	1.05515e-12	7.49681e-09	2.02224e-11	ACAM:ECD	CXADR-like membrane protein:Extracellular domain	Q9H6B4	79827	CLMP
seq.14114.18	NN9536-4373	TRT01PSema 2.4 mg	0.350659	0.0489484	7.16385	1.41176e-12	1.00291e-08	2.69116e-11	PIANP	PILR alpha-associated neural protein	Q8IYJ0	196500	PIANP
seq.23020.18	NN9536-4373	TRT01PSema 2.4 mg	-0.433011	0.0608429	-7.11686	1.95799e-12	1.39076e-08	3.71246e-11	RGS4	Regulator of G-protein signaling 4	P49798	5999	RGS4
seq.13943.38	NN9536-4373	TRT01PSema 2.4 mg	-0.289183	0.0407086	-7.10373	2.14477e-12	1.52322e-08	4.04498e-11	DPY30	Protein dpy-30 homolog	Q9C005	84661	DPY30
seq.17366.6	NN9536-4373	TRT01PSema 2.4 mg	-0.382772	0.0539084	-7.10041	2.19458e-12	1.55837e-08	4.11701e-11	DCNL1	DCN1-like protein 1	Q96GG9	54165	DCUN1D1
seq.8794.13	NN9536-4373	TRT01PSema 2.4 mg	0.281913	0.0398978	7.06587	2.78644e-12	1.97838e-08	5.19983e-11	DPEP1	Dipeptidase 1	P16444	1800	DPEP1
seq.11313.100	NN9536-4373	TRT01PSema 2.4 mg	-0.353503	0.0500695	-7.06025	2.89653e-12	2.05625e-08	5.37697e-11	PHS	Pterin-4-alpha-carbinolamine dehydratase	P61457	5092	PCBD1
seq.17342.13	NN9536-4373	TRT01PSema 2.4 mg	-0.379121	0.053807	-7.04594	3.19656e-12	2.26892e-08	5.90303e-11	AGR3	Anterior gradient protein 3	Q8TD06	155465	AGR3
seq.5688.65	NN9536-4373	TRT01PSema 2.4 mg	-0.2675	0.0380148	-7.03674	3.40533e-12	2.41676e-08	6.25596e-11	CBLN4	Cerebellin-4	Q9NTU7	140689	CBLN4
seq.12758.47	NN9536-4373	TRT01PSema 2.4 mg	0.239983	0.0341152	7.0345	3.45815e-12	2.4539e-08	6.32025e-11	GRID2	Glutamate receptor ionotropic, delta-2	O43424	2895	GRID2
seq.23622.128	NN9536-4373	TRT01PSema 2.4 mg	0.213798	0.0304005	7.03271	3.5008e-12	2.48382e-08	6.36539e-11	SOSSC	SOSS complex subunit C	Q9NRY2	58493	INIP
seq.11516.7	NN9536-4373	TRT01PSema 2.4 mg	-0.325223	0.0465626	-6.98464	4.86548e-12	3.45157e-08	8.80162e-11	FABPL	Fatty acid-binding protein, liver	P07148	2168	FABP1
seq.19606.28	NN9536-4373	TRT01PSema 2.4 mg	0.381751	0.0547063	6.97819	5.08461e-12	3.60652e-08	9.15133e-11	ihh	Indian hedgehog protein	Q14623	3549	IHH
seq.6387.61	NN9536-4373	TRT01PSema 2.4 mg	0.385395	0.0554316	6.95262	6.05182e-12	4.29195e-08	1.08371e-10	HD-5	Defensin-5	Q01523	1670	DEFA5
seq.15395.15	NN9536-4373	TRT01PSema 2.4 mg	-0.220382	0.0317878	-6.9329	6.91918e-12	4.90639e-08	1.2328e-10	GST M1-1	Glutathione S-transferase Mu 1	P09488	2944	GSTM1
seq.16785.45	NN9536-4373	TRT01PSema 2.4 mg	0.36207	0.0523867	6.91148	7.99941e-12	5.67158e-08	1.41814e-10	HD-5	Defensin-5	Q01523	1670	DEFA5
seq.10521.10	NN9536-4373	TRT01PSema 2.4 mg	0.286835	0.0415082	6.91031	8.06288e-12	5.71577e-08	1.42228e-10	MXRA8:ECD	Matrix-remodeling-associated protein 8:Extracellular domain	Q9BRK3	54587	MXRA8
seq.14079.14	NN9536-4373	TRT01PSema 2.4 mg	-0.307491	0.044523	-6.90634	8.28224e-12	5.87045e-08	1.45375e-10	IL-18 Ra	Interleukin-18 receptor 1	Q13478	8809	IL18R1
seq.8463.2	NN9536-4373	TRT01PSema 2.4 mg	0.252293	0.036641	6.88555	9.53032e-12	6.75414e-08	1.66458e-10	SOD3	Extracellular superoxide dismutase [Cu-Zn]	P08294	6649	SOD3
seq.4910.21	NN9536-4373	TRT01PSema 2.4 mg	0.315952	0.0460003	6.86847	1.0692e-11	7.57638e-08	1.85833e-10	GIB	Phospholipase A2	P04054	5319	PLA2G1B
seq.20517.1	NN9536-4373	TRT01PSema 2.4 mg	0.351367	0.0512002	6.8626	1.11226e-11	7.88039e-08	1.92374e-10	Desmoglein-2	Desmoglein-2	Q14126	1829	DSG2
seq.5982.50	NN9536-4373	TRT01PSema 2.4 mg	-0.390845	0.0571318	-6.84112	1.28484e-11	9.10181e-08	2.21144e-10	FHR1	Complement factor H-related protein 1	Q03591	3078	CFHR1
seq.9599.6	NN9536-4373	TRT01PSema 2.4 mg	0.346315	0.0506349	6.83945	1.29928e-11	9.20278e-08	2.22548e-10	PIANP	PILR alpha-associated neural protein	Q8IYJ0	196500	PIANP
seq.9370.69	NN9536-4373	TRT01PSema 2.4 mg	-0.298598	0.0436931	-6.83399	1.34765e-11	9.54409e-08	2.29725e-10	GGH	Gamma-glutamyl hydrolase	Q92820	8836	GGH
seq.13682.47	NN9536-4373	TRT01PSema 2.4 mg	-0.250926	0.0367252	-6.83253	1.36092e-11	9.63669e-08	2.30876e-10	M-CSF R	Macrophage colony-stimulating factor 1 receptor	P07333	1436	CSF1R
seq.8997.4	NN9536-4373	TRT01PSema 2.4 mg	0.299093	0.0438762	6.81674	1.51252e-11	1.07087e-07	2.55373e-10	NPTXR	Neuronal pentraxin receptor	O95502	23467	NPTXR
seq.2860.19	NN9536-4373	TRT01PSema 2.4 mg	0.287716	0.0422661	6.80725	1.61154e-11	1.14081e-07	2.70802e-10	Karyopherin-a2	Importin subunit alpha-1	P52292	3838	KPNA2
seq.20444.12	NN9536-4373	TRT01PSema 2.4 mg	-0.347044	0.0509908	-6.80601	1.62489e-11	1.1501e-07	2.71757e-10	TPPP3	Tubulin polymerization-promoting protein family member 3	Q9BW30	51673	TPPP3
seq.13118.5	NN9536-4373	TRT01PSema 2.4 mg	0.289683	0.0425705	6.80478	1.63829e-11	1.15942e-07	2.72712e-10	SMOC1	SPARC-related modular calcium-binding protein 1	Q9H4F8	64093	SMOC1
seq.5015.15	NN9536-4373	TRT01PSema 2.4 mg	0.285887	0.0420471	6.79922	1.70023e-11	1.20308e-07	2.81699e-10	PAFAH	Platelet-activating factor acetylhydrolase	Q13093	7941	PLA2G7
seq.13697.51	NN9536-4373	TRT01PSema 2.4 mg	-0.391546	0.0577176	-6.78382	1.88382e-11	1.3328e-07	3.10665e-10	GPDA	Glycerol-3-phosphate dehydrogenase [NAD(+)], cytoplasmic	P21695	2819	GPD1
seq.15376.134	NN9536-4373	TRT01PSema 2.4 mg	0.406484	0.0602527	6.74632	2.41639e-11	1.70935e-07	3.96648e-10	CATE	Cathepsin E	P14091	1510	CTSE
seq.5722.78	NN9536-4373	TRT01PSema 2.4 mg	-0.359298	0.0532755	-6.74416	2.45119e-11	1.73373e-07	4.00506e-10	Prolylcarboxypeptidase	Lysosomal Pro-X carboxypeptidase	P42785	5547	PRCP
seq.16614.27	NN9536-4373	TRT01PSema 2.4 mg	0.277092	0.041253	6.71689	2.93509e-11	2.0757e-07	4.77373e-10	RSPO1	R-spondin-1	Q2MKA7	284654	RSPO1
seq.14178.18	NN9536-4373	TRT01PSema 2.4 mg	0.255368	0.0380277	6.71532	2.96559e-11	2.09697e-07	4.8013e-10	CDKN3	Cyclin-dependent kinase inhibitor 3	Q16667	1033	CDKN3
seq.5939.42	NN9536-4373	TRT01PSema 2.4 mg	0.242796	0.0361802	6.71073	3.05671e-11	2.16109e-07	4.92633e-10	TWEAK	Tumor necrosis factor ligand superfamily member 12	O43508	407977	TNFSF12
seq.16907.3	NN9536-4373	TRT01PSema 2.4 mg	0.333778	0.049779	6.70521	3.17e-11	2.24087e-07	5.0858e-10	Nectin-like protein 3	Cell adhesion molecule 2	Q8N3J6	253559	CADM2
seq.18175.65	NN9536-4373	TRT01PSema 2.4 mg	-0.304337	0.0454269	-6.6995	3.29149e-11	2.32643e-07	5.25693e-10	VAT1	Synaptic vesicle membrane protein VAT-1 homolog	Q99536	10493	VAT1
seq.18901.26	NN9536-4373	TRT01PSema 2.4 mg	-0.379535	0.0566936	-6.6945	3.40157e-11	2.40389e-07	5.40838e-10	HS71B	Heat shock 70 kDa protein 1B	P0DMV9	3303	HSPA1B
seq.9557.5	NN9536-4373	TRT01PSema 2.4 mg	0.287186	0.0429294	6.68972	3.51015e-11	2.48027e-07	5.55611e-10	MANS1	MANSC domain-containing protein 1	Q9H8J5	54682	MANSC1
seq.22047.46	NN9536-4373	TRT01PSema 2.4 mg	-0.313236	0.046847	-6.68637	3.58827e-11	2.53511e-07	5.65451e-10	CO5A1	Collagen alpha-1(V) chain	P20908	1289	COL5A1
seq.2974.61	NN9536-4373	TRT01PSema 2.4 mg	0.327418	0.0490709	6.67235	3.93412e-11	2.77906e-07	6.17209e-10	contactin-1	Contactin-1	Q12860	1272	CNTN1
seq.3175.51	NN9536-4373	TRT01PSema 2.4 mg	0.267854	0.0402864	6.64873	4.59205e-11	3.24337e-07	7.17254e-10	ATS13	A disintegrin and metalloproteinase with thrombospondin motifs 13	Q76LX8	11093	ADAMTS13
seq.19361.78	NN9536-4373	TRT01PSema 2.4 mg	0.31211	0.0471543	6.6189	5.57862e-11	3.93962e-07	8.6753e-10	MATN3	Matrilin-3	O15232	4148	MATN3
seq.8007.19	NN9536-4373	TRT01PSema 2.4 mg	0.336479	0.0509635	6.60235	6.21243e-11	4.3866e-07	9.61874e-10	Cathepsin B	Cathepsin B	P07858	1508	CTSB
seq.9793.145	NN9536-4373	TRT01PSema 2.4 mg	0.322719	0.0489877	6.58776	6.82947e-11	4.8216e-07	1.05281e-09	IGDC4	Immunoglobulin superfamily DCC subclass member 4	Q8TDY8	57722	IGDCC4
seq.5452.71	NN9536-4373	TRT01PSema 2.4 mg	-0.300018	0.045625	-6.57574	7.38267e-11	5.21143e-07	1.13317e-09	ASGR1	Asialoglycoprotein receptor 1	P07306	432	ASGR1
seq.13388.57	NN9536-4373	TRT01PSema 2.4 mg	0.30116	0.0458209	6.57254	7.53745e-11	5.31993e-07	1.15194e-09	NEC1	Neuroendocrine convertase 1	P29120	5122	PCSK1
seq.4153.11	NN9536-4373	TRT01PSema 2.4 mg	0.356856	0.0544141	6.55815	8.27208e-11	5.8376e-07	1.25878e-09	alpha-1-antichymotrypsin complex	Alpha-1-antichymotrypsin complex	P01011	12	SERPINA3
seq.2638.12	NN9536-4373	TRT01PSema 2.4 mg	-0.263744	0.0402549	-6.55186	8.6147e-11	6.07853e-07	1.30532e-09	M-CSF R	Macrophage colony-stimulating factor 1 receptor	P07333	1436	CSF1R
seq.5463.22	NN9536-4373	TRT01PSema 2.4 mg	0.358883	0.0550856	6.51501	1.09212e-10	7.70488e-07	1.64776e-09	GAS1	Growth arrest-specific protein 1	P54826	2619	GAS1
seq.18397.5	NN9536-4373	TRT01PSema 2.4 mg	-0.309461	0.0476195	-6.49862	1.2131e-10	8.55718e-07	1.82253e-09	AK1C4	Aldo-keto reductase family 1 member C4	P17516	1109	AKR1C4
seq.22786.57	NN9536-4373	TRT01PSema 2.4 mg	0.198371	0.0306796	6.46588	1.49553e-10	1.0548e-06	2.23738e-09	SPT46	Spermatogenesis-associated protein 46	Q5T0L3	284680	SPATA46
seq.14098.28	NN9536-4373	TRT01PSema 2.4 mg	-0.37126	0.0575895	-6.44666	1.69024e-10	1.19196e-06	2.51805e-09	SYCC	Cysteine--tRNA ligase, cytoplasmic	P49589	833	CARS1
seq.14077.6	NN9536-4373	TRT01PSema 2.4 mg	-0.217587	0.0338308	-6.43161	1.8599e-10	1.31142e-06	2.75921e-09	Ficolin-3	Ficolin-3	O75636	8547	FCN3
seq.5738.25	NN9536-4373	TRT01PSema 2.4 mg	-0.251893	0.0391875	-6.42788	1.90443e-10	1.34262e-06	2.81349e-09	Tenascin	Tenascin	P24821	3371	TNC
seq.14618.26	NN9536-4373	TRT01PSema 2.4 mg	0.257812	0.0401551	6.42041	1.99688e-10	1.4076e-06	2.93783e-09	ECOP	Vesicular, overexpressed in cancer, prosurvival protein 1	Q96AW1	81552	VOPP1
seq.12807.89	NN9536-4373	TRT01PSema 2.4 mg	-0.271781	0.0424275	-6.40578	2.19069e-10	1.544e-06	3.20965e-09	RHG30	Rho GTPase-activating protein 30	Q7Z6I6	257106	ARHGAP30
seq.14101.2	NN9536-4373	TRT01PSema 2.4 mg	0.289762	0.0452932	6.39746	2.30893e-10	1.6271e-06	3.36896e-09	CNTFR alpha	Ciliary neurotrophic factor receptor subunit alpha	P26992	1271	CNTFR
seq.9832.33	NN9536-4373	TRT01PSema 2.4 mg	-0.29551	0.0461982	-6.39658	2.32189e-10	1.636e-06	3.37399e-09	HGD	Homogentisate 1,2-dioxygenase	Q93099	3081	HGD
seq.8296.117	NN9536-4373	TRT01PSema 2.4 mg	-0.258284	0.0405265	-6.37322	2.69039e-10	1.89538e-06	3.89351e-09	KDEL2	KDEL motif-containing protein 2	Q7Z4H8	143888	POGLUT3
seq.13565.2	NN9536-4373	TRT01PSema 2.4 mg	0.314201	0.0493415	6.36789	2.78212e-10	1.95973e-06	4.0099e-09	p130	Retinoblastoma-like protein 2	Q08999	5934	RBL2
seq.3580.25	NN9536-4373	TRT01PSema 2.4 mg	0.256888	0.0405118	6.34107	3.29256e-10	2.31895e-06	4.72639e-09	a1-Antitrypsin	Alpha-1-antitrypsin	P01009	5265	SERPINA1
seq.15426.5	NN9536-4373	TRT01PSema 2.4 mg	-0.314784	0.0499318	-6.30429	4.14396e-10	2.91818e-06	5.92456e-09	NEUR1	Sialidase-1	Q99519	4758	NEU1
seq.15525.294	NN9536-4373	TRT01PSema 2.4 mg	-0.334476	0.0530853	-6.30073	4.23693e-10	2.98322e-06	6.03316e-09	ADH1G	Alcohol dehydrogenase 1C	P00326	126	ADH1C
seq.3607.71	NN9536-4373	TRT01PSema 2.4 mg	0.289147	0.0460171	6.28347	4.71761e-10	3.3212e-06	6.69074e-09	DKK3	Dickkopf-related protein 3	Q9UBP4	27122	DKK3
seq.23296.29	NN9536-4373	TRT01PSema 2.4 mg	0.34674	0.0552068	6.28074	4.7981e-10	3.37738e-06	6.77779e-09	SARP-3	SARP-3	Q5T4F7	6425	SFRP5
seq.10366.11	NN9536-4373	TRT01PSema 2.4 mg	0.180024	0.0287125	6.26988	5.13313e-10	3.6127e-06	7.22228e-09	PDGFRA	Platelet-derived growth factor receptor alpha	P16234	5156	PDGFRA
seq.3805.16	NN9536-4373	TRT01PSema 2.4 mg	0.385795	0.0615738	6.26557	5.27231e-10	3.71012e-06	7.38878e-09	Endocan	Endothelial cell-specific molecule 1	Q9NQ30	11082	ESM1
seq.6457.50	NN9536-4373	TRT01PSema 2.4 mg	0.192078	0.0306595	6.26488	5.2949e-10	3.72549e-06	7.39123e-09	PCDG1	Protocadherin gamma-A1	Q9Y5H4	56114	PCDHGA1
seq.18392.19	NN9536-4373	TRT01PSema 2.4 mg	0.276919	0.0443984	6.23713	6.28706e-10	4.42294e-06	8.74177e-09	MAT2B	Methionine adenosyltransferase 2 subunit beta	Q9NZL9	27430	MAT2B
seq.13408.23	NN9536-4373	TRT01PSema 2.4 mg	0.302928	0.0485955	6.23365	6.42331e-10	4.51816e-06	8.89634e-09	WFKN2	WAP, Kazal, immunoglobulin, Kunitz and NTR domain-containing protein 2	Q8TEU8	124857	WFIKKN2
seq.15321.8	NN9536-4373	TRT01PSema 2.4 mg	0.275926	0.0443297	6.2244	6.80057e-10	4.78284e-06	9.3822e-09	CPLX2	Complexin-2	Q6PUV4	10814	CPLX2
seq.6507.16	NN9536-4373	TRT01PSema 2.4 mg	0.286488	0.0460754	6.2178	7.08297e-10	4.98074e-06	9.73393e-09	NCAM2	Neural cell adhesion molecule 2	O15394	4685	NCAM2
seq.6260.14	NN9536-4373	TRT01PSema 2.4 mg	-0.251105	0.0404651	-6.20547	7.64179e-10	5.37294e-06	1.04614e-08	Tenascin	Tenascin	P24821	3371	TNC
seq.8890.9	NN9536-4373	TRT01PSema 2.4 mg	0.296571	0.0478728	6.19498	8.15011e-10	5.72953e-06	1.11143e-08	T132B	Transmembrane protein 132B	Q14DG7	114795	TMEM132B
seq.15513.108	NN9536-4373	TRT01PSema 2.4 mg	-0.285376	0.04623	-6.17297	9.32746e-10	6.55627e-06	1.26711e-08	Prostasin	Prostasin	Q16651	5652	PRSS8
seq.19581.15	NN9536-4373	TRT01PSema 2.4 mg	0.327491	0.0532364	6.15165	1.0626e-09	7.46798e-06	1.43801e-08	IGFBP-5	Insulin-like growth factor-binding protein 5	P24593	3488	IGFBP5
seq.15533.97	NN9536-4373	TRT01PSema 2.4 mg	-0.253057	0.0411575	-6.14851	1.0831e-09	7.61095e-06	1.46018e-08	Macrophage scavenger receptor:ECD	Macrophage scavenger receptor types I and II:Extracellular domain	P21757	4481	MSR1
seq.9312.8	NN9536-4373	TRT01PSema 2.4 mg	0.361084	0.0587708	6.14394	1.11375e-09	7.82521e-06	1.49581e-08	AZGP1	Zinc-alpha-2-glycoprotein	P25311	563	AZGP1
seq.20570.18	NN9536-4373	TRT01PSema 2.4 mg	0.144923	0.0236865	6.11839	1.30101e-09	9.13959e-06	1.74071e-08	VSTM1	V-set and transmembrane domain-containing protein 1	Q6UX27	284415	VSTM1
seq.7628.40	NN9536-4373	TRT01PSema 2.4 mg	-0.220231	0.0360486	-6.10926	1.37514e-09	9.65901e-06	1.83298e-08	CREL1	Cysteine-rich with EGF-like domain protein 1	Q96HD1	78987	CRELD1
seq.5242.37	NN9536-4373	TRT01PSema 2.4 mg	0.26471	0.0433764	6.10262	1.43162e-09	1.00543e-05	1.90112e-08	MP2K4	Dual specificity mitogen-activated protein kinase kinase 4	P45985	6416	MAP2K4
seq.6388.21	NN9536-4373	TRT01PSema 2.4 mg	0.296373	0.0486133	6.09653	1.48543e-09	1.04307e-05	1.96522e-08	CC126	Coiled-coil domain-containing protein 126	Q96EE4	90693	CCDC126
seq.10803.22	NN9536-4373	TRT01PSema 2.4 mg	-0.357098	0.0588611	-6.06678	1.77781e-09	1.2482e-05	2.34329e-08	HSP 70	Heat shock 70 kDa protein 1A	P0DMV8	3303	HSPA1A
seq.3212.30	NN9536-4373	TRT01PSema 2.4 mg	-0.24474	0.040374	-6.06181	1.8319e-09	1.28599e-05	2.40564e-08	ASAH2	Neutral ceramidase	Q9NR71	56624	ASAH2
seq.9876.20	NN9536-4373	TRT01PSema 2.4 mg	-0.302689	0.0499719	-6.05719	1.88357e-09	1.32208e-05	2.46436e-08	aldolase C	Fructose-bisphosphate aldolase C	P09972	230	ALDOC
seq.3029.52	NN9536-4373	TRT01PSema 2.4 mg	-0.19531	0.0323685	-6.03394	2.16588e-09	1.52001e-05	2.82331e-08	DC-SIGN	CD209 antigen	Q9NNX6	30835	CD209
seq.8295.16	NN9536-4373	TRT01PSema 2.4 mg	-0.207075	0.0343451	-6.02924	2.22786e-09	1.56329e-05	2.89346e-08	NOE2	Noelin-2	O95897	93145	OLFM2
seq.8353.15	NN9536-4373	TRT01PSema 2.4 mg	0.152	0.0252421	6.02168	2.33108e-09	1.63549e-05	3.01647e-08	SCN2B	Sodium channel subunit beta-2	O60939	6327	SCN2B
seq.3216.2	NN9536-4373	TRT01PSema 2.4 mg	-0.247007	0.0411004	-6.00984	2.50214e-09	1.75525e-05	3.22605e-08	PIGR	Polymeric immunoglobulin receptor	P01833	5284	PIGR
seq.8325.37	NN9536-4373	TRT01PSema 2.4 mg	-0.31016	0.0518797	-5.97845	3.01725e-09	2.1163e-05	3.8761e-08	ADH4	Alcohol dehydrogenase 4	P08319	127	ADH4
seq.6049.64	NN9536-4373	TRT01PSema 2.4 mg	0.308022	0.051772	5.94958	3.58122e-09	2.51151e-05	4.58399e-08	PTPRS	Receptor-type tyrosine-protein phosphatase S	Q13332	5802	PTPRS
seq.15447.45	NN9536-4373	TRT01PSema 2.4 mg	-0.301261	0.0507505	-5.93612	3.87807e-09	2.7193e-05	4.94611e-08	Sorbitol dehydrogenase	Sorbitol dehydrogenase	Q00796	6652	SORD
seq.13967.14	NN9536-4373	TRT01PSema 2.4 mg	-0.297304	0.0501128	-5.93268	3.95772e-09	2.77476e-05	5.0296e-08	Thioredoxin reductase 1	Thioredoxin reductase 1, cytoplasmic	Q16881	7296	TXNRD1
seq.6440.31	NN9536-4373	TRT01PSema 2.4 mg	-0.292902	0.0493828	-5.93126	3.99105e-09	2.79773e-05	5.05384e-08	MFAP5	Microfibrillar-associated protein 5	Q13361	8076	MFAP5
seq.15386.7	NN9536-4373	TRT01PSema 2.4 mg	-0.273681	0.0461585	-5.92916	4.04105e-09	2.83237e-05	5.09895e-08	FABPA	Fatty acid-binding protein, adipocyte	P15090	2167	FABP4
seq.4155.3	NN9536-4373	TRT01PSema 2.4 mg	-0.183943	0.0310419	-5.92564	4.12576e-09	2.89133e-05	5.18737e-08	Tenascin	Tenascin	P24821	3371	TNC
seq.14136.234	NN9536-4373	TRT01PSema 2.4 mg	-0.290688	0.0490644	-5.92463	4.15045e-09	2.90822e-05	5.19998e-08	C1QR1	Complement component C1q receptor	Q9NPY3	22918	CD93
seq.12800.5	NN9536-4373	TRT01PSema 2.4 mg	-0.267377	0.0451369	-5.92368	4.17374e-09	2.92412e-05	5.21074e-08	TPPP2	Tubulin polymerization-promoting protein family member 2	P59282	122664	TPPP2
seq.13113.7	NN9536-4373	TRT01PSema 2.4 mg	0.193712	0.0327891	5.9078	4.58317e-09	3.21051e-05	5.70183e-08	Osteopontin	Osteopontin	P10451	6696	SPP1
seq.15511.37	NN9536-4373	TRT01PSema 2.4 mg	0.282573	0.0479011	5.8991	4.82398e-09	3.37871e-05	5.98042e-08	NPTXR	Neuronal pentraxin receptor	O95502	23467	NPTXR
seq.15514.26	NN9536-4373	TRT01PSema 2.4 mg	-0.242153	0.0411314	-5.88729	5.17049e-09	3.62089e-05	6.38767e-08	Pseudocholinesterase	Cholinesterase	P06276	590	BCHE
seq.5628.21	NN9536-4373	TRT01PSema 2.4 mg	-0.332342	0.0564758	-5.88469	5.24999e-09	3.67604e-05	6.46336e-08	SEM3G	Semaphorin-3G	Q9NS98	56920	SEMA3G
seq.9277.16	NN9536-4373	TRT01PSema 2.4 mg	0.319774	0.0544495	5.87285	5.6272e-09	3.9396e-05	6.90378e-08	PAP1	Regenerating islet-derived protein 3-alpha	Q06141	5068	REG3A
seq.4831.4	NN9536-4373	TRT01PSema 2.4 mg	0.250222	0.0426856	5.86197	5.99697e-09	4.19788e-05	7.33206e-08	sL-Selectin	L-Selectin	P14151	6402	SELL
seq.18196.8	NN9536-4373	TRT01PSema 2.4 mg	-0.282528	0.0482351	-5.85731	6.16261e-09	4.31321e-05	7.50868e-08	Afamin	Afamin	P43652	173	AFM
seq.6379.62	NN9536-4373	TRT01PSema 2.4 mg	-0.318362	0.054466	-5.84516	6.61542e-09	4.62947e-05	8.0328e-08	ATL2	ADAMTS-like protein 2	Q86TH1	9719	ADAMTSL2
seq.11266.8	NN9536-4373	TRT01PSema 2.4 mg	0.306809	0.052642	5.82821	7.30167e-09	5.10898e-05	8.83582e-08	SELPL:ECD	P-selectin glycoprotein ligand 1:Extracellular domain	Q14242	6404	SELPLG
seq.13463.1	NN9536-4373	TRT01PSema 2.4 mg	-0.322667	0.0556026	-5.8031	8.4473e-09	5.90973e-05	1.01874e-07	PXDN	Peroxidasin homolog	Q92626	7837	PXDN
seq.21247.16	NN9536-4373	TRT01PSema 2.4 mg	-0.288845	0.0498936	-5.78923	9.15377e-09	6.40306e-05	1.1002e-07	METK1	S-adenosylmethionine synthase isoform type-1	Q00266	4143	MAT1A
seq.7784.1	NN9536-4373	TRT01PSema 2.4 mg	-0.307817	0.0532311	-5.78266	9.50772e-09	6.6497e-05	1.13888e-07	Kininogen, HMW	Kininogen-1	P01042	3827	KNG1
seq.5668.49	NN9536-4373	TRT01PSema 2.4 mg	-0.282972	0.0490543	-5.76855	1.0314e-08	7.21257e-05	1.2313e-07	AGR3	Anterior gradient protein 3	Q8TD06	155465	AGR3
seq.16916.19	NN9536-4373	TRT01PSema 2.4 mg	0.240165	0.0416571	5.76529	1.05097e-08	7.34838e-05	1.25045e-07	SLIK6	SLIT and NTRK-like protein 6	Q9H5Y7	84189	SLITRK6
seq.3339.33	NN9536-4373	TRT01PSema 2.4 mg	-0.272018	0.0471973	-5.76343	1.06228e-08	7.42641e-05	1.25968e-07	TSP2	Thrombospondin-2	P35442	7058	THBS2
seq.19238.12	NN9536-4373	TRT01PSema 2.4 mg	-0.289246	0.0502153	-5.76011	1.08275e-08	7.56845e-05	1.27968e-07	GLNA	Glutamine synthetase	P15104	2752	GLUL
seq.17456.53	NN9536-4373	TRT01PSema 2.4 mg	-0.246082	0.042755	-5.75564	1.111e-08	7.76476e-05	1.3087e-07	GOLM1	Golgi membrane protein 1	Q8NBJ4	51280	GOLM1
seq.3327.27	NN9536-4373	TRT01PSema 2.4 mg	-0.272246	0.0473847	-5.74545	1.178e-08	8.23185e-05	1.38303e-07	NET4	Netrin-4	Q9HB63	59277	NTN4
seq.6896.3	NN9536-4373	TRT01PSema 2.4 mg	-0.347085	0.0606155	-5.72602	1.31683e-08	9.20069e-05	1.54092e-07	CA162	Transmembrane protein C1orf162	Q8NEQ5	128346	C1orf162
seq.5456.59	NN9536-4373	TRT01PSema 2.4 mg	-0.254516	0.0445484	-5.71325	1.41655e-08	9.89601e-05	1.65215e-07	CNDP1	Beta-Ala-His dipeptidase	Q96KN2	84735	CNDP1
seq.3348.49	NN9536-4373	TRT01PSema 2.4 mg	-0.273714	0.0479326	-5.71039	1.43993e-08	0.000100579	1.67392e-07	BMP-1	Bone morphogenetic protein 1	P13497	649	BMP1
seq.3438.10	NN9536-4373	TRT01PSema 2.4 mg	-0.262208	0.0460098	-5.69897	1.53689e-08	0.000107336	1.78079e-07	FSTL3	Follistatin-related protein 3	O95633	10272	FSTL3
seq.11081.1	NN9536-4373	TRT01PSema 2.4 mg	-0.351933	0.0618359	-5.69141	1.60453e-08	0.000112044	1.85312e-07	GPDA	Glycerol-3-phosphate dehydrogenase [NAD(+)], cytoplasmic	P21695	2819	GPD1
seq.12764.3	NN9536-4373	TRT01PSema 2.4 mg	0.168843	0.0298042	5.66507	1.86352e-08	0.000130111	2.14524e-07	ELMO1	Engulfment and cell motility protein 1	Q92556	9844	ELMO1
seq.9359.9	NN9536-4373	TRT01PSema 2.4 mg	0.231965	0.0410527	5.65042	2.02483e-08	0.000141353	2.32339e-07	EGFL9	Protein delta homolog 2	Q6UY11	65989	DLK2
seq.24926.9	NN9536-4373	TRT01PSema 2.4 mg	-0.289522	0.0513078	-5.64284	2.11342e-08	0.000147517	2.41723e-07	FUBP2	Far upstream element-binding protein 2	Q92945	8570	KHSRP
seq.11510.51	NN9536-4373	TRT01PSema 2.4 mg	-0.191055	0.0339006	-5.63573	2.20012e-08	0.000153546	2.50829e-07	Apo L1	Apolipoprotein L1	O14791	8542	APOL1
seq.7083.74	NN9536-4373	TRT01PSema 2.4 mg	-0.227547	0.0403918	-5.6335	2.22798e-08	0.000155469	2.52983e-07	MATN4	Matrilin-4	O95460	8785	MATN4
seq.4990.87	NN9536-4373	TRT01PSema 2.4 mg	0.272012	0.0482884	5.63307	2.23328e-08	0.000155816	2.52983e-07	GP1BA	Platelet glycoprotein Ib alpha chain	P07359	2811	GP1BA
seq.8222.49	NN9536-4373	TRT01PSema 2.4 mg	0.182811	0.0324752	5.62924	2.28216e-08	0.000159203	2.57697e-07	CDHR3	Cadherin-related family member 3	Q6ZTQ4	222256	CDHR3
seq.18380.78	NN9536-4373	TRT01PSema 2.4 mg	0.26462	0.0470487	5.62439	2.34541e-08	0.000163593	2.63998e-07	Albumin	Serum albumin	P02768	213	ALB
seq.5861.78	NN9536-4373	TRT01PSema 2.4 mg	0.298135	0.0530377	5.62119	2.388e-08	0.000166539	2.67941e-07	3HAO	3-hydroxyanthranilate 3,4-dioxygenase	P46952	23498	HAAO
seq.13580.2	NN9536-4373	TRT01PSema 2.4 mg	-0.223336	0.0397521	-5.61821	2.42842e-08	0.000169334	2.71617e-07	Sperm-associated antigen 2	UDP-N-acetylhexosamine pyrophosphorylase	Q16222	6675	UAP1
seq.16818.200	NN9536-4373	TRT01PSema 2.4 mg	-0.219949	0.0391599	-5.61668	2.44941e-08	0.000170773	2.73103e-07	CDCP1	CUB domain-containing protein 1	Q9H5V8	64866	CDCP1
seq.6605.17	NN9536-4373	TRT01PSema 2.4 mg	0.189883	0.0338115	5.61593	2.4598e-08	0.000171472	2.73401e-07	IGFALS	Insulin-like growth factor-binding protein complex acid labile subunit	P35858	3483	IGFALS
seq.22534.14	NN9536-4373	TRT01PSema 2.4 mg	0.258487	0.0461105	5.60581	2.60384e-08	0.000181488	2.88508e-07	PP4C	Serine/threonine-protein phosphatase 4 catalytic subunit	P60510	5531	PPP4C
seq.3173.49	NN9536-4373	TRT01PSema 2.4 mg	0.236157	0.0421467	5.60322	2.64199e-08	0.000184121	2.91547e-07	ASAHL	N-acylethanolamine-hydrolyzing acid amidase	Q02083	27163	NAAA
seq.21766.50	NN9536-4373	TRT01PSema 2.4 mg	-0.206969	0.0369401	-5.60283	2.64772e-08	0.000184493	2.91547e-07	SPHM	N-sulphoglucosamine sulphohydrolase	P51688	6448	SGSH
seq.7008.13	NN9536-4373	TRT01PSema 2.4 mg	-0.241858	0.0432078	-5.59756	2.72718e-08	0.000190002	2.99366e-07	F176C:CD	Protein eva-1 homolog C:Cytoplasmic domain	P58658	59271	EVA1C
seq.8309.12	NN9536-4373	TRT01PSema 2.4 mg	0.315069	0.0563145	5.59481	2.76966e-08	0.000192935	3.03092e-07	HYAL1	Hyaluronidase-1	Q12794	3373	HYAL1
seq.20965.18	NN9536-4373	TRT01PSema 2.4 mg	0.241671	0.0432296	5.5904	2.83891e-08	0.00019773	3.09714e-07	MP3B2	Microtubule-associated proteins 1A/1B light chain 3 beta 2	A6NCE7	643246	MAP1LC3B2
seq.18942.11	NN9536-4373	TRT01PSema 2.4 mg	0.250991	0.044928	5.58652	2.90136e-08	0.000202051	3.15557e-07	PSB9	Proteasome subunit beta type-9	P28065	5698	PSMB9
seq.3362.61	NN9536-4373	TRT01PSema 2.4 mg	0.268188	0.0480572	5.5806	2.99903e-08	0.000208823	3.25182e-07	CRDL1	Chordin-like protein 1	Q9BU40	91851	CHRDL1
seq.2743.5	NN9536-4373	TRT01PSema 2.4 mg	0.285448	0.0512535	5.56934	3.19393e-08	0.000222361	3.45258e-07	Sonic Hedgehog	Sonic hedgehog protein	Q15465	6469	SHH
seq.11257.1	NN9536-4373	TRT01PSema 2.4 mg	-0.301845	0.054238	-5.5652	3.26867e-08	0.000227532	3.52264e-07	DHPR	Dihydropteridine reductase	P09417	5860	QDPR
seq.2771.35	NN9536-4373	TRT01PSema 2.4 mg	0.266327	0.0478837	5.56195	3.32849e-08	0.000231663	3.57624e-07	IGFBP-1	Insulin-like growth factor-binding protein 1	P08833	3484	IGFBP1
seq.9261.14	NN9536-4373	TRT01PSema 2.4 mg	0.280067	0.0503604	5.56124	3.3416e-08	0.000232542	3.57947e-07	EphB6	Ephrin type-B receptor 6	O15197	2051	EPHB6
seq.21548.20	NN9536-4373	TRT01PSema 2.4 mg	0.253528	0.0455931	5.56066	3.35243e-08	0.000233262	3.58025e-07	GGT5	Gamma-glutamyltransferase 5	P36269	2687	GGT5
seq.12549.33	NN9536-4373	TRT01PSema 2.4 mg	-0.238144	0.0430122	-5.53665	3.83185e-08	0.000266582	4.07997e-07	PTGD2	Hematopoietic prostaglandin D synthase	O60760	27306	HPGDS
seq.17691.1	NN9536-4373	TRT01PSema 2.4 mg	-0.204982	0.0370892	-5.52672	4.04897e-08	0.000281647	4.29824e-07	TPP1	Tripeptidyl-peptidase 1	O14773	1200	TPP1
seq.15414.316	NN9536-4373	TRT01PSema 2.4 mg	-0.337255	0.0610637	-5.523	4.13355e-08	0.000287488	4.37493e-07	LDHA	L-lactate dehydrogenase A chain	P00338	3939	LDHA
seq.15491.20	NN9536-4373	TRT01PSema 2.4 mg	-0.241944	0.043812	-5.52233	4.14887e-08	0.000288513	4.37808e-07	CD248	Endosialin	Q9HCU0	57124	CD248
seq.4159.130	NN9536-4373	TRT01PSema 2.4 mg	-0.304278	0.0553964	-5.49275	4.88623e-08	0.000339739	5.14086e-07	Factor H	Complement factor H	P08603	3075	CFH
seq.18235.16	NN9536-4373	TRT01PSema 2.4 mg	-0.308415	0.0563098	-5.47711	5.32579e-08	0.000370249	5.58676e-07	PGP	Glycerol-3-phosphate phosphatase	A6NDG6	283871	PGP
seq.18880.81	NN9536-4373	TRT01PSema 2.4 mg	-0.280134	0.0512653	-5.4644	5.71132e-08	0.000396994	5.9735e-07	Collagen Type III	Collagen Type III	P02461	1281	COL3A1
seq.11369.23	NN9536-4373	TRT01PSema 2.4 mg	-0.308168	0.0565115	-5.45319	6.07375e-08	0.000422125	6.33389e-07	ADHX	Alcohol dehydrogenase class-3	P11766	128	ADH5
seq.21651.9	NN9536-4373	TRT01PSema 2.4 mg	-0.276379	0.0506905	-5.4523	6.10349e-08	0.000424132	6.34624e-07	TXN4A	Thioredoxin-like protein 4A	P83876	10907	TXNL4A
seq.3303.23	NN9536-4373	TRT01PSema 2.4 mg	0.2043	0.0375222	5.44477	6.3604e-08	0.000441921	6.59403e-07	Cystatin M	Cystatin-M	Q15828	1474	CST6
seq.18173.11	NN9536-4373	TRT01PSema 2.4 mg	-0.25004	0.0460477	-5.43003	6.89424e-08	0.000478943	7.12375e-07	ARK73	Aflatoxin B1 aldehyde reductase member 3	O95154	22977	AKR7A3
seq.9251.28	NN9536-4373	TRT01PSema 2.4 mg	-0.2536	0.0467072	-5.42957	6.91154e-08	0.000480075	7.12375e-07	MA2B2	Epididymis-specific alpha-mannosidase	Q9Y2E5	23324	MAN2B2
seq.19622.7	NN9536-4373	TRT01PSema 2.4 mg	-0.345445	0.0636696	-5.42558	7.06356e-08	0.000490564	7.25934e-07	Activin A	Activin A	P08476	3624	INHBA
seq.16828.8	NN9536-4373	TRT01PSema 2.4 mg	-0.130523	0.0240774	-5.42099	7.24277e-08	0.000502938	7.422e-07	Collagen a1(VI)	Collagen alpha-1(VI) chain	P12109	1291	COL6A1
seq.12987.12	NN9536-4373	TRT01PSema 2.4 mg	-0.274135	0.0506083	-5.41681	7.40965e-08	0.000514452	7.57113e-07	SRSF7	Serine/arginine-rich splicing factor 7	Q16629	6432	SRSF7
seq.6520.87	NN9536-4373	TRT01PSema 2.4 mg	-0.291152	0.0538309	-5.40863	7.74703e-08	0.000537799	7.89311e-07	MGP	Matrix Gla protein	P08493	4256	MGP
seq.5675.6	NN9536-4373	TRT01PSema 2.4 mg	-0.168152	0.0311143	-5.40434	7.93017e-08	0.000550433	8.05656e-07	Tenascin	Tenascin	P24821	3371	TNC
seq.12707.26	NN9536-4373	TRT01PSema 2.4 mg	-0.254919	0.0473181	-5.38735	8.69663e-08	0.000603546	8.80999e-07	DPYL3	Dihydropyrimidinase-related protein 3	Q14195	1809	DPYSL3
seq.13983.27	NN9536-4373	TRT01PSema 2.4 mg	-0.204067	0.0378855	-5.38641	8.74086e-08	0.000606528	8.82957e-07	QOR	Quinone oxidoreductase	Q08257	1429	CRYZ
seq.10746.24	NN9536-4373	TRT01PSema 2.4 mg	0.246539	0.0458542	5.37658	9.21867e-08	0.000639591	9.28577e-07	DKK3	Dickkopf-related protein 3	Q9UBP4	27122	DKK3
seq.19158.1	NN9536-4373	TRT01PSema 2.4 mg	0.246486	0.04592	5.36772	9.6714e-08	0.000670905	9.7142e-07	PAF	PCNA-associated factor	Q15004	9768	PCLAF
seq.11424.4	NN9536-4373	TRT01PSema 2.4 mg	-0.251302	0.0468318	-5.36606	9.7588e-08	0.00067687	9.77206e-07	FAAA	Fumarylacetoacetase	P16930	2184	FAH
seq.9851.9	NN9536-4373	TRT01PSema 2.4 mg	-0.298178	0.0555724	-5.36558	9.78412e-08	0.000678529	9.77206e-07	FABPA	Fatty acid-binding protein, adipocyte	P15090	2167	FABP4
seq.15515.2	NN9536-4373	TRT01PSema 2.4 mg	-0.283756	0.0529033	-5.36367	9.88553e-08	0.000685463	9.84561e-07	SAA	Serum amyloid A-1 protein	P0DJI8	6288	SAA1
seq.11212.7	NN9536-4373	TRT01PSema 2.4 mg	0.18297	0.0341837	5.35256	1.04963e-07	0.000727708	1.04246e-06	TXND5	Thioredoxin domain-containing protein 5	Q8NBS9	81567	TXNDC5
seq.17758.79	NN9536-4373	TRT01PSema 2.4 mg	-0.266667	0.049832	-5.35132	1.05663e-07	0.000732458	1.04649e-06	DCXR	L-xylulose reductase	Q7Z4W1	51181	DCXR
seq.7228.2	NN9536-4373	TRT01PSema 2.4 mg	0.28871	0.053991	5.34737	1.07942e-07	0.000748145	1.06608e-06	SIA7F	Alpha-N-acetylgalactosaminide alpha-2,6-sialyltransferase 6	Q969X2	30815	ST6GALNAC6
seq.2748.3	NN9536-4373	TRT01PSema 2.4 mg	-0.325376	0.0608867	-5.34396	1.09941e-07	0.000761889	1.0828e-06	Activin A	Activin A	P08476	3624	INHBA
seq.5601.2	NN9536-4373	TRT01PSema 2.4 mg	0.242841	0.045447	5.34339	1.10279e-07	0.000764124	1.08312e-06	PGRP-L	N-acetylmuramoyl-L-alanine amidase	Q96PD5	114770	PGLYRP2
seq.8229.1	NN9536-4373	TRT01PSema 2.4 mg	0.226123	0.0425039	5.32004	1.25014e-07	0.000866098	1.22446e-06	GXLT1	Glucoside xylosyltransferase 1	Q4G148	283464	GXYLT1
seq.8364.74	NN9536-4373	TRT01PSema 2.4 mg	0.247061	0.0464792	5.31552	1.2808e-07	0.000887212	1.25103e-06	UST	Uronyl 2-sulfotransferase	Q9Y2C2	10090	UST
seq.4763.31	NN9536-4373	TRT01PSema 2.4 mg	-0.32073	0.060411	-5.30914	1.32535e-07	0.000917936	1.29098e-06	Afamin	Afamin	P43652	173	AFM
seq.6107.3	NN9536-4373	TRT01PSema 2.4 mg	-0.217635	0.0410166	-5.30602	1.34764e-07	0.00093324	1.3091e-06	ELA1	Chymotrypsin-like elastase family member 1	Q9UNI1	1990	CELA1
seq.8986.2	NN9536-4373	TRT01PSema 2.4 mg	-0.176938	0.0334203	-5.29434	1.43449e-07	0.000993239	1.38966e-06	SERA	D-3-phosphoglycerate dehydrogenase	O43175	26227	PHGDH
seq.16288.17	NN9536-4373	TRT01PSema 2.4 mg	0.244263	0.0461882	5.28843	1.48041e-07	0.00102489	1.43024e-06	EPHA4	Ephrin type-A receptor 4	P54764	2043	EPHA4
seq.9360.33	NN9536-4373	TRT01PSema 2.4 mg	0.246158	0.046559	5.28701	1.49166e-07	0.00103253	1.43719e-06	EDIL3	EGF-like repeat and discoidin I-like domain-containing protein 3	O43854	10085	EDIL3
seq.6393.63	NN9536-4373	TRT01PSema 2.4 mg	0.171022	0.0324022	5.2781	1.5642e-07	0.00108258	1.503e-06	Endoplasmin	Endoplasmin	P14625	7184	HSP90B1
seq.8245.27	NN9536-4373	TRT01PSema 2.4 mg	0.202975	0.0385363	5.26711	1.65839e-07	0.00114761	1.5892e-06	sICAM-5	Intercellular adhesion molecule 5	Q9UMF0	7087	ICAM5
seq.12603.87	NN9536-4373	TRT01PSema 2.4 mg	-0.287934	0.054839	-5.25053	1.81092e-07	0.00125297	1.73068e-06	PABP4	Polyadenylate-binding protein 4	Q13310	8761	PABPC4
seq.25297.11	NN9536-4373	TRT01PSema 2.4 mg	0.235924	0.04496	5.24742	1.84094e-07	0.00127356	1.75401e-06	SPD2B	SH3 and PX domain-containing protein 2B	A1X283	285590	SH3PXD2B
seq.23200.25	NN9536-4373	TRT01PSema 2.4 mg	0.25275	0.0481706	5.24699	1.84522e-07	0.00127634	1.75401e-06	C1QT4	Complement C1q tumor necrosis factor-related protein 4	Q9BXJ3	114900	C1QTNF4
seq.7211.2	NN9536-4373	TRT01PSema 2.4 mg	-0.191668	0.0365758	-5.2403	1.91173e-07	0.00132215	1.81237e-06	RNase 1	Ribonuclease pancreatic	P07998	6035	RNASE1
seq.6461.54	NN9536-4373	TRT01PSema 2.4 mg	-0.224316	0.0428977	-5.2291	2.02829e-07	0.00140256	1.91775e-06	Apo C-III	Apolipoprotein C-III	P02656	345	APOC3
seq.11814.29	NN9536-4373	TRT01PSema 2.4 mg	0.254691	0.0488258	5.21632	2.16969e-07	0.00150012	2.04598e-06	Met	Hepatocyte growth factor receptor	P08581	4233	MET
seq.13552.7	NN9536-4373	TRT01PSema 2.4 mg	-0.24971	0.0479546	-5.20721	2.27634e-07	0.00157364	2.14086e-06	SWP70	Switch-associated protein 70	Q9UH65	23075	SWAP70
seq.18185.118	NN9536-4373	TRT01PSema 2.4 mg	-0.249277	0.0479003	-5.20408	2.3141e-07	0.0015995	2.17061e-06	ALDOB	Fructose-bisphosphate aldolase B	P05062	229	ALDOB
seq.18275.5	NN9536-4373	TRT01PSema 2.4 mg	-0.254071	0.0488618	-5.19979	2.36686e-07	0.00163574	2.21425e-06	CRIP1	Cysteine-rich protein 1	P50238	1396	CRIP1
seq.5029.3	NN9536-4373	TRT01PSema 2.4 mg	-0.247924	0.0477406	-5.19315	2.45081e-07	0.00169351	2.28675e-06	SEPR	Prolyl endopeptidase FAP	Q12884	2191	FAP
seq.21688.50	NN9536-4373	TRT01PSema 2.4 mg	-0.162334	0.0312626	-5.1926	2.45797e-07	0.00169821	2.28741e-06	VLA-4	Very Late Antigen-4	P13612|P05556	3676|3688	ITGA4|ITGB1
seq.21724.22	NN9536-4373	TRT01PSema 2.4 mg	0.162614	0.0313279	5.19071	2.48248e-07	0.0017149	2.30417e-06	GALNS	N-acetylgalactosamine-6-sulfatase	P34059	2588	GALNS
seq.23394.125	NN9536-4373	TRT01PSema 2.4 mg	-0.246648	0.0475599	-5.18605	2.54383e-07	0.00175702	2.35495e-06	GAS2	Growth arrest-specific protein 2	O43903	2620	GAS2
seq.9171.11	NN9536-4373	TRT01PSema 2.4 mg	-0.232656	0.0448928	-5.18249	2.59178e-07	0.00178988	2.39309e-06	CSRP3	Cysteine and glycine-rich protein 3	P50461	8048	CSRP3
seq.9005.16	NN9536-4373	TRT01PSema 2.4 mg	0.278792	0.0538096	5.18109	2.61084e-07	0.00180278	2.40443e-06	PLXA1	Plexin-A1	Q9UIW2	5361	PLXNA1
seq.5487.7	NN9536-4373	TRT01PSema 2.4 mg	0.110821	0.0214058	5.17714	2.66536e-07	0.00184016	2.44828e-06	SLAF7	SLAM family member 7	Q9NQ25	57823	SLAMF7
seq.4559.64	NN9536-4373	TRT01PSema 2.4 mg	-0.272881	0.0528412	-5.16417	2.85239e-07	0.00196901	2.61331e-06	KYNU	Kynureninase	Q16719	8942	KYNU
seq.7870.8	NN9536-4373	TRT01PSema 2.4 mg	-0.240937	0.0466763	-5.16187	2.88678e-07	0.00199245	2.63799e-06	CNDP1	Beta-Ala-His dipeptidase	Q96KN2	84735	CNDP1
seq.20564.53	NN9536-4373	TRT01PSema 2.4 mg	-0.257877	0.0499793	-5.15968	2.91993e-07	0.00201504	2.66143e-06	THY1	Thy-1 membrane glycoprotein	P04216	7070	THY1
seq.3314.74	NN9536-4373	TRT01PSema 2.4 mg	-0.246918	0.0479904	-5.14517	3.14942e-07	0.0021731	2.86119e-06	GFRa-1	GDNF family receptor alpha-1	P56159	2674	GFRA1
seq.6997.32	NN9536-4373	TRT01PSema 2.4 mg	0.239456	0.0465444	5.14468	3.15746e-07	0.00217833	2.86119e-06	RAB26	Ras-related protein Rab-26	Q9ULW5	25837	RAB26
seq.18206.18	NN9536-4373	TRT01PSema 2.4 mg	-0.285885	0.0555729	-5.14432	3.1633e-07	0.00218205	2.86119e-06	ADH6	Alcohol dehydrogenase 6	P28332	130	ADH6
seq.7787.25	NN9536-4373	TRT01PSema 2.4 mg	-0.195557	0.0380907	-5.13399	3.33791e-07	0.00230216	3.01145e-06	LIRA5	Leukocyte immunoglobulin-like receptor subfamily A member 5	A6NI73	353514	LILRA5
seq.4913.78	NN9536-4373	TRT01PSema 2.4 mg	-0.148702	0.0290029	-5.12715	3.45849e-07	0.00238498	3.11231e-06	HCC-4	C-C motif chemokine 16	O15467	6360	CCL16
seq.7194.36	NN9536-4373	TRT01PSema 2.4 mg	0.279265	0.0544946	5.12464	3.50383e-07	0.00241589	3.14513e-06	NPTN	Neuroplastin	Q9Y639	27020	NPTN
seq.9384.17	NN9536-4373	TRT01PSema 2.4 mg	0.179615	0.0350946	5.11803	3.62598e-07	0.00249975	3.24656e-06	Cathelicidin peptide	Cathelicidin antimicrobial peptide	P49913	820	CAMP
seq.4500.50	NN9536-4373	TRT01PSema 2.4 mg	0.145978	0.0285975	5.10456	3.88782e-07	0.00267987	3.47222e-06	SCGF-alpha	Stem cell growth factor-alpha	Q9Y240	6320	CLEC11A
seq.16927.9	NN9536-4373	TRT01PSema 2.4 mg	-0.290707	0.0571191	-5.0895	4.20202e-07	0.00289604	3.74342e-06	Coagulation factor XIII	Coagulation factor XIII	P00488|P05160	2162|2165	F13A1|F13B
seq.2952.75	NN9536-4373	TRT01PSema 2.4 mg	0.243978	0.0481539	5.06662	4.72679e-07	0.00325723	4.20036e-06	IGF-I	Insulin-like growth factor I	P05019	3479	IGF1
seq.5604.30	NN9536-4373	TRT01PSema 2.4 mg	-0.20141	0.0397821	-5.06282	4.81985e-07	0.00332088	4.27234e-06	HPSE	Heparanase	Q9Y251	10855	HPSE
seq.9816.37	NN9536-4373	TRT01PSema 2.4 mg	-0.298849	0.0591617	-5.05139	5.1108e-07	0.00352083	4.51894e-06	ISOC1	Isochorismatase domain-containing protein 1	Q96CN7	51015	ISOC1
seq.4314.12	NN9536-4373	TRT01PSema 2.4 mg	-0.246103	0.0488275	-5.04026	5.41006e-07	0.00372645	4.76153e-06	XTP3A	dCTP pyrophosphatase 1	Q9H773	79077	DCTPP1
seq.3000.66	NN9536-4373	TRT01PSema 2.4 mg	0.212537	0.0421685	5.04019	5.41202e-07	0.00372726	4.76153e-06	MBL	Mannose-binding protein C	P11226	4153	MBL2
seq.7768.10	NN9536-4373	TRT01PSema 2.4 mg	-0.313977	0.0623408	-5.03646	5.51626e-07	0.0037985	4.84123e-06	CBPM	Carboxypeptidase M	P14384	1368	CPM
seq.13740.51	NN9536-4373	TRT01PSema 2.4 mg	0.240661	0.0478242	5.03221	5.63733e-07	0.0038813	4.93527e-06	sFRP-3	Secreted frizzled-related protein 3	Q92765	2487	FRZB
seq.16892.23	NN9536-4373	TRT01PSema 2.4 mg	-0.185604	0.036897	-5.03033	5.6915e-07	0.00391803	4.97042e-06	ENPP2	Ectonucleotide pyrophosphatase/phosphodiesterase family member 2	Q13822	5168	ENPP2
seq.10462.14	NN9536-4373	TRT01PSema 2.4 mg	-0.239426	0.0476152	-5.02834	5.74953e-07	0.0039574	5.00876e-06	INSL5	Insulin-like peptide INSL5	Q9Y5Q6	10022	INSL5
seq.3077.66	NN9536-4373	TRT01PSema 2.4 mg	-0.243259	0.0483991	-5.02611	5.81536e-07	0.00400213	5.0537e-06	Coagulation Factor Xa	Coagulation factor Xa	P00742	2159	F10
seq.23605.3	NN9536-4373	TRT01PSema 2.4 mg	0.203248	0.0404734	5.02177	5.94536e-07	0.004091	5.15404e-06	T11L1	T-complex protein 11-like protein 1	Q9NUJ3	55346	TCP11L1
seq.5654.70	NN9536-4373	TRT01PSema 2.4 mg	0.192987	0.0384366	5.02091	5.97135e-07	0.00410829	5.16394e-06	TMX3	Protein disulfide-isomerase TMX3	Q96JJ7	54495	TMX3
seq.15526.33	NN9536-4373	TRT01PSema 2.4 mg	-0.24782	0.0494394	-5.01259	6.22967e-07	0.00428539	5.37423e-06	GSHB	Glutathione synthetase	P48637	2937	GSS
seq.22838.39	NN9536-4373	TRT01PSema 2.4 mg	0.236511	0.0472813	5.00221	6.56726e-07	0.00451696	5.6517e-06	ZN230	Zinc finger protein 230	Q9UIE0	7773	ZNF230
seq.13741.36	NN9536-4373	TRT01PSema 2.4 mg	0.249249	0.0499327	4.99169	6.92678e-07	0.00476355	5.94667e-06	IGFBP-1	Insulin-like growth factor-binding protein 1	P08833	3484	IGFBP1
seq.3009.3	NN9536-4373	TRT01PSema 2.4 mg	0.242351	0.0485645	4.99029	6.9761e-07	0.00479677	5.97454e-06	TGF-b R III	Transforming growth factor beta receptor type 3	Q03167	7049	TGFBR3
seq.3004.67	NN9536-4373	TRT01PSema 2.4 mg	0.243853	0.0489843	4.9782	7.41648e-07	0.00509883	6.33639e-06	PD-L2	Programmed cell death 1 ligand 2	Q9BQ51	80380	PDCD1LG2
seq.22043.174	NN9536-4373	TRT01PSema 2.4 mg	-0.329739	0.0663619	-4.96879	7.7771e-07	0.00534598	6.62852e-06	HSP70 protein 2	Heat shock-related 70 kDa protein 2	P54652	3306	HSPA2
seq.13610.9	NN9536-4373	TRT01PSema 2.4 mg	-0.194868	0.0393001	-4.95845	8.19328e-07	0.00563124	6.96649e-06	MAGE-10	Melanoma-associated antigen 10	P43363	4109	MAGEA10
seq.6378.2	NN9536-4373	TRT01PSema 2.4 mg	-0.234428	0.0472924	-4.95699	8.25395e-07	0.00567211	7.00129e-06	CEI	Protein CEI	Q86SI9	153571	C5orf38
seq.2982.82	NN9536-4373	TRT01PSema 2.4 mg	-0.239592	0.0483626	-4.95408	8.37551e-07	0.00575481	7.08744e-06	Galectin-4	Galectin-4	P56470	3960	LGALS4
seq.20540.65	NN9536-4373	TRT01PSema 2.4 mg	-0.249008	0.0503031	-4.95014	8.54314e-07	0.00586914	7.21208e-06	SEM4G	Semaphorin-4G	Q9NTN9	57715	SEMA4G
seq.16081.38	NN9536-4373	TRT01PSema 2.4 mg	-0.303918	0.0614803	-4.94333	8.84063e-07	0.00607263	7.429e-06	Aldose reductase-like	Aldo-keto reductase family 1 member B10	O60218	57016	AKR1B10
seq.24891.54	NN9536-4373	TRT01PSema 2.4 mg	-0.24832	0.0502337	-4.9433	8.842e-07	0.00607268	7.429e-06	ES8L2	Epidermal growth factor receptor kinase substrate 8-like protein 2	Q9H6S3	64787	EPS8L2
seq.8841.65	NN9536-4373	TRT01PSema 2.4 mg	-0.240291	0.0486307	-4.94113	8.93883e-07	0.0061383	7.49261e-06	CILP2	Cartilage intermediate layer protein 2	Q8IUL8	148113	CILP2
seq.4883.56	NN9536-4373	TRT01PSema 2.4 mg	-0.25352	0.0513866	-4.93359	9.2836e-07	0.00637412	7.76324e-06	Insulin	Insulin	P01308	3630	INS
seq.21796.43	NN9536-4373	TRT01PSema 2.4 mg	0.273845	0.0555811	4.92695	9.59795e-07	0.00658899	8.00722e-06	Glutathione peroxidase 3	Glutathione peroxidase 3	P22352	2878	GPX3
seq.3234.23	NN9536-4373	TRT01PSema 2.4 mg	-0.255653	0.0519276	-4.92325	9.77702e-07	0.00671095	8.13747e-06	URB	Coiled-coil domain-containing protein 80	Q76M96	151887	CCDC80
seq.13022.20	NN9536-4373	TRT01PSema 2.4 mg	-0.234423	0.0476649	-4.91815	1.00301e-06	0.00688363	8.32853e-06	P5I11	Tumor protein p53-inducible protein 11	O14683	9537	TP53I11
seq.9199.6	NN9536-4373	TRT01PSema 2.4 mg	-0.288081	0.0587055	-4.90723	1.05924e-06	0.00726848	8.77489e-06	UB2G2	Ubiquitin-conjugating enzyme E2 G2	P60604	7327	UBE2G2
seq.10749.18	NN9536-4373	TRT01PSema 2.4 mg	-0.280318	0.0574333	-4.88076	1.20843e-06	0.00829104	9.9875e-06	HSP 70	Heat shock 70 kDa protein 1A	P0DMV8	3303	HSPA1A
seq.3206.4	NN9536-4373	TRT01PSema 2.4 mg	-0.239427	0.0491344	-4.8729	1.25647e-06	0.00861938	1.03604e-05	LYVE1	Lymphatic vessel endothelial hyaluronic acid receptor 1	Q9Y5Y7	10894	LYVE1
seq.10666.7	NN9536-4373	TRT01PSema 2.4 mg	-0.248723	0.0510842	-4.86889	1.28171e-06	0.00879125	1.0544e-05	GNPTG	N-acetylglucosamine-1-phosphotransferase subunit gamma	Q9UJJ9	84572	GNPTG
seq.13720.95	NN9536-4373	TRT01PSema 2.4 mg	0.191832	0.0394454	4.86322	1.3182e-06	0.00904019	1.0819e-05	Proteinase-3	Myeloblastin	P24158	5657	PRTN3
seq.11239.49	NN9536-4373	TRT01PSema 2.4 mg	-0.11673	0.024017	-4.86032	1.33725e-06	0.00916951	1.09501e-05	TMPS6	Transmembrane protease serine 6	Q8IU80	164656	TMPRSS6
seq.20054.28	NN9536-4373	TRT01PSema 2.4 mg	-0.266953	0.0550036	-4.85337	1.384e-06	0.00948868	1.13067e-05	Aconitase 1	Cytoplasmic aconitate hydratase	P21399	48	ACO1
seq.24686.19	NN9536-4373	TRT01PSema 2.4 mg	-0.259575	0.0535202	-4.85004	1.40698e-06	0.00964484	1.14681e-05	ACBD4	Acyl-CoA-binding domain-containing protein 4	Q8NC06	79777	ACBD4
seq.2625.53	NN9536-4373	TRT01PSema 2.4 mg	-0.289873	0.0598349	-4.84455	1.44563e-06	0.00990834	1.17561e-05	HSP 90a	Hsp90alpha	P07900	3320	HSP90AA1
seq.4696.2	NN9536-4373	TRT01PSema 2.4 mg	-0.208009	0.042942	-4.84396	1.44985e-06	0.00993585	1.17635e-05	FABP	Fatty acid-binding protein, heart	P05413	2170	FABP3
seq.15326.64	NN9536-4373	TRT01PSema 2.4 mg	-0.265393	0.0548627	-4.8374	1.49749e-06	0.0102608	1.21223e-05	GBP1	Guanylate-binding protein 1	P32455	2633	GBP1
seq.15481.45	NN9536-4373	TRT01PSema 2.4 mg	0.185418	0.0383721	4.83211	1.53704e-06	0.0105302	1.2414e-05	LL-37	Antibacterial protein LL-37	P49913	820	CAMP
seq.3074.6	NN9536-4373	TRT01PSema 2.4 mg	-0.259313	0.0537418	-4.82516	1.59043e-06	0.0108944	1.28161e-05	LBP	Lipopolysaccharide-binding protein	P18428	3929	LBP
seq.19377.14	NN9536-4373	TRT01PSema 2.4 mg	-0.162989	0.033783	-4.82458	1.59501e-06	0.0109242	1.28238e-05	NOE2	Noelin-2	O95897	93145	OLFM2
seq.6383.90	NN9536-4373	TRT01PSema 2.4 mg	-0.236513	0.0490446	-4.82241	1.61212e-06	0.0110398	1.29321e-05	TLL1	Tolloid-like protein 1	O43897	7092	TLL1
seq.2711.6	NN9536-4373	TRT01PSema 2.4 mg	0.227034	0.0471932	4.81074	1.70711e-06	0.0116886	1.36632e-05	CNTFR alpha	Ciliary neurotrophic factor receptor subunit alpha	P26992	1271	CNTFR
seq.9207.60	NN9536-4373	TRT01PSema 2.4 mg	-0.229751	0.0477682	-4.80971	1.71579e-06	0.0117463	1.37017e-05	QORL1	Quinone oxidoreductase-like protein 1	O95825	9946	CRYZL1
seq.6448.36	NN9536-4373	TRT01PSema 2.4 mg	-0.191432	0.0400459	-4.78031	1.98099e-06	0.0135599	1.57839e-05	Sema E	Semaphorin-3C	Q99985	10512	SEMA3C
seq.3336.50	NN9536-4373	TRT01PSema 2.4 mg	-0.232873	0.0487293	-4.7789	1.99462e-06	0.0136512	1.58569e-05	TFPI	Tissue factor pathway inhibitor	P10646	7035	TFPI
seq.7178.59	NN9536-4373	TRT01PSema 2.4 mg	0.164364	0.0344136	4.77615	2.02162e-06	0.0138339	1.60301e-05	DEPP	Protein DEPP	Q9NTK1	11067	DEPP1
seq.18188.12	NN9536-4373	TRT01PSema 2.4 mg	-0.258288	0.0540832	-4.77576	2.02545e-06	0.0138582	1.60301e-05	GATM	Glycine amidinotransferase, mitochondrial	P50440	2628	GATM
seq.15305.7	NN9536-4373	TRT01PSema 2.4 mg	0.188049	0.0394111	4.77148	2.06811e-06	0.014148	1.63313e-05	Secretagogin	Secretagogin	O76038	10590	SCGN
seq.2991.9	NN9536-4373	TRT01PSema 2.4 mg	0.226302	0.0475846	4.75578	2.23202e-06	0.015267	1.75864e-05	IL-1 sRI	Interleukin-1 receptor type 1	P14778	3554	IL1R1
seq.7131.207	NN9536-4373	TRT01PSema 2.4 mg	-0.198868	0.0419042	-4.74578	2.34292e-06	0.0160232	1.84193e-05	Tenascin	Tenascin	P24821	3371	TNC
seq.12501.10	NN9536-4373	TRT01PSema 2.4 mg	0.216413	0.0457114	4.73433	2.47641e-06	0.0169337	1.94257e-05	TBCA	Tubulin-specific chaperone A	O75347	6902	TBCA
seq.2950.57	NN9536-4373	TRT01PSema 2.4 mg	-0.348828	0.0738626	-4.72267	2.61986e-06	0.017912	2.05056e-05	IGFBP-4	Insulin-like growth factor-binding protein 4	P22692	3487	IGFBP4
seq.9394.19	NN9536-4373	TRT01PSema 2.4 mg	0.190899	0.0404629	4.71789	2.68092e-06	0.0183267	2.09373e-05	Aminopeptidase	Carboxypeptidase Q	Q9Y646	10404	CPQ
seq.18339.207	NN9536-4373	TRT01PSema 2.4 mg	-0.211352	0.044915	-4.7056	2.84432e-06	0.0194409	2.21646e-05	PSB3	Proteasome subunit beta type-3	P49720	5691	PSMB3
seq.14032.2	NN9536-4373	TRT01PSema 2.4 mg	-0.12312	0.0262299	-4.69389	3.00878e-06	0.020562	2.33948e-05	VEGF121	Vascular endothelial growth factor A, isoform 121	P15692	7422	VEGFA
seq.8759.29	NN9536-4373	TRT01PSema 2.4 mg	0.186964	0.0399279	4.68254	3.17696e-06	0.0217082	2.46484e-05	a1,4-Galactosyltransferase	Lactosylceramide 4-alpha-galactosyltransferase	Q9NPC4	53947	A4GALT
seq.10833.64	NN9536-4373	TRT01PSema 2.4 mg	0.208167	0.044477	4.68032	3.21089e-06	0.0219368	2.48572e-05	HHIP	Hedgehog-interacting protein	Q96QV1	64399	HHIP
seq.6603.18	NN9536-4373	TRT01PSema 2.4 mg	0.207104	0.0443459	4.67019	3.37026e-06	0.0230222	2.60106e-05	KALM	Anosmin-1	P23352	3730	ANOS1
seq.7840.64	NN9536-4373	TRT01PSema 2.4 mg	-0.232958	0.0498848	-4.66992	3.37455e-06	0.0230482	2.60106e-05	LGMN	Legumain	Q99538	5641	LGMN
seq.15385.116	NN9536-4373	TRT01PSema 2.4 mg	-0.209168	0.0448366	-4.66513	3.4527e-06	0.0235785	2.65553e-05	FABP2	Fatty acid-binding protein, intestinal	P12104	2169	FABP2
seq.19561.216	NN9536-4373	TRT01PSema 2.4 mg	-0.180535	0.0387051	-4.66436	3.46532e-06	0.0236612	2.65946e-05	PLXD1	Plexin-D1	Q9Y4D7	23129	PLXND1
seq.9449.150	NN9536-4373	TRT01PSema 2.4 mg	-0.270023	0.0579762	-4.65747	3.58098e-06	0.0244474	2.74229e-05	C4b-binding protein alpha chain	C4b-binding protein alpha chain	P04003	722	C4BPA
seq.4152.58	NN9536-4373	TRT01PSema 2.4 mg	-0.192435	0.0413406	-4.65486	3.62593e-06	0.0247506	2.77072e-05	Prekallikrein	Plasma kallikrein	P03952	3818	KLKB1
seq.7179.69	NN9536-4373	TRT01PSema 2.4 mg	-0.224483	0.0482663	-4.65092	3.69446e-06	0.0252147	2.81702e-05	NFASC	Neurofascin	O94856	23114	NFASC
seq.20952.15	NN9536-4373	TRT01PSema 2.4 mg	-0.26113	0.0561635	-4.64946	3.72032e-06	0.0253875	2.83065e-05	ECHD1	Ethylmalonyl-CoA decarboxylase	Q9NTX5	55862	ECHDC1
seq.20533.39	NN9536-4373	TRT01PSema 2.4 mg	0.159981	0.0344126	4.64892	3.72984e-06	0.0254487	2.83182e-05	IL-35	Interleukin-35	P29459|Q14213	3592|10148	IL12A|EBI3
seq.20512.2	NN9536-4373	TRT01PSema 2.4 mg	-0.174996	0.0376866	-4.64345	3.82802e-06	0.0261148	2.90015e-05	MUC18	Melanoma-associated antigen MUC18	P43121	4162	MCAM
seq.2789.26	NN9536-4373	TRT01PSema 2.4 mg	0.200951	0.0432887	4.64211	3.85246e-06	0.0262776	2.91244e-05	MMP-7	Matrilysin	P09237	4316	MMP7
seq.3676.15	NN9536-4373	TRT01PSema 2.4 mg	-0.209387	0.0451607	-4.63648	3.9568e-06	0.0269854	2.98496e-05	IGF-II receptor	Cation-independent mannose-6-phosphate receptor	P11717	3482	IGF2R
seq.12497.29	NN9536-4373	TRT01PSema 2.4 mg	-0.185036	0.040211	-4.60163	4.6659e-06	0.0318168	3.51209e-05	SDOS	Tudor-interacting repair regulator protein	Q9BRJ7	84309	NUDT16L1
seq.2837.3	NN9536-4373	TRT01PSema 2.4 mg	0.22035	0.0478896	4.6012	4.67536e-06	0.0318766	3.51209e-05	Met	Hepatocyte growth factor receptor	P08581	4233	MET
seq.6392.7	NN9536-4373	TRT01PSema 2.4 mg	0.213521	0.0465003	4.59182	4.88637e-06	0.0333104	3.66284e-05	WISP-2	WNT1-inducible-signaling pathway protein 2	O76076	8839	CCN5
seq.3026.5	NN9536-4373	TRT01PSema 2.4 mg	0.154082	0.0335595	4.5913	4.89845e-06	0.0333878	3.66415e-05	Calpastatin	Calpastatin	P20810	831	CAST
seq.9076.25	NN9536-4373	TRT01PSema 2.4 mg	-0.256748	0.0559987	-4.58489	5.04833e-06	0.0344044	3.76831e-05	PENK	Proenkephalin-A	P01210	5179	PENK
seq.8275.31	NN9536-4373	TRT01PSema 2.4 mg	0.200838	0.0438706	4.57796	5.21526e-06	0.0355368	3.88473e-05	PEAR1:ECD	Platelet endothelial aggregation receptor 1:Extracellular domain	Q5VY43	375033	PEAR1
seq.2888.49	NN9536-4373	TRT01PSema 2.4 mg	0.248572	0.0543108	4.57684	5.24269e-06	0.0357184	3.89114e-05	C7	Complement component C7	P10643	730	C7
seq.23259.23	NN9536-4373	TRT01PSema 2.4 mg	-0.281257	0.0614582	-4.5764	5.25348e-06	0.0357867	3.89114e-05	EFMT1	EEF1A lysine methyltransferase 1	Q8WVE0	221143	EEF1AKMT1
seq.5694.57	NN9536-4373	TRT01PSema 2.4 mg	0.221258	0.048349	4.57627	5.25679e-06	0.035804	3.89114e-05	SMOC1	SPARC-related modular calcium-binding protein 1	Q9H4F8	64093	SMOC1
seq.19193.18	NN9536-4373	TRT01PSema 2.4 mg	0.250473	0.0548118	4.56969	5.42154e-06	0.0369207	4.00473e-05	PFD3	Prefoldin subunit 3	P61758	7411	VBP1
seq.23640.10	NN9536-4373	TRT01PSema 2.4 mg	-0.211949	0.0464762	-4.56037	5.663e-06	0.0385594	4.1744e-05	EHD2	EH domain-containing protein 2	Q9NZN4	30846	EHD2
seq.9242.11	NN9536-4373	TRT01PSema 2.4 mg	0.217533	0.0477226	4.55829	5.71838e-06	0.0389308	4.20648e-05	BTC	Betacellulin	P35070	685	BTC
seq.7861.9	NN9536-4373	TRT01PSema 2.4 mg	0.22104	0.0485058	4.55698	5.75366e-06	0.0391651	4.22366e-05	ROR2	Tyrosine-protein kinase transmembrane receptor ROR2	Q01974	4920	ROR2
seq.19556.12	NN9536-4373	TRT01PSema 2.4 mg	-0.149127	0.0327404	-4.55484	5.81133e-06	0.0395519	4.25718e-05	Complement receptor type 1	Complement receptor type 1	P17927	1378	CR1
seq.2953.31	NN9536-4373	TRT01PSema 2.4 mg	0.191643	0.0421256	4.54931	5.9633e-06	0.0405803	4.35951e-05	Luteinizing hormone	Luteinizing hormone	P01215|P01229	1081|3972	CGA|LHB
seq.20590.13	NN9536-4373	TRT01PSema 2.4 mg	0.195816	0.0430819	4.54521	6.07842e-06	0.0413575	4.43452e-05	NPY	Neuropeptide Y	P01303	4852	NPY
seq.17712.7	NN9536-4373	TRT01PSema 2.4 mg	-0.266205	0.0586256	-4.54076	6.20588e-06	0.0422186	4.51822e-05	IDI1	Isopentenyl-diphosphate Delta-isomerase 1	Q13907	3422	IDI1
seq.11556.19	NN9536-4373	TRT01PSema 2.4 mg	-0.241233	0.0531519	-4.53855	6.26998e-06	0.0426484	4.55553e-05	ARFG1	ADP-ribosylation factor GTPase-activating protein 1	Q8N6T3	55738	ARFGAP1
seq.3449.58	NN9536-4373	TRT01PSema 2.4 mg	0.200674	0.0443579	4.52399	6.70931e-06	0.04563	4.86476e-05	Kallistatin	Kallistatin	P29622	5267	SERPINA4
seq.16773.29	NN9536-4373	TRT01PSema 2.4 mg	0.177863	0.0393294	4.5224	6.75896e-06	0.0459609	4.89076e-05	SCUB3	Signal peptide, CUB and EGF-like domain-containing protein 3	Q8IX30	222663	SCUBE3
seq.2631.50	NN9536-4373	TRT01PSema 2.4 mg	-0.233086	0.0515604	-4.52063	6.81463e-06	0.0463327	4.91819e-05	IL-10 Rb	Interleukin-10 receptor subunit beta	Q08334	3588	IL10RB
seq.4962.52	NN9536-4373	TRT01PSema 2.4 mg	0.180113	0.0398453	4.52032	6.82461e-06	0.0463937	4.91819e-05	ARMEL	Cerebral dopamine neurotrophic factor	Q49AH0	441549	CDNF
seq.2762.30	NN9536-4373	TRT01PSema 2.4 mg	0.279701	0.0619483	4.51508	6.9925e-06	0.047528	5.02895e-05	FGF-19	Fibroblast growth factor 19	O95750	9965	FGF19
seq.24647.3	NN9536-4373	TRT01PSema 2.4 mg	-0.218073	0.0483528	-4.51003	7.15793e-06	0.0486453	5.13751e-05	ABEC2	C->U-editing enzyme APOBEC-2	Q9Y235	10930	APOBEC2
seq.8091.16	NN9536-4373	TRT01PSema 2.4 mg	0.202942	0.0450538	4.50443	7.34567e-06	0.0499138	5.26161e-05	MASP3:Heavy	Mannan-binding lectin serine protease 1:Mannan-binding lectin serine protease 1 heavy chain	P48740	5648	MASP1
seq.13460.4	NN9536-4373	TRT01PSema 2.4 mg	0.215126	0.0477759	4.50283	7.40051e-06	0.050279	5.2902e-05	CHAD	Chondroadherin	O15335	1101	CHAD
seq.2925.9	NN9536-4373	TRT01PSema 2.4 mg	-0.246278	0.0547284	-4.50001	7.49761e-06	0.0509312	5.34883e-05	PAI-1	Plasminogen activator inhibitor 1	P05121	5054	SERPINE1
seq.5467.15	NN9536-4373	TRT01PSema 2.4 mg	-0.260123	0.0578399	-4.4973	7.592e-06	0.0515649	5.4053e-05	HSP 90b	Heat shock protein HSP 90-beta	P08238	3326	HSP90AB1
seq.6471.53	NN9536-4373	TRT01PSema 2.4 mg	0.101934	0.0226818	4.49409	7.70518e-06	0.0523259	5.46947e-05	FHR4	Complement factor H-related protein 4	Q92496	10877	CFHR4
seq.11696.7	NN9536-4373	TRT01PSema 2.4 mg	-0.24174	0.0537932	-4.49387	7.71299e-06	0.0523712	5.46947e-05	RABP2	Cellular retinoic acid-binding protein 2	P29373	1382	CRABP2
seq.3032.11	NN9536-4373	TRT01PSema 2.4 mg	0.14011	0.031184	4.49301	7.7437e-06	0.052572	5.48028e-05	FSH	Follicle stimulating hormone	P01215|P01225	1081|2488	CGA|FSHB
seq.7918.114	NN9536-4373	TRT01PSema 2.4 mg	0.157535	0.0351294	4.4844	8.05728e-06	0.0546928	5.67179e-05	Amylase, alpha 1A	Alpha-amylase 1	P04745	276	AMY1A
seq.7198.197	NN9536-4373	TRT01PSema 2.4 mg	0.217959	0.0486041	4.48438	8.05832e-06	0.0546928	5.67179e-05	FA20B	Glycosaminoglycan xylosylkinase	O75063	9917	FAM20B
seq.10851.77	NN9536-4373	TRT01PSema 2.4 mg	0.157515	0.035126	4.48427	8.06229e-06	0.0547107	5.67179e-05	IL27B	Interleukin-27 subunit beta	Q14213	10148	EBI3
seq.10572.65	NN9536-4373	TRT01PSema 2.4 mg	-0.178228	0.0397684	-4.48165	8.1603e-06	0.0553676	5.72937e-05	CST8	Cystatin-8	O60676	10047	CST8
seq.8908.14	NN9536-4373	TRT01PSema 2.4 mg	0.208022	0.0464444	4.47894	8.26253e-06	0.056053	5.78969e-05	KCE1L:CD	Potassium voltage-gated channel subfamily E regulatory beta subunit 5:Cytoplasmic domain	Q9UJ90	23630	KCNE5
seq.11089.7	NN9536-4373	TRT01PSema 2.4 mg	0.111864	0.0249871	4.47685	8.34248e-06	0.0565871	5.83418e-05	IgA	Immunoglobulin A	P01876|P01877	3493 3494	IGHA1|IGHA2
seq.9468.8	NN9536-4373	TRT01PSema 2.4 mg	0.215695	0.0483396	4.46206	8.92866e-06	0.0605541	6.23182e-05	Lectin, mannose-binding 2	Vesicular integral-membrane protein VIP36	Q12907	10960	LMAN2
seq.21563.3	NN9536-4373	TRT01PSema 2.4 mg	-0.20642	0.0462797	-4.46026	9.00273e-06	0.0610475	6.27117e-05	sPLA(2)-XII	sPLA(2)-XII	Q9BZM1	81579	PLA2G12A
seq.7655.11	NN9536-4373	TRT01PSema 2.4 mg	-0.236652	0.0530946	-4.45717	9.13116e-06	0.0619092	6.34816e-05	N-terminal pro-BNP	N-terminal pro-BNP	P16860	4879	NPPB
seq.13939.14	NN9536-4373	TRT01PSema 2.4 mg	-0.221178	0.049658	-4.45402	9.26398e-06	0.0628005	6.4279e-05	UGPA1	UTP--glucose-1-phosphate uridylyltransferase	Q16851	7360	UGP2
seq.5635.66	NN9536-4373	TRT01PSema 2.4 mg	-0.18963	0.0425847	-4.453	9.30751e-06	0.0630863	6.44549e-05	TREM2	Triggering receptor expressed on myeloid cells 2	Q9NZC2	54209	TREM2
seq.2658.27	NN9536-4373	TRT01PSema 2.4 mg	0.212405	0.0477908	4.44448	9.67741e-06	0.0655838	6.68859e-05	TrkC	NT-3 growth factor receptor	Q16288	4916	NTRK3
seq.19748.3	NN9536-4373	TRT01PSema 2.4 mg	-0.263465	0.0593756	-4.43726	1.00017e-05	0.0677712	6.89924e-05	ERG19	Diphosphomevalonate decarboxylase	P53602	4597	MVD
seq.21238.40	NN9536-4373	TRT01PSema 2.4 mg	-0.198417	0.0448086	-4.42809	1.04291e-05	0.070657	7.18011e-05	CK5P3	CDK5 regulatory subunit-associated protein 3	Q96JB5	80279	CDK5RAP3
seq.12386.11	NN9536-4373	TRT01PSema 2.4 mg	-0.246037	0.0556647	-4.41998	1.08209e-05	0.0733006	7.43541e-05	AMPB	Aminopeptidase B	Q9H4A4	6051	RNPEP
seq.9749.190	NN9536-4373	TRT01PSema 2.4 mg	-0.231722	0.0524369	-4.41907	1.08662e-05	0.0735967	7.45211e-05	L-plastin	Plastin-2	P13796	3936	LCP1
seq.6556.5	NN9536-4373	TRT01PSema 2.4 mg	0.142858	0.0324046	4.40856	1.13975e-05	0.0771838	7.80139e-05	ENPP5	Ectonucleotide pyrophosphatase/phosphodiesterase family member 5	Q9UJA9	59084	ENPP5
seq.4479.14	NN9536-4373	TRT01PSema 2.4 mg	0.193382	0.0439746	4.39759	1.19782e-05	0.0811045	8.18309e-05	C1-Esterase Inhibitor	Plasma protease C1 inhibitor	P05155	710	SERPING1
seq.7965.25	NN9536-4373	TRT01PSema 2.4 mg	-0.191333	0.0435346	-4.39497	1.21213e-05	0.0820612	8.26491e-05	HBAT	Hemoglobin subunit theta-1	P09105	3049	HBQ1
seq.5124.69	NN9536-4373	TRT01PSema 2.4 mg	0.172724	0.0394054	4.38325	1.27809e-05	0.0865141	8.69796e-05	sICAM-5	Intercellular adhesion molecule 5	Q9UMF0	7087	ICAM5
seq.21281.13	NN9536-4373	TRT01PSema 2.4 mg	-0.268047	0.0612455	-4.3766	1.31704e-05	0.0891375	8.94585e-05	CK2N2	Calcium/calmodulin-dependent protein kinase II inhibitor 2	Q96S95	94032	CAMK2N2
seq.3290.50	NN9536-4373	TRT01PSema 2.4 mg	-0.158839	0.0364186	-4.3615	1.40968e-05	0.0953932	9.55679e-05	CD109	CD109 antigen	Q6YHK3	135228	CD109
seq.10721.76	NN9536-4373	TRT01PSema 2.4 mg	-0.269871	0.0619716	-4.35475	1.45304e-05	0.0983129	9.83195e-05	HSP 70	Heat shock 70 kDa protein 1A	P0DMV8	3303	HSPA1A
seq.20457.13	NN9536-4373	TRT01PSema 2.4 mg	-0.125072	0.028771	-4.34717	1.50334e-05	0.101701	0.000101529	COA4	Cytochrome c oxidase assembly factor 4 homolog, mitochondrial	Q9NYJ1	51287	COA4
seq.15387.44	NN9536-4373	TRT01PSema 2.4 mg	0.193327	0.0444971	4.34471	1.51998e-05	0.102811	0.000102404	Neuropilin-2	Neuropilin-2	O60462	8828	NRP2
seq.21708.149	NN9536-4373	TRT01PSema 2.4 mg	-0.197396	0.0454368	-4.3444	1.52207e-05	0.102937	0.000102404	FCGRN	IgG receptor FcRn large subunit p51	P55899	2217	FCGRT
seq.9263.57	NN9536-4373	TRT01PSema 2.4 mg	-0.144768	0.033346	-4.3414	1.54271e-05	0.104318	0.000103596	SIAE	Sialate O-acetylesterase	Q9HAT2	54414	SIAE
seq.5465.32	NN9536-4373	TRT01PSema 2.4 mg	0.207856	0.0479101	4.33845	1.56318e-05	0.105686	0.000104713	H6ST1	Heparan-sulfate 6-O-sulfotransferase 1	O60243	9394	HS6ST1
seq.21544.4	NN9536-4373	TRT01PSema 2.4 mg	0.151101	0.0348306	4.33815	1.56526e-05	0.105811	0.000104713	ATLA3	Atlastin-3	Q6DD88	25923	ATL3
seq.14073.31	NN9536-4373	TRT01PSema 2.4 mg	0.261996	0.0604119	4.33683	1.57457e-05	0.106425	0.000105087	Hemopexin	Hemopexin	P02790	3263	HPX
seq.20526.3	NN9536-4373	TRT01PSema 2.4 mg	-0.137376	0.031679	-4.33652	1.57677e-05	0.106558	0.000105087	RET1L	Retinoic acid early transcript 1L protein	Q5VY80	154064	RAET1L
seq.18338.26	NN9536-4373	TRT01PSema 2.4 mg	-0.232601	0.0536664	-4.3342	1.59321e-05	0.107653	0.000105983	IDH	Isocitrate dehydrogenase [NADP] cytoplasmic	O75874	3417	IDH1
seq.8606.39	NN9536-4373	TRT01PSema 2.4 mg	0.200367	0.0463582	4.32214	1.68136e-05	0.113593	0.000111638	GPNMB:CD	Transmembrane glycoprotein NMB:Cytoplasmic domain	Q14956	10457	GPNMB
seq.5532.53	NN9536-4373	TRT01PSema 2.4 mg	0.257536	0.0597273	4.31186	1.76009e-05	0.118894	0.000116647	bFGF-R	Fibroblast growth factor receptor 1	P11362	2260	FGFR1
seq.4297.62	NN9536-4373	TRT01PSema 2.4 mg	0.189307	0.0439259	4.3097	1.77709e-05	0.120025	0.000117393	Spondin-1	Spondin-1	Q9HCB6	10418	SPON1
seq.4148.49	NN9536-4373	TRT01PSema 2.4 mg	0.168276	0.0390468	4.30959	1.77797e-05	0.120066	0.000117393	PAPP-A	Pappalysin-1	Q13219	5069	PAPPA
seq.2768.56	NN9536-4373	TRT01PSema 2.4 mg	0.107372	0.0249428	4.30472	1.81694e-05	0.12268	0.000119743	Hemopexin	Hemopexin	P02790	3263	HPX
seq.2879.9	NN9536-4373	TRT01PSema 2.4 mg	0.271363	0.0631467	4.29735	1.87737e-05	0.126741	0.000123496	a1-Antichymotrypsin	Alpha-1-antichymotrypsin	P01011	12	SERPINA3
seq.23161.3	NN9536-4373	TRT01PSema 2.4 mg	0.144212	0.0335626	4.29682	1.88177e-05	0.127019	0.000123556	KCTD6	BTB/POZ domain-containing protein KCTD6	Q8NC69	200845	KCTD6
seq.11318.20	NN9536-4373	TRT01PSema 2.4 mg	0.194466	0.0453061	4.29226	1.92016e-05	0.129592	0.000125838	Apo A-V	Apolipoprotein A-V	Q6Q788	116519	APOA5
seq.5954.62	NN9536-4373	TRT01PSema 2.4 mg	-0.201597	0.0469719	-4.29186	1.92361e-05	0.129805	0.000125838	PTH	Parathyroid hormone	P01270	5741	PTH
seq.21429.50	NN9536-4373	TRT01PSema 2.4 mg	-0.30117	0.0701824	-4.29124	1.92889e-05	0.130142	0.00012595	THOP1	Thimet oligopeptidase	P52888	7064	THOP1
seq.18882.7	NN9536-4373	TRT01PSema 2.4 mg	0.219051	0.0510738	4.2889	1.94898e-05	0.131478	0.000127028	CSTN2	Calsyntenin-2	Q9H4D0	64084	CLSTN2
seq.8480.29	NN9536-4373	TRT01PSema 2.4 mg	-0.249434	0.0582998	-4.27847	2.04108e-05	0.137671	0.000132787	FBLN3	EGF-containing fibulin-like extracellular matrix protein 1	Q12805	2202	EFEMP1
seq.20165.4	NN9536-4373	TRT01PSema 2.4 mg	-0.238185	0.0556811	-4.27767	2.04831e-05	0.138138	0.000133013	DPYS	Dihydropyrimidinase	Q14117	1807	DPYS
seq.13109.82	NN9536-4373	TRT01PSema 2.4 mg	0.200336	0.0468587	4.27532	2.06964e-05	0.139556	0.000134153	NEGR1	Neuronal growth regulator 1	Q7Z3B1	257194	NEGR1
seq.5725.1	NN9536-4373	TRT01PSema 2.4 mg	0.199042	0.0465866	4.27251	2.09552e-05	0.14128	0.000135582	OMD	Osteomodulin	Q99983	4958	OMD
seq.25083.26	NN9536-4373	TRT01PSema 2.4 mg	-0.26654	0.0624699	-4.26669	2.14997e-05	0.14493	0.000138852	Diaphanous-related formin-1	Protein diaphanous homolog 1	O60610	1729	DIAPH1
seq.14133.93	NN9536-4373	TRT01PSema 2.4 mg	-0.180531	0.0423212	-4.26572	2.15922e-05	0.145531	0.000139196	IL-1 sRII	Interleukin-1 receptor type 2	P27930	7850	IL1R2
seq.2700.56	NN9536-4373	TRT01PSema 2.4 mg	-0.253434	0.059429	-4.26448	2.17101e-05	0.146305	0.000139702	Protein S	Vitamin K-dependent protein S	P07225	5627	PROS1
seq.9197.4	NN9536-4373	TRT01PSema 2.4 mg	-0.174471	0.0409249	-4.26319	2.18338e-05	0.147116	0.000140244	LEG9	Galectin-9	O00182	3965	LGALS9
seq.23620.16	NN9536-4373	TRT01PSema 2.4 mg	0.211237	0.049587	4.25993	2.21496e-05	0.149222	0.000142015	CPZIP	CapZ-interacting protein	Q6JBY9	92241	RCSD1
seq.15535.3	NN9536-4373	TRT01PSema 2.4 mg	0.16757	0.039402	4.25284	2.28523e-05	0.153933	0.000146025	Marapsin	Serine protease 27	Q9BQR3	83886	PRSS27
seq.20972.37	NN9536-4373	TRT01PSema 2.4 mg	-0.239345	0.0562796	-4.25278	2.28574e-05	0.153945	0.000146025	CPSF5	Cleavage and polyadenylation specificity factor subunit 5	O43809	11051	NUDT21
seq.16780.6	NN9536-4373	TRT01PSema 2.4 mg	-0.224387	0.0528448	-4.24615	2.35332e-05	0.158472	0.000150072	HSP 70	Heat shock 70 kDa protein 1A	P0DMV8	3303	HSPA1A
seq.22788.10	NN9536-4373	TRT01PSema 2.4 mg	-0.111592	0.0263522	-4.23465	2.47511e-05	0.166649	0.000157555	ST6B1	Sulfotransferase 6B1	Q6IMI4	391365	SULT6B1
seq.11510.31	NN9536-4373	TRT01PSema 2.4 mg	-0.188093	0.0445379	-4.2232	2.60223e-05	0.175182	0.00016535	Apo L1	Apolipoprotein L1	O14791	8542	APOL1
seq.2913.1	NN9536-4373	TRT01PSema 2.4 mg	0.200562	0.0475002	4.22233	2.61214e-05	0.175823	0.000165682	MPIF-1	C-C motif chemokine 23	P55773	6368	CCL23
seq.10365.132	NN9536-4373	TRT01PSema 2.4 mg	-0.148464	0.0352544	-4.21122	2.74184e-05	0.184526	0.000173598	IL-23	Interleukin-23	P29460|Q9NPF7	3593|51561	IL12B|IL23A
seq.9829.91	NN9536-4373	TRT01PSema 2.4 mg	-0.156462	0.0372342	-4.2021	2.85291e-05	0.191972	0.000180309	SULT 2A1	Bile salt sulfotransferase	Q06520	6822	SULT2A1
seq.13724.27	NN9536-4373	TRT01PSema 2.4 mg	0.270818	0.0644638	4.20108	2.86559e-05	0.192797	0.000180788	FGF-19	Fibroblast growth factor 19	O95750	9965	FGF19
seq.5650.9	NN9536-4373	TRT01PSema 2.4 mg	0.238526	0.0567942	4.19982	2.88134e-05	0.193828	0.000181459	PDIA6	Protein disulfide-isomerase A6	Q15084	10130	PDIA6
seq.11388.75	NN9536-4373	TRT01PSema 2.4 mg	0.177525	0.0422888	4.19792	2.90527e-05	0.195408	0.000182642	HE4	WAP four-disulfide core domain protein 2	Q14508	10406	WFDC2
seq.11214.40	NN9536-4373	TRT01PSema 2.4 mg	-0.22709	0.054159	-4.19302	2.96777e-05	0.199583	0.000186241	DNJB9	DnaJ homolog subfamily B member 9	Q9UBS3	4189	DNAJB9
seq.22576.1	NN9536-4373	TRT01PSema 2.4 mg	-0.158225	0.0377477	-4.19163	2.98578e-05	0.200764	0.000187039	DC-SIGN	CD209 antigen	Q9NNX6	30835	CD209
seq.16823.75	NN9536-4373	TRT01PSema 2.4 mg	-0.166218	0.0396708	-4.18994	3.0077e-05	0.202208	0.000187941	APOL3	Apolipoprotein L3	O95236	80833	APOL3
seq.2819.23	NN9536-4373	TRT01PSema 2.4 mg	-0.186914	0.0446126	-4.18971	3.01078e-05	0.202384	0.000187941	Cadherin-5	Cadherin-5	P33151	1003	CDH5
seq.13114.50	NN9536-4373	TRT01PSema 2.4 mg	-0.208973	0.0499948	-4.1799	3.14148e-05	0.211139	0.000195756	Lumican	Lumican	P51884	4060	LUM
seq.9212.22	NN9536-4373	TRT01PSema 2.4 mg	0.223531	0.0535051	4.17775	3.17096e-05	0.213088	0.000197246	CATF	Cathepsin F	Q9UBX1	8722	CTSF
seq.3616.3	NN9536-4373	TRT01PSema 2.4 mg	-0.187189	0.0448381	-4.17479	3.21181e-05	0.215802	0.000199437	GNS	N-acetylglucosamine-6-sulfatase	P15586	2799	GNS
seq.5124.62	NN9536-4373	TRT01PSema 2.4 mg	0.168023	0.040266	4.17282	3.23931e-05	0.217617	0.000200793	sICAM-5	Intercellular adhesion molecule 5	Q9UMF0	7087	ICAM5
seq.5301.7	NN9536-4373	TRT01PSema 2.4 mg	0.167878	0.0402466	4.17122	3.26171e-05	0.219089	0.000201829	Eotaxin	Eotaxin	P51671	6356	CCL11
seq.7190.50	NN9536-4373	TRT01PSema 2.4 mg	0.214442	0.0515406	4.16065	3.41403e-05	0.229286	0.00021066	EPHA4	Ephrin type-A receptor 4	P54764	2043	EPHA4
seq.16323.8	NN9536-4373	TRT01PSema 2.4 mg	0.187473	0.0450602	4.1605	3.41631e-05	0.229405	0.00021066	NRX3A	Neurexin-3	Q9Y4C0	9369	NRXN3
seq.18411.83	NN9536-4373	TRT01PSema 2.4 mg	-0.269514	0.0648002	-4.15915	3.43613e-05	0.230702	0.000211514	ARL15	ADP-ribosylation factor-like protein 15	Q9NXU5	54622	ARL15
seq.2966.65	NN9536-4373	TRT01PSema 2.4 mg	0.13757	0.0330834	4.15828	3.44916e-05	0.231542	0.000211948	SCGF-beta	Stem cell growth factor-beta	Q9Y240	6320	CLEC11A
seq.6415.90	NN9536-4373	TRT01PSema 2.4 mg	-0.148536	0.0357828	-4.15104	3.55831e-05	0.238834	0.000218277	CPN2	Carboxypeptidase N subunit 2	P22792	1370	CPN2
seq.14086.11	NN9536-4373	TRT01PSema 2.4 mg	0.170736	0.0412144	4.14262	3.68948e-05	0.247601	0.000225933	ASM3A	Acid sphingomyelinase-like phosphodiesterase 3a	Q92484	10924	SMPDL3A
seq.8028.22	NN9536-4373	TRT01PSema 2.4 mg	0.227328	0.054907	4.14024	3.7275e-05	0.250115	0.000227867	SPINK5	Serine protease inhibitor Kazal-type 5	Q9NQ38	11005	SPINK5
seq.17748.21	NN9536-4373	TRT01PSema 2.4 mg	-0.216805	0.052449	-4.13363	3.8347e-05	0.25727	0.000234017	QORX	Quinone oxidoreductase PIG3	Q53FA7	9540	TP53I3
seq.21269.198	NN9536-4373	TRT01PSema 2.4 mg	-0.133674	0.0323897	-4.12706	3.94418e-05	0.264576	0.000240285	HYES	Epoxide hydrolase 2	P34913	2053	EPHX2
seq.3079.62	NN9536-4373	TRT01PSema 2.4 mg	-0.231688	0.0564272	-4.10597	4.3161e-05	0.289481	0.000262492	TIG2	Retinoic acid receptor responder protein 2	Q99969	5919	RARRES2
seq.15347.12	NN9536-4373	TRT01PSema 2.4 mg	0.267575	0.0653055	4.09728	4.47885e-05	0.300352	0.000271923	Hemopexin	Hemopexin	P02790	3263	HPX
seq.7871.16	NN9536-4373	TRT01PSema 2.4 mg	0.199785	0.0487671	4.09671	4.48972e-05	0.301036	0.000272117	T132A	Transmembrane protein 132A	Q24JP5	54972	TMEM132A
seq.16914.104	NN9536-4373	TRT01PSema 2.4 mg	0.268804	0.0656936	4.09178	4.58488e-05	0.30737	0.00027741	sCD14	Monocyte differentiation antigen CD14, soluble	P08571	929	CD14
seq.8760.10	NN9536-4373	TRT01PSema 2.4 mg	-0.185756	0.0455077	-4.08186	4.78195e-05	0.320534	0.000288841	DCNL5	DCN1-like protein 5	Q9BTE7	84259	DCUN1D5
seq.7156.2	NN9536-4373	TRT01PSema 2.4 mg	0.169645	0.0415994	4.07805	4.85987e-05	0.325709	0.000293049	FUT10	Alpha-(1,3)-fucosyltransferase 10	Q6P4F1	84750	FUT10
seq.3045.72	NN9536-4373	TRT01PSema 2.4 mg	0.164955	0.0404725	4.07572	4.90803e-05	0.328887	0.00029545	PTN	Pleiotrophin	P21246	5764	PTN
seq.8960.3	NN9536-4373	TRT01PSema 2.4 mg	-0.105025	0.0257739	-4.07484	4.92635e-05	0.330065	0.00029598	LRAP	Endoplasmic reticulum aminopeptidase 2	Q6P179	64167	ERAP2
seq.4588.1	NN9536-4373	TRT01PSema 2.4 mg	0.21887	0.053717	4.0745	4.93352e-05	0.330496	0.00029598	PH	Pancreatic hormone	P01298	5539	PPY
seq.6502.50	NN9536-4373	TRT01PSema 2.4 mg	-0.145786	0.0357939	-4.07294	4.96608e-05	0.332628	0.00029743	CRIM1:ECD	Cysteine-rich motor neuron 1 protein:Extracellular domain	Q9NZV1	51232	CRIM1
seq.3046.31	NN9536-4373	TRT01PSema 2.4 mg	0.165352	0.0406108	4.07163	4.99373e-05	0.33443	0.000298582	resistin	Resistin	Q9HD89	56729	RETN
seq.24662.78	NN9536-4373	TRT01PSema 2.4 mg	-0.187712	0.0461754	-4.06519	5.13161e-05	0.343613	0.000306309	TTC36	Tetratricopeptide repeat protein 36	A6NLP5	143941	TTC36
seq.4878.3	NN9536-4373	TRT01PSema 2.4 mg	-0.205828	0.0506828	-4.0611	5.22099e-05	0.349545	0.00031112	Coagulation Factor X	Coagulation Factor X	P00742	2159	F10
seq.16890.37	NN9536-4373	TRT01PSema 2.4 mg	0.182243	0.0448961	4.05922	5.26277e-05	0.35229	0.000313084	ATL1	ADAMTS-like protein 1	Q8N6G6	92949	ADAMTSL1
seq.3331.8	NN9536-4373	TRT01PSema 2.4 mg	0.190878	0.0470641	4.05571	5.34128e-05	0.357492	0.000317222	RGMB	RGM domain family member B	Q6NW40	285704	RGMB
seq.13102.1	NN9536-4373	TRT01PSema 2.4 mg	0.120405	0.029717	4.05173	5.43156e-05	0.36348	0.000322044	FAM3D	Protein FAM3D	Q96BQ1	131177	FAM3D
seq.20586.18	NN9536-4373	TRT01PSema 2.4 mg	-0.135591	0.0334816	-4.0497	5.4782e-05	0.366547	0.000324268	CNTN3	Contactin-3	Q9P232	5067	CNTN3
seq.12593.33	NN9536-4373	TRT01PSema 2.4 mg	-0.19349	0.0478083	-4.04721	5.53589e-05	0.370351	0.000327136	PDRG1	p53 and DNA damage-regulated protein 1	Q9NUG6	81572	PDRG1
seq.19127.1	NN9536-4373	TRT01PSema 2.4 mg	-0.212679	0.0527267	-4.03362	5.86128e-05	0.392061	0.000345789	HSPB6	Heat shock protein beta-6	O14558	126393	HSPB6
seq.15544.25	NN9536-4373	TRT01PSema 2.4 mg	0.183946	0.0456429	4.03012	5.94815e-05	0.397813	0.000350331	kallikrein 14	Kallikrein-14	Q9P0G3	43847	KLK14
seq.7050.5	NN9536-4373	TRT01PSema 2.4 mg	0.232118	0.0576069	4.02935	5.9672e-05	0.399027	0.000350773	NEGR1	Neuronal growth regulator 1	Q7Z3B1	257194	NEGR1
seq.2851.63	NN9536-4373	TRT01PSema 2.4 mg	0.247865	0.06152	4.02902	5.97545e-05	0.399519	0.000350773	C5a	C5a anaphylatoxin	P01031	727	C5
seq.3069.52	NN9536-4373	TRT01PSema 2.4 mg	0.129412	0.0321372	4.02687	6.02955e-05	0.403075	0.000353364	IgM	Immunoglobulin M	P01871	3507 3512 50802 3535	IGHM
seq.8974.172	NN9536-4373	TRT01PSema 2.4 mg	-0.195138	0.0485025	-4.02327	6.12138e-05	0.409153	0.000358153	COFA1	Collagen alpha-1(XV) chain	P39059	1306	COL15A1
seq.18299.13	NN9536-4373	TRT01PSema 2.4 mg	-0.218035	0.0541996	-4.02282	6.13271e-05	0.409849	0.000358225	CPNS1	Calpain small subunit 1	P04632	826	CAPNS1
seq.5462.62	NN9536-4373	TRT01PSema 2.4 mg	-0.146892	0.0365511	-4.0188	6.23673e-05	0.416738	0.000363702	Ficolin-3	Ficolin-3	O75636	8547	FCN3
seq.6236.51	NN9536-4373	TRT01PSema 2.4 mg	-0.162082	0.040375	-4.01442	6.35215e-05	0.424387	0.000369825	CTHR1	Collagen triple helix repeat-containing protein 1	Q96CG8	115908	CTHRC1
seq.4192.10	NN9536-4373	TRT01PSema 2.4 mg	-0.198225	0.049393	-4.01323	6.38386e-05	0.426442	0.000371062	AK1A1	Alcohol dehydrogenase [NADP(+)]	P14550	10327	AKR1A1
seq.11573.3	NN9536-4373	TRT01PSema 2.4 mg	-0.166426	0.0415569	-4.00477	6.6133e-05	0.441702	0.000383769	SRSF6	Serine/arginine-rich splicing factor 6	Q13247	6431	SRSF6
seq.6304.8	NN9536-4373	TRT01PSema 2.4 mg	0.205339	0.0512823	4.00409	6.63201e-05	0.442886	0.000384226	C1QT1	Complement C1q tumor necrosis factor-related protein 1	Q9BXJ1	114897	C1QTNF1
seq.3431.54	NN9536-4373	TRT01PSema 2.4 mg	-0.172633	0.0431777	-3.9982	6.79678e-05	0.453821	0.000393129	EphA1	Ephrin type-A receptor 1	P21709	2041	EPHA1
seq.5542.22	NN9536-4373	TRT01PSema 2.4 mg	0.214385	0.0536316	3.99737	6.82052e-05	0.455338	0.00039386	NRP1	Neuropilin-1	O14786	8829	NRP1
seq.13966.30	NN9536-4373	TRT01PSema 2.4 mg	-0.19913	0.0498847	-3.9918	6.98039e-05	0.465941	0.000402436	MYOM3	Myomesin-3	Q5VTT5	127294	MYOM3
seq.14273.19	NN9536-4373	TRT01PSema 2.4 mg	-0.249538	0.062539	-3.99011	7.02954e-05	0.469151	0.000404612	PPCE	Prolyl endopeptidase	P48147	5550	PREP
seq.22113.2	NN9536-4373	TRT01PSema 2.4 mg	0.13329	0.0334615	3.98339	7.22857e-05	0.482362	0.000415393	COQ6	Ubiquinone biosynthesis monooxygenase COQ6, mitochondrial	Q9Y2Z9	51004	COQ6
seq.17341.89	NN9536-4373	TRT01PSema 2.4 mg	-0.215777	0.0542011	-3.98104	7.29942e-05	0.487017	0.000418786	THIC	Acetyl-CoA acetyltransferase, cytosolic	Q9BWD1	39	ACAT2
seq.6315.58	NN9536-4373	TRT01PSema 2.4 mg	-0.224587	0.0564248	-3.98029	7.3223e-05	0.48847	0.00041942	PLBL1	Phospholipase B-like 1	Q6P4A8	79887	PLBD1
seq.16919.1	NN9536-4373	TRT01PSema 2.4 mg	-0.223343	0.056169	-3.97627	7.44534e-05	0.496604	0.00042578	ACBP	Acyl-CoA-binding protein	P07108	1622	DBI
seq.15449.33	NN9536-4373	TRT01PSema 2.4 mg	-0.183817	0.0462507	-3.97436	7.50428e-05	0.50046	0.000428459	TIM-4	T-cell immunoglobulin and mucin domain-containing protein 4	Q96H15	91937	TIMD4
seq.3041.55	NN9536-4373	TRT01PSema 2.4 mg	-0.210151	0.0528979	-3.97276	7.55427e-05	0.503719	0.00043062	MRC2	C-type mannose receptor 2	Q9UBG0	9902	MRC2
seq.11241.8	NN9536-4373	TRT01PSema 2.4 mg	-0.206108	0.0519183	-3.96985	7.64582e-05	0.509747	0.00043489	ARLY	Argininosuccinate lyase	P04424	435	ASL
seq.3642.4	NN9536-4373	TRT01PSema 2.4 mg	0.228279	0.0575068	3.9696	7.65371e-05	0.510196	0.00043489	SLAF5	SLAM family member 5	Q9UIB8	8832	CD84
seq.17722.5	NN9536-4373	TRT01PSema 2.4 mg	-0.224145	0.0564871	-3.96807	7.70252e-05	0.513373	0.000436963	FKBP52 protein	Peptidyl-prolyl cis-trans isomerase FKBP4	Q02790	2288	FKBP4
seq.6620.82	NN9536-4373	TRT01PSema 2.4 mg	-0.155071	0.0391042	-3.96557	7.7823e-05	0.518612	0.000440784	LIGO1	Leucine-rich repeat and immunoglobulin-like domain-containing nogo receptor-interacting protein 1	Q96FE5	84894	LINGO1
seq.5846.24	NN9536-4373	TRT01PSema 2.4 mg	0.138669	0.0349727	3.96508	7.79838e-05	0.519606	0.00044099	Noggin	Noggin	Q13253	9241	NOG
seq.11265.8	NN9536-4373	TRT01PSema 2.4 mg	-0.21417	0.0540917	-3.95938	7.98391e-05	0.531888	0.000450763	Retinal dehydrogenase 1	Retinal dehydrogenase 1	P00352	216	ALDH1A1
seq.5307.12	NN9536-4373	TRT01PSema 2.4 mg	-0.18789	0.0474716	-3.95796	8.03117e-05	0.534956	0.000452555	Coagulation Factor IXab	Coagulation factor IXab	P00740	2158	F9
seq.8252.2	NN9536-4373	TRT01PSema 2.4 mg	-0.237424	0.0599911	-3.95765	8.04117e-05	0.535542	0.000452555	NOTUM	Palmitoleoyl-protein carboxylesterase NOTUM	Q6P988	147111	NOTUM
seq.2728.62	NN9536-4373	TRT01PSema 2.4 mg	-0.200276	0.0506471	-3.95433	8.15204e-05	0.542845	0.000458068	Tenascin	Tenascin	P24821	3371	TNC
seq.16558.2	NN9536-4373	TRT01PSema 2.4 mg	-0.170816	0.0432281	-3.95151	8.24763e-05	0.549127	0.000462706	MYOC	Myocilin	Q99972	4653	MYOC
seq.10575.31	NN9536-4373	TRT01PSema 2.4 mg	-0.187645	0.0475522	-3.94609	8.43382e-05	0.561439	0.000472403	PUF60	Poly(U)-binding-splicing factor PUF60	Q9UHX1	22827	PUF60
seq.15635.4	NN9536-4373	TRT01PSema 2.4 mg	-0.176862	0.0448397	-3.94432	8.49537e-05	0.565452	0.0004751	SMOC2	SPARC-related modular calcium-binding protein 2	Q9H3U7	64094	SMOC2
seq.24948.79	NN9536-4373	TRT01PSema 2.4 mg	-0.217954	0.0553031	-3.94107	8.60967e-05	0.572974	0.000480735	PSPC1	Paraspeckle component 1	Q8WXF1	55269	PSPC1
seq.11117.2	NN9536-4373	TRT01PSema 2.4 mg	-0.170699	0.0433242	-3.94003	8.64654e-05	0.575341	0.000482034	SPT20	Spermatogenesis-associated protein 20	Q8TB22	64847	SPATA20
seq.11204.80	NN9536-4373	TRT01PSema 2.4 mg	-0.218133	0.0553864	-3.93838	8.70558e-05	0.579182	0.000483258	CXAR	Coxsackievirus and adenovirus receptor	P78310	1525	CXADR
seq.5496.49	NN9536-4373	TRT01PSema 2.4 mg	0.168825	0.0428677	3.93828	8.70916e-05	0.579333	0.000483258	Spondin-1	Spondin-1	Q9HCB6	10418	SPON1
seq.21698.11	NN9536-4373	TRT01PSema 2.4 mg	-0.146481	0.0371942	-3.93827	8.70938e-05	0.579333	0.000483258	Integrin a11b1	Integrin a11b1	Q9UKX5|P05556	22801|3688	ITGA11|ITGB1
seq.16908.5	NN9536-4373	TRT01PSema 2.4 mg	0.20029	0.0508918	3.93559	8.80577e-05	0.585584	0.000487843	OMGP	Oligodendrocyte-myelin glycoprotein	P23515	4974	OMG
seq.5903.91	NN9536-4373	TRT01PSema 2.4 mg	-0.226758	0.0577055	-3.92956	9.02649e-05	0.600171	0.000499291	HSP70 protein 8	Heat shock cognate 71 kDa protein	P11142	3312	HSPA8
seq.5660.51	NN9536-4373	TRT01PSema 2.4 mg	0.116202	0.0295995	3.92582	9.16603e-05	0.609358	0.000506219	SOD3	Extracellular superoxide dismutase [Cu-Zn]	P08294	6649	SOD3
seq.21537.33	NN9536-4373	TRT01PSema 2.4 mg	-0.185556	0.0472962	-3.92327	9.26238e-05	0.61567	0.000510745	SCLY	Selenocysteine lyase	Q96I15	51540	SCLY
seq.20203.45	NN9536-4373	TRT01PSema 2.4 mg	-0.203518	0.0519121	-3.92044	9.37038e-05	0.622756	0.000515898	C1s	Complement C1s subcomponent	P09871	716	C1S
seq.22587.37	NN9536-4373	TRT01PSema 2.4 mg	0.171836	0.0438762	3.91639	9.52685e-05	0.633059	0.000523699	EPHA6	Ephrin type-A receptor 6	Q9UF33	285220	EPHA6
seq.14105.5	NN9536-4373	TRT01PSema 2.4 mg	0.185942	0.0475408	3.91122	9.73053e-05	0.646496	0.000534068	Kallistatin	Kallistatin	P29622	5267	SERPINA4
seq.3630.27	NN9536-4373	TRT01PSema 2.4 mg	0.133315	0.0341288	3.90623	9.93076e-05	0.6597	0.000544215	Nectin-like protein 1	Cell adhesion molecule 3	Q8N126	57863	CADM3
seq.11441.11	NN9536-4373	TRT01PSema 2.4 mg	-0.209905	0.0537815	-3.90292	0.000100656	0.668555	0.000550751	PYGL	Glycogen phosphorylase, liver form	P06737	5836	PYGL
seq.12373.73	NN9536-4373	TRT01PSema 2.4 mg	-0.224161	0.0575159	-3.89738	0.000102957	0.683736	0.000562475	TRA2B	Transformer-2 protein homolog beta	P62995	6434	TRA2B
seq.6563.78	NN9536-4373	TRT01PSema 2.4 mg	-0.234135	0.0602342	-3.88707	0.000107366	0.712912	0.000585662	HSP 70	Heat shock 70 kDa protein 1A	P0DMV8	3303	HSPA1A
seq.2961.1	NN9536-4373	TRT01PSema 2.4 mg	0.229112	0.0589813	3.88448	0.000108501	0.720338	0.000590942	Protein C	Vitamin K-dependent protein C	P04070	5624	PROC
seq.23414.12	NN9536-4373	TRT01PSema 2.4 mg	0.204557	0.0526764	3.88327	0.000109034	0.723771	0.000592937	ZN483	Zinc finger protein 483	Q8TF39	158399	ZNF483
seq.3182.38	NN9536-4373	TRT01PSema 2.4 mg	-0.238195	0.0613673	-3.88147	0.000109836	0.728979	0.000596379	CD39	Ectonucleoside triphosphate diphosphohydrolase 1	P49961	953	ENTPD1
seq.17331.138	NN9536-4373	TRT01PSema 2.4 mg	-0.162667	0.041941	-3.87848	0.000111178	0.737775	0.000602743	KREM1	Kremen protein 1	Q96MU8	83999	KREMEN1
seq.8814.33	NN9536-4373	TRT01PSema 2.4 mg	0.14682	0.0378856	3.87535	0.000112594	0.747059	0.000609488	SAPL1	Proactivator polypeptide-like 1	Q6NUJ1	768239	PSAPL1
seq.3332.57	NN9536-4373	TRT01PSema 2.4 mg	-0.221531	0.0571761	-3.87453	0.00011297	0.749444	0.000610594	RGM-C	Hemojuvelin	Q6ZVN8	148738	HJV
seq.8925.25	NN9536-4373	TRT01PSema 2.4 mg	-0.175717	0.045489	-3.86285	0.000118437	0.785589	0.000639165	RIR2B	Ribonucleoside-diphosphate reductase subunit M2 B	Q7LG56	50484	RRM2B
seq.8589.13	NN9536-4373	TRT01PSema 2.4 mg	-0.225145	0.0583086	-3.86126	0.000119202	0.790546	0.000642316	CDCP1	CUB domain-containing protein 1	Q9H5V8	64866	CDCP1
seq.13105.7	NN9536-4373	TRT01PSema 2.4 mg	-0.33676	0.0872452	-3.85993	0.000119843	0.794678	0.000644411	SNP25	Synaptosomal-associated protein 25	P60880	6616	SNAP25
seq.17383.4	NN9536-4373	TRT01PSema 2.4 mg	-0.196973	0.0510333	-3.8597	0.000119954	0.795294	0.000644411	STAR5	StAR-related lipid transfer protein 5	Q9NSY2	80765	STARD5
seq.12759.47	NN9536-4373	TRT01PSema 2.4 mg	-0.213788	0.0554195	-3.85763	0.000120962	0.801857	0.000648843	DRBP76	Interleukin enhancer-binding factor 3	Q12906	3609	ILF3
seq.11440.58	NN9536-4373	TRT01PSema 2.4 mg	-0.173353	0.044969	-3.85494	0.000122284	0.810498	0.000654944	SOCS-3	Suppressor of cytokine signaling 3	O14543	9021	SOCS3
seq.9357.4	NN9536-4373	TRT01PSema 2.4 mg	-0.166928	0.043391	-3.84706	0.000126227	0.836509	0.000675045	CREG1	Protein CREG1	O75629	8804	CREG1
seq.21438.45	NN9536-4373	TRT01PSema 2.4 mg	0.0827623	0.021613	3.82928	0.000135577	0.898331	0.000723951	TRIM5	Tripartite motif-containing protein 5	Q9C035	85363	TRIM5
seq.21118.48	NN9536-4373	TRT01PSema 2.4 mg	-0.197473	0.0515871	-3.82796	0.000136299	0.902978	0.000726711	GFRP	GTP cyclohydrolase I feedback regulatory protein	P30047	2644	GCHFR
seq.6324.11	NN9536-4373	TRT01PSema 2.4 mg	-0.231463	0.06051	-3.82521	0.00013781	0.912855	0.000733668	DNSL2	Deoxyribonuclease-1-like 2	Q92874	1775	DNASE1L2
seq.2501.51	NN9536-4373	TRT01PSema 2.4 mg	-0.219912	0.0575255	-3.82286	0.000139109	0.921318	0.000739471	Cadherin E	Cadherin-1	P12830	999	CDH1
seq.5121.3	NN9536-4373	TRT01PSema 2.4 mg	-0.192368	0.0503326	-3.82194	0.000139624	0.924588	0.000741097	SEM6B	Semaphorin-6B	Q9H3T3	10501	SEMA6B
seq.4124.24	NN9536-4373	TRT01PSema 2.4 mg	-0.238783	0.0626217	-3.8131	0.000144652	0.957743	0.000766641	HSP 70	Heat shock 70 kDa protein 1A	P0DMV8	3303	HSPA1A
seq.18819.21	NN9536-4373	TRT01PSema 2.4 mg	-0.173257	0.0454478	-3.81222	0.000145159	0.960951	0.000768026	PPIC	Peptidyl-prolyl cis-trans isomerase C	P45877	5480	PPIC
seq.16070.7	NN9536-4373	TRT01PSema 2.4 mg	0.150851	0.0395739	3.8119	0.000145347	0.962052	0.000768026	WIF-1	Wnt inhibitory factor 1	Q9Y5W5	11197	WIF1
seq.18310.26	NN9536-4373	TRT01PSema 2.4 mg	-0.197648	0.0518779	-3.80986	0.000146535	0.969766	0.000773149	SELW	Selenoprotein W	P63302	6415	SELENOW
seq.5076.53	NN9536-4373	TRT01PSema 2.4 mg	0.147683	0.0387738	3.80883	0.000147136	0.973597	0.000775168	EPHAA	Ephrin type-A receptor 10	Q5JZY3	284656	EPHA10
seq.23389.28	NN9536-4373	TRT01PSema 2.4 mg	-0.185229	0.0486615	-3.80649	0.000148521	0.982616	0.000781306	FAH2A	Fumarylacetoacetate hydrolase domain-containing protein 2A	Q96GK7	51011	FAHD2A
seq.15324.58	NN9536-4373	TRT01PSema 2.4 mg	0.132456	0.0348087	3.80526	0.000149247	0.987267	0.000783959	Ferritin light chain	Ferritin light chain	P02792	2512	FTL
seq.3504.58	NN9536-4373	TRT01PSema 2.4 mg	0.169678	0.0446465	3.80047	0.000152128	1	0.000797911	LEAP-1	Hepcidin	P81172	57817	HAMP
seq.2943.5	NN9536-4373	TRT01PSema 2.4 mg	-0.235828	0.0621639	-3.79365	0.000156312	1	0.000818645	Cytochrome P450 3A4	Cytochrome P450 3A4	P08684	1576	CYP3A4
seq.15620.4	NN9536-4373	TRT01PSema 2.4 mg	0.175388	0.0462653	3.79093	0.000158014	1	0.000826338	NLGN1	Neuroligin-1	Q8N2Q7	22871	NLGN1
seq.22119.18	NN9536-4373	TRT01PSema 2.4 mg	-0.206457	0.0544748	-3.78995	0.000158628	1	0.00082833	CSN8	COP9 signalosome complex subunit 8	Q99627	10920	COPS8
seq.5687.5	NN9536-4373	TRT01PSema 2.4 mg	0.20535	0.0542089	3.78812	0.000159787	1	0.000833154	GLU2B	Glucosidase 2 subunit beta	P14314	5589	PRKCSH
seq.12458.79	NN9536-4373	TRT01PSema 2.4 mg	-0.193638	0.051131	-3.78709	0.000160443	1	0.000835345	CHP1	Calcineurin B homologous protein 1	Q99653	11261	CHP1
seq.5837.49	NN9536-4373	TRT01PSema 2.4 mg	0.219244	0.057918	3.78542	0.000161513	1	0.000839274	LIF sR	Leukemia inhibitory factor receptor	P42702	3977	LIFR
seq.18907.97	NN9536-4373	TRT01PSema 2.4 mg	-0.187701	0.0495886	-3.78517	0.000161671	1	0.000839274	KI3L1	Killer cell immunoglobulin-like receptor 3DL1	P43629	3811	KIR3DL1
seq.18381.16	NN9536-4373	TRT01PSema 2.4 mg	-0.216379	0.0571956	-3.78313	0.000162984	1	0.000844854	ALDH-E2	Aldehyde dehydrogenase, mitochondrial	P05091	217	ALDH2
seq.6276.16	NN9536-4373	TRT01PSema 2.4 mg	-0.239639	0.0634251	-3.77829	0.000166143	1	0.000859974	Furin	Furin	P09958	5045	FURIN
seq.9526.3	NN9536-4373	TRT01PSema 2.4 mg	-0.182558	0.0483465	-3.77604	0.000167632	1	0.000866076	COLL1	Colipase-like protein 1	A2RUU4	340204	CLPSL1
seq.13133.73	NN9536-4373	TRT01PSema 2.4 mg	0.194809	0.0515944	3.77577	0.000167811	1	0.000866076	LTBP4	Latent-transforming growth factor beta-binding protein 4	Q8N2S1	8425	LTBP4
seq.14711.27	NN9536-4373	TRT01PSema 2.4 mg	0.180935	0.0480363	3.76663	0.000173992	1	0.000896671	Cystatin M	Cystatin-M	Q15828	1474	CST6
seq.15452.5	NN9536-4373	TRT01PSema 2.4 mg	-0.203164	0.0539831	-3.76347	0.000176183	1	0.000906647	5'-Nucleotidase	5'-Nucleotidase	P21589	4907	NT5E
seq.15589.1	NN9536-4373	TRT01PSema 2.4 mg	0.192641	0.0512018	3.76238	0.000176944	1	0.00090924	Gc-Globulin, Mixed Type	Vitamin D-binding protein	P02774	2638	GC
seq.6416.8	NN9536-4373	TRT01PSema 2.4 mg	-0.151342	0.0402392	-3.76106	0.000177864	1	0.000912644	GKN2	Gastrokine-2	Q86XP6	200504	GKN2
seq.20516.11	NN9536-4373	TRT01PSema 2.4 mg	0.110494	0.0293983	3.75852	0.000179659	1	0.000920525	SCN3B	Sodium channel subunit beta-3	Q9NY72	55800	SCN3B
seq.9368.64	NN9536-4373	TRT01PSema 2.4 mg	0.138515	0.0369317	3.75057	0.00018538	1	0.000948468	LRTM1	Leucine-rich repeat and transmembrane domain-containing protein 1	Q9HBL6	57408	LRTM1
seq.5657.28	NN9536-4373	TRT01PSema 2.4 mg	0.130338	0.034846	3.74041	0.000192939	1	0.000985217	SIA4A	CMP-N-acetylneuraminate-beta-galactosamide-alpha-2,3-sialyltransferase 1	Q11201	6482	ST3GAL1
seq.8051.10	NN9536-4373	TRT01PSema 2.4 mg	0.104864	0.0280371	3.74017	0.000193119	1	0.000985217	AGGF1	Angiogenic factor with G patch and FHA domains 1	Q8N302	55109	AGGF1
seq.9506.10	NN9536-4373	TRT01PSema 2.4 mg	0.151294	0.0405085	3.73487	0.000197181	1	0.0010045	Apo L1	Apolipoprotein L1	O14791	8542	APOL1
seq.13094.75	NN9536-4373	TRT01PSema 2.4 mg	0.170974	0.0458775	3.72675	0.000203566	1	0.00103554	RSPO3	R-spondin-3	Q9BXY4	84870	RSPO3
seq.19272.9	NN9536-4373	TRT01PSema 2.4 mg	0.208486	0.0559542	3.72601	0.000204156	1	0.00103705	PEF1	Peflin	Q9UBV8	553115	PEF1
seq.7980.72	NN9536-4373	TRT01PSema 2.4 mg	-0.19652	0.0527549	-3.72515	0.000204839	1	0.00103903	B3GN2	N-acetyllactosaminide beta-1,3-N-acetylglucosaminyltransferase 2	Q9NY97	10678	B3GNT2
seq.15504.39	NN9536-4373	TRT01PSema 2.4 mg	0.129498	0.0348034	3.72085	0.000208319	1	0.00105517	Livin B	Baculoviral IAP repeat-containing protein 7 Isoform beta	Q96CA5	79444	BIRC7
seq.18295.102	NN9536-4373	TRT01PSema 2.4 mg	-0.191323	0.0514538	-3.71835	0.000210368	1	0.00106403	GRHPR	Glyoxylate reductase/hydroxypyruvate reductase	Q9UBQ7	9380	GRHPR
seq.8376.25	NN9536-4373	TRT01PSema 2.4 mg	0.125045	0.0336501	3.71603	0.000212286	1	0.0010722	LSHB	Lutropin subunit beta	P01229	3972	LHB
seq.18373.13	NN9536-4373	TRT01PSema 2.4 mg	-0.20886	0.0562606	-3.71237	0.000215339	1	0.00108608	Radixin	Radixin	P35241	5962	RDX
seq.2611.72	NN9536-4373	TRT01PSema 2.4 mg	-0.148478	0.040047	-3.70758	0.000219401	1	0.00110499	Dtk	Tyrosine-protein kinase receptor TYRO3	Q06418	7301	TYRO3
seq.10818.36	NN9536-4373	TRT01PSema 2.4 mg	0.171435	0.0462882	3.70365	0.000222785	1	0.00112044	ASM	Sphingomyelin phosphodiesterase	P17405	6609	SMPD1
seq.14254.27	NN9536-4373	TRT01PSema 2.4 mg	-0.155539	0.0420131	-3.70216	0.000224083	1	0.00112537	PTN4	Tyrosine-protein phosphatase non-receptor type 4	P29074	5775	PTPN4
seq.8288.27	NN9536-4373	TRT01PSema 2.4 mg	0.201458	0.0544434	3.70031	0.000225702	1	0.0011319	b2-Glycoprotein I	Beta-2-glycoprotein 1	P02749	350	APOH
seq.8231.122	NN9536-4373	TRT01PSema 2.4 mg	0.160251	0.0434998	3.68394	0.000240529	1	0.00120455	VEGF sR1	Vascular endothelial growth factor receptor 1	P17948	2321	FLT1
seq.3042.7	NN9536-4373	TRT01PSema 2.4 mg	-0.190565	0.0517378	-3.68329	0.00024114	1	0.00120591	Myoglobin	Myoglobin	P02144	4151	MB
seq.7139.14	NN9536-4373	TRT01PSema 2.4 mg	0.159627	0.043357	3.68169	0.000242639	1	0.0012117	SLIK4	SLIT and NTRK-like protein 4	Q8IW52	139065	SLITRK4
seq.5364.7	NN9536-4373	TRT01PSema 2.4 mg	0.196477	0.0533841	3.68043	0.000243821	1	0.00121589	SET	Protein SET	Q01105	6418	SET
seq.5110.84	NN9536-4373	TRT01PSema 2.4 mg	0.164156	0.0446961	3.67271	0.000251226	1	0.00125106	NRX1B	Neurexin-1-beta	P58400	9378	NRXN1
seq.10344.334	NN9536-4373	TRT01PSema 2.4 mg	-0.22028	0.0599947	-3.67166	0.000252246	1	0.00125437	IL-10 Ra	Interleukin-10 receptor subunit alpha	Q13651	3587	IL10RA
seq.18950.13	NN9536-4373	TRT01PSema 2.4 mg	0.23268	0.0634168	3.66905	0.000254799	1	0.00126529	RAC2	Ras-related C3 botulinum toxin substrate 2	P15153	5880	RAC2
seq.22492.108	NN9536-4373	TRT01PSema 2.4 mg	-0.218046	0.0595442	-3.66193	0.000261909	1	0.00129878	LMO3	LIM domain only protein 3	Q8TAP4	55885	LMO3
seq.2844.53	NN9536-4373	TRT01PSema 2.4 mg	-0.143904	0.0393185	-3.65996	0.000263901	1	0.00130684	sTie-1	Tyrosine-protein kinase receptor Tie-1, soluble	P35590	7075	TIE1
seq.8956.96	NN9536-4373	TRT01PSema 2.4 mg	0.163557	0.0446986	3.65911	0.000264765	1	0.00130924	SREC-II:ECD	Scavenger receptor class F member 2:Extracellular domain	Q96GP6	91179	SCARF2
seq.8620.56	NN9536-4373	TRT01PSema 2.4 mg	0.164205	0.0448801	3.65875	0.000265142	1	0.00130924	kallikrein 14	Kallikrein-14	Q9P0G3	43847	KLK14
seq.5934.1	NN9536-4373	TRT01PSema 2.4 mg	0.126522	0.0345867	3.65811	0.000265795	1	0.00130924	Ferritin	Ferritin	P02794|P02792	2495|2512	FTH1|FTL
seq.3324.51	NN9536-4373	TRT01PSema 2.4 mg	0.169364	0.046299	3.65804	0.000265864	1	0.00130924	LY9	T-lymphocyte surface antigen Ly-9	Q9HBG7	4063	LY9
seq.11380.84	NN9536-4373	TRT01PSema 2.4 mg	-0.142723	0.0390588	-3.65405	0.000269981	1	0.00132767	RBM24	RNA-binding protein 24	Q9BX46	221662	RBM24
seq.3600.2	NN9536-4373	TRT01PSema 2.4 mg	0.115668	0.0316716	3.65211	0.000272012	1	0.0013358	Chitotriosidase-1	Chitotriosidase-1	Q13231	1118	CHIT1
seq.8983.7	NN9536-4373	TRT01PSema 2.4 mg	-0.119994	0.0328902	-3.64831	0.00027601	1	0.00135307	GOLM1	Golgi membrane protein 1	Q8NBJ4	51280	GOLM1
seq.3028.36	NN9536-4373	TRT01PSema 2.4 mg	0.174896	0.0479424	3.64805	0.00027629	1	0.00135307	Ck-b-8-1	Ck-beta-8-1	P55773	6368	CCL23
seq.9999.1	NN9536-4373	TRT01PSema 2.4 mg	0.210312	0.057661	3.64739	0.000276995	1	0.00135465	IRF6	Interferon regulatory factor 6	O14896	3664	IRF6
seq.13561.5	NN9536-4373	TRT01PSema 2.4 mg	-0.161042	0.0441643	-3.64643	0.000278011	1	0.00135775	5HT6R	5-hydroxytryptamine receptor 6	P50406	3362	HTR6
seq.21810.50	NN9536-4373	TRT01PSema 2.4 mg	-0.192814	0.0529144	-3.64389	0.000280746	1	0.00136922	MART-1	MART-1	Q16655	2315	MLANA
seq.15530.33	NN9536-4373	TRT01PSema 2.4 mg	0.176512	0.048461	3.64235	0.000282406	1	0.00137367	EphB4	Ephrin type-B receptor 4	P54760	2050	EPHB4
seq.4336.2	NN9536-4373	TRT01PSema 2.4 mg	-0.125776	0.0345358	-3.64191	0.000282891	1	0.00137367	SAA	Serum amyloid A-1 protein	P0DJI8	6288	SAA1
seq.24695.8	NN9536-4373	TRT01PSema 2.4 mg	0.133119	0.0365574	3.64136	0.000283484	1	0.00137367	PKHB1	Pleckstrin homology domain-containing family B member 1	Q9UF11	58473	PLEKHB1
seq.2685.21	NN9536-4373	TRT01PSema 2.4 mg	0.23636	0.0649124	3.64121	0.000283649	1	0.00137367	IGFBP-5	Insulin-like growth factor-binding protein 5	P24593	3488	IGFBP5
seq.2890.59	NN9536-4373	TRT01PSema 2.4 mg	0.185108	0.0508399	3.64101	0.00028387	1	0.00137367	CCL28	C-C motif chemokine 28	Q9NRJ3	56477	CCL28
seq.25964.12	NN9536-4373	TRT01PSema 2.4 mg	0.180413	0.0495517	3.6409	0.000283983	1	0.00137367	C1QT4	Complement C1q tumor necrosis factor-related protein 4	Q9BXJ3	114900	C1QTNF4
seq.16748.1	NN9536-4373	TRT01PSema 2.4 mg	-0.193867	0.0532638	-3.63975	0.000285237	1	0.00137785	BMP-3	Bone morphogenetic protein 3	P12645	651	BMP3
seq.9256.78	NN9536-4373	TRT01PSema 2.4 mg	0.121663	0.0334306	3.63927	0.00028577	1	0.00137855	NPTX1	Neuronal pentraxin-1	Q15818	4884	NPTX1
seq.17327.3	NN9536-4373	TRT01PSema 2.4 mg	0.190796	0.0524418	3.63824	0.000286895	1	0.00138209	CNPY3	Protein canopy homolog 3	Q9BT09	10695	CNPY3
seq.20539.4	NN9536-4373	TRT01PSema 2.4 mg	0.14547	0.0399912	3.63756	0.000287646	1	0.00138383	HNP-3	Neutrophil defensin 3	P59666	1668	DEFA3
seq.2954.56	NN9536-4373	TRT01PSema 2.4 mg	0.132601	0.0365064	3.63227	0.000293538	1	0.00140986	MMP-8	Neutrophil collagenase	P22894	4317	MMP8
seq.3364.76	NN9536-4373	TRT01PSema 2.4 mg	0.148487	0.0408832	3.63199	0.000293852	1	0.00140986	Cathepsin V	Cathepsin L2	O60911	1515	CTSV
seq.22796.17	NN9536-4373	TRT01PSema 2.4 mg	-0.180154	0.0497123	-3.62393	0.000303063	1	0.00145209	TADA1	Transcriptional adapter 1	Q96BN2	117143	TADA1
seq.24226.30	NN9536-4373	TRT01PSema 2.4 mg	-0.207078	0.0571544	-3.62314	0.000303977	1	0.0014545	Fascin	Fascin	Q16658	6624	FSCN1
seq.7994.41	NN9536-4373	TRT01PSema 2.4 mg	-0.15367	0.042628	-3.60491	0.000325866	1	0.00155714	ERO1B	ERO1-like protein beta	Q86YB8	56605	ERO1B
seq.20535.68	NN9536-4373	TRT01PSema 2.4 mg	-0.177967	0.0494775	-3.59693	0.000335915	1	0.001603	I17RE	Interleukin-17 receptor E	Q8NFR9	132014	IL17RE
seq.8013.9	NN9536-4373	TRT01PSema 2.4 mg	0.197498	0.0549557	3.59376	0.00033998	1	0.00162021	LMA2L	VIP36-like protein	Q9H0V9	81562	LMAN2L
seq.20442.12	NN9536-4373	TRT01PSema 2.4 mg	-0.126256	0.0351586	-3.59105	0.000343492	1	0.00163475	RCAN3	Calcipressin-3	Q9UKA8	11123	RCAN3
seq.8854.59	NN9536-4373	TRT01PSema 2.4 mg	-0.160268	0.0446585	-3.58875	0.000346499	1	0.00164685	RIR2B	Ribonucleoside-diphosphate reductase subunit M2 B	Q7LG56	50484	RRM2B
seq.6086.15	NN9536-4373	TRT01PSema 2.4 mg	-0.165461	0.0462088	-3.58072	0.000357201	1	0.00169545	CRDL2	Chordin-like protein 2	Q6WN34	25884	CHRDL2
seq.12399.194	NN9536-4373	TRT01PSema 2.4 mg	-0.187706	0.0524678	-3.57755	0.000361514	1	0.00171363	CCD50	Coiled-coil domain-containing protein 50	Q8IVM0	152137	CCDC50
seq.21344.31	NN9536-4373	TRT01PSema 2.4 mg	0.119658	0.0334601	3.57615	0.000363434	1	0.00172043	TFB1M	Dimethyladenosine transferase 1, mitochondrial	Q8WVM0	51106	TFB1M
seq.3890.8	NN9536-4373	TRT01PSema 2.4 mg	-0.210742	0.058963	-3.57414	0.000366199	1	0.0017312	LDH-H 1	L-lactate dehydrogenase B chain	P07195	3945	LDHB
seq.13524.25	NN9536-4373	TRT01PSema 2.4 mg	0.171351	0.0479803	3.57127	0.000370195	1	0.00174777	H6ST2	Heparan-sulfate 6-O-sulfotransferase 2	Q96MM7	90161	HS6ST2
seq.23518.7	NN9536-4373	TRT01PSema 2.4 mg	0.0993749	0.0278545	3.56764	0.0003753	1	0.00176951	F151B	Protein FAM151B	Q6UXP7	167555	FAM151B
seq.7748.11	NN9536-4373	TRT01PSema 2.4 mg	-0.177105	0.0496757	-3.56522	0.000378738	1	0.00178335	NDUV2	NADH dehydrogenase [ubiquinone] flavoprotein 2, mitochondrial	P19404	4729	NDUFV2
seq.10908.2	NN9536-4373	TRT01PSema 2.4 mg	0.0802382	0.0225106	3.56446	0.000379825	1	0.0017861	GLT13	Polypeptide N-acetylgalactosaminyltransferase 13	Q8IUC8	114805	GALNT13
seq.10447.18	NN9536-4373	TRT01PSema 2.4 mg	-0.189249	0.0532233	-3.55576	0.000392482	1	0.00184317	PABP3	Polyadenylate-binding protein 3	Q9H361	5042	PABPC3
seq.4867.15	NN9536-4373	TRT01PSema 2.4 mg	-0.118862	0.0334653	-3.55181	0.000398354	1	0.00186827	VEGF121	Vascular endothelial growth factor A, isoform 121	P15692	7422	VEGFA
seq.25412.53	NN9536-4373	TRT01PSema 2.4 mg	-0.239452	0.0674926	-3.54783	0.000404358	1	0.00189392	FXYD6	FXYD domain-containing ion transport regulator 6	Q9H0Q3	53826	FXYD6
seq.11547.84	NN9536-4373	TRT01PSema 2.4 mg	-0.171832	0.0485036	-3.54267	0.000412259	1	0.00192838	MUSK	Muscle, skeletal receptor tyrosine-protein kinase	O15146	4593	MUSK
seq.9805.51	NN9536-4373	TRT01PSema 2.4 mg	0.152267	0.0430319	3.53848	0.000418788	1	0.00195634	SEM4B	Semaphorin-4B	Q9NPR2	10509	SEMA4B
seq.11709.29	NN9536-4373	TRT01PSema 2.4 mg	0.189892	0.0536812	3.53741	0.00042047	1	0.00196162	CPT1B	Carnitine O-palmitoyltransferase 1, muscle isoform	Q92523	1375	CPT1B
seq.9269.7	NN9536-4373	TRT01PSema 2.4 mg	-0.125394	0.0354927	-3.53296	0.000427529	1	0.00199193	Biotinidase	Biotinidase	P43251	686	BTD
seq.3316.58	NN9536-4373	TRT01PSema 2.4 mg	-0.138832	0.0393333	-3.52964	0.00043287	1	0.00201195	Heparin cofactor II	Heparin cofactor 2	P05546	3053	SERPIND1
seq.14614.41	NN9536-4373	TRT01PSema 2.4 mg	0.249054	0.0705621	3.52958	0.000432962	1	0.00201195	CA130	Noncompact myelin-associated protein	Q5T1S8	400746	NCMAP
seq.21923.24	NN9536-4373	TRT01PSema 2.4 mg	-0.200227	0.056747	-3.52841	0.000434857	1	0.00201811	SAE1/ SAE2	SAE1/SAE2	Q9UBE0|Q9UBT2	10055|10054	SAE1|UBA2
seq.7745.3	NN9536-4373	TRT01PSema 2.4 mg	-0.167432	0.0474773	-3.52657	0.000437854	1	0.00202937	ZCD1	CDGSH iron-sulfur domain-containing protein 1	Q9NZ45	55847	CISD1
seq.14291.53	NN9536-4373	TRT01PSema 2.4 mg	0.119502	0.0339351	3.5215	0.000446222	1	0.00206545	AGAP2	Arf-GAP with GTPase, ANK repeat and PH domain-containing protein 2	Q99490	116986	AGAP2
seq.24681.2	NN9536-4373	TRT01PSema 2.4 mg	-0.184063	0.0522758	-3.52099	0.000447072	1	0.00206661	SERB	Phosphoserine phosphatase	P78330	5723	PSPH
seq.2515.14	NN9536-4373	TRT01PSema 2.4 mg	0.181034	0.0514205	3.52065	0.000447638	1	0.00206661	GFRa-2	GDNF family receptor alpha-2	O00451	2675	GFRA2
seq.23351.59	NN9536-4373	TRT01PSema 2.4 mg	-0.212831	0.0604636	-3.51999	0.00044875	1	0.00206905	ANM1	Protein arginine N-methyltransferase 1	Q99873	3276	PRMT1
seq.17209.27	NN9536-4373	TRT01PSema 2.4 mg	-0.147951	0.042095	-3.5147	0.000457685	1	0.0021075	ST2B1	Sulfotransferase family cytosolic 2B member 1	O00204	6820	SULT2B1
seq.5358.3	NN9536-4373	TRT01PSema 2.4 mg	0.150902	0.0429524	3.51323	0.000460189	1	0.00211629	OMD	Osteomodulin	Q99983	4958	OMD
seq.14083.25	NN9536-4373	TRT01PSema 2.4 mg	-0.187179	0.05331	-3.51114	0.000463783	1	0.00213005	SPS1	Selenide, water dikinase 1	P49903	22929	SEPHS1
seq.6069.71	NN9536-4373	TRT01PSema 2.4 mg	-0.19635	0.0559654	-3.50841	0.000468512	1	0.00214785	SUMF2	Sulfatase-modifying factor 2	Q8NBJ7	25870	SUMF2
seq.3825.18	NN9536-4373	TRT01PSema 2.4 mg	0.122424	0.0348966	3.50821	0.00046887	1	0.00214785	MK08	Mitogen-activated protein kinase 8	P45983	5599	MAPK8
seq.21781.9	NN9536-4373	TRT01PSema 2.4 mg	-0.116356	0.0331961	-3.50513	0.000474269	1	0.00216925	ACY3	Aspartoacylase-2	Q96HD9	91703	ACY3
seq.10490.3	NN9536-4373	TRT01PSema 2.4 mg	-0.140855	0.0401887	-3.50485	0.000474764	1	0.00216925	RPN1:CD	Dolichyl-diphosphooligosaccharide--protein glycosyltransferase subunit 1:Cytoplasmic domain	P04843	6184	RPN1
seq.19639.53	NN9536-4373	TRT01PSema 2.4 mg	0.176333	0.0503972	3.49887	0.000485419	1	0.00221507	IAPP	Islet amyloid polypeptide	P10997	3375	IAPP
seq.2637.77	NN9536-4373	TRT01PSema 2.4 mg	-0.159084	0.0454764	-3.49816	0.00048669	1	0.00221802	Macrophage mannose receptor	Macrophage mannose receptor 1	P22897	4360	MRC1
seq.20106.80	NN9536-4373	TRT01PSema 2.4 mg	-0.163317	0.0467095	-3.49643	0.000489825	1	0.00222944	DCPS	Scavenger mRNA-decapping enzyme DcpS	Q96C86	28960	DCPS
seq.12573.80	NN9536-4373	TRT01PSema 2.4 mg	0.182905	0.0523171	3.49608	0.000490461	1	0.00222947	TRIM3	Tripartite motif-containing protein 3	O75382	10612	TRIM3
seq.23007.8	NN9536-4373	TRT01PSema 2.4 mg	-0.193315	0.0553665	-3.49154	0.000498777	1	0.00226437	PLAK	Junction plakoglobin	P14923	3728	JUP
seq.17346.61	NN9536-4373	TRT01PSema 2.4 mg	0.162501	0.0466019	3.48701	0.000507213	1	0.00229973	FDSCP	Follicular dendritic cell secreted peptide	Q8NFU4	260436	FDCSP
seq.8476.11	NN9536-4373	TRT01PSema 2.4 mg	0.214018	0.0613916	3.48611	0.000508919	1	0.00230451	CgA	Chromogranin-A	P10645	1113	CHGA
seq.20568.3	NN9536-4373	TRT01PSema 2.4 mg	0.153378	0.0440216	3.48415	0.00051261	1	0.00231827	FREM1	FRAS1-related extracellular matrix protein 1	Q5H8C1	158326	FREM1
seq.23382.30	NN9536-4373	TRT01PSema 2.4 mg	-0.178932	0.0513637	-3.48363	0.000513594	1	0.00231976	VCX3	Variable charge X-linked protein 3	Q9NNX9	51481	VCX3A
seq.14031.18	NN9536-4373	TRT01PSema 2.4 mg	0.112433	0.0323068	3.48017	0.00052021	1	0.00234393	FGF7	Fibroblast growth factor 7	P21781	2252	FGF7
seq.24934.96	NN9536-4373	TRT01PSema 2.4 mg	-0.175269	0.0503627	-3.48014	0.000520267	1	0.00234393	OGFR	Opioid growth factor receptor	Q9NZT2	11054	OGFR
seq.6557.50	NN9536-4373	TRT01PSema 2.4 mg	0.16584	0.0476632	3.47941	0.000521673	1	0.00234728	LRC15	Leucine-rich repeat-containing protein 15	Q8TF66	131578	LRRC15
seq.11202.70	NN9536-4373	TRT01PSema 2.4 mg	-0.183644	0.0527855	-3.47906	0.00052235	1	0.00234734	TBX5	T-box transcription factor TBX5	Q99593	6910	TBX5
seq.8973.23	NN9536-4373	TRT01PSema 2.4 mg	0.117058	0.033667	3.47695	0.000526426	1	0.00236267	FCRL4:ECD	Fc receptor-like protein 4:Extracellular domain	Q96PJ5	83417	FCRL4
seq.17706.4	NN9536-4373	TRT01PSema 2.4 mg	-0.175691	0.0505955	-3.47247	0.000535198	1	0.002399	PPR1A	Protein phosphatase 1 regulatory subunit 1A	Q13522	5502	PPP1R1A
seq.12350.86	NN9536-4373	TRT01PSema 2.4 mg	0.0882081	0.0254168	3.47047	0.00053916	1	0.00241081	ETS2	Protein C-ets-2	P15036	2114	ETS2
seq.11150.3	NN9536-4373	TRT01PSema 2.4 mg	-0.198879	0.0573065	-3.47045	0.000539193	1	0.00241081	Collagen a1(VI)	Collagen alpha-1(VI) chain	P12109	1291	COL6A1
seq.19126.4	NN9536-4373	TRT01PSema 2.4 mg	-0.168796	0.0486604	-3.46885	0.000542383	1	0.00242202	C20orf77	Regulation of nuclear pre-mRNA domain-containing protein 1B	Q9NQG5	58490	RPRD1B
seq.20217.26	NN9536-4373	TRT01PSema 2.4 mg	-0.180158	0.0519498	-3.46793	0.000544215	1	0.00242715	Lamin-B2	Lamin-B2	Q03252	84823	LMNB2
seq.16593.3	NN9536-4373	TRT01PSema 2.4 mg	-0.208413	0.0601143	-3.46695	0.000546192	1	0.0024303	FADD	FAS-associated death domain protein	Q13158	8772	FADD
seq.2418.55	NN9536-4373	TRT01PSema 2.4 mg	-0.185571	0.0535266	-3.4669	0.000546293	1	0.0024303	Apo E	Apolipoprotein E	P02649	348	APOE
seq.2381.52	NN9536-4373	TRT01PSema 2.4 mg	0.208619	0.0601922	3.46588	0.000548334	1	0.00243632	C5	Complement C5	P01031	727	C5
seq.10584.7	NN9536-4373	TRT01PSema 2.4 mg	-0.118279	0.0341383	-3.46468	0.000550759	1	0.00244403	NDUS4	NADH dehydrogenase [ubiquinone] iron-sulfur protein 4, mitochondrial	O43181	4724	NDUFS4
seq.5105.2	NN9536-4373	TRT01PSema 2.4 mg	-0.1517	0.0438377	-3.4605	0.000559306	1	0.00247886	Nogo Receptor	Reticulon-4 receptor	Q9BZR6	65078	RTN4R
seq.17398.55	NN9536-4373	TRT01PSema 2.4 mg	-0.162757	0.0471587	-3.45126	0.000578603	1	0.00256118	HO-1	Heme oxygenase 1	P09601	3162	HMOX1
seq.3170.6	NN9536-4373	TRT01PSema 2.4 mg	-0.202622	0.0587279	-3.45018	0.000580891	1	0.00256811	AMPM2	Methionine aminopeptidase 2	P50579	10988	METAP2
seq.11184.51	NN9536-4373	TRT01PSema 2.4 mg	0.212601	0.0617004	3.4457	0.000590499	1	0.00260733	CgA	Chromogranin-A	P10645	1113	CHGA
seq.13073.14	NN9536-4373	TRT01PSema 2.4 mg	-0.173918	0.0505334	-3.44165	0.000599326	1	0.00264301	AN32A	Acidic leucine-rich nuclear phosphoprotein 32 family member A	P39687	8125	ANP32A
seq.10561.5	NN9536-4373	TRT01PSema 2.4 mg	-0.185481	0.0539297	-3.43931	0.000604463	1	0.00266236	PGRP-I-alpha	Peptidoglycan recognition protein 3	Q96LB9	114771	PGLYRP3
seq.3060.43	NN9536-4373	TRT01PSema 2.4 mg	0.144687	0.0421018	3.4366	0.000610476	1	0.00268344	C9	Complement component C9	P02748	735	C9
seq.15641.20	NN9536-4373	TRT01PSema 2.4 mg	0.169514	0.049328	3.43647	0.000610763	1	0.00268344	TEFF1	Tomoregulin-1	Q8IYR6	100526694	TMEFF1
seq.15636.49	NN9536-4373	TRT01PSema 2.4 mg	0.172273	0.050181	3.43303	0.000618499	1	0.002713	SORC1	VPS10 domain-containing receptor SorCS1	Q8WY21	114815	SORCS1
seq.13665.35	NN9536-4373	TRT01PSema 2.4 mg	-0.133586	0.0389146	-3.4328	0.000619021	1	0.002713	PP2A, subunit B	Serine/threonine-protein phosphatase 2A regulatory subunit B'' subunit alpha	Q06190	5523	PPP2R3A
seq.15468.14	NN9536-4373	TRT01PSema 2.4 mg	-0.156631	0.0456512	-3.43104	0.000622995	1	0.00272704	FHR1	Complement factor H-related protein 1	Q03591	3078	CFHR1
seq.20087.3	NN9536-4373	TRT01PSema 2.4 mg	0.167924	0.0489816	3.42831	0.000629236	1	0.00275096	selenoprotein15	15 kDa selenoprotein	O60613	9403	SELENOF
seq.10606.34	NN9536-4373	TRT01PSema 2.4 mg	0.155058	0.0453595	3.41842	0.000652299	1	0.00284828	TOIP1:Perinuclear	Torsin-1A-interacting protein 1:Perinuclear domain	Q5JTV8	26092	TOR1AIP1
seq.21891.31	NN9536-4373	TRT01PSema 2.4 mg	0.146238	0.0427857	3.41791	0.000653517	1	0.00285009	FBLN7	Fibulin-7	Q53RD9	129804	FBLN7
seq.6361.49	NN9536-4373	TRT01PSema 2.4 mg	0.160354	0.0469405	3.41612	0.00065779	1	0.00286335	PTPRR	Receptor-type tyrosine-protein phosphatase R	Q15256	5801	PTPRR
seq.10008.43	NN9536-4373	TRT01PSema 2.4 mg	0.107901	0.0315874	3.41596	0.000658172	1	0.00286335	GUC1A	Guanylyl cyclase-activating protein 1	P43080	2978	GUCA1A
seq.6512.68	NN9536-4373	TRT01PSema 2.4 mg	-0.132721	0.0388748	-3.41405	0.000662743	1	0.0028797	KREM1	Kremen protein 1	Q96MU8	83999	KREMEN1
seq.8340.9	NN9536-4373	TRT01PSema 2.4 mg	0.101028	0.0296013	3.41295	0.000665393	1	0.00288768	DB110	Beta-defensin 110	Q30KQ9	245913	DEFB110
seq.8305.18	NN9536-4373	TRT01PSema 2.4 mg	-0.168957	0.0495196	-3.41191	0.000667914	1	0.00289507	SULF2	Extracellular sulfatase Sulf-2	Q8IWU5	55959	SULF2
seq.14619.8	NN9536-4373	TRT01PSema 2.4 mg	0.143846	0.0421908	3.40941	0.000674021	1	0.00291798	ZN526	Zinc finger protein 526	Q8TF50	116115	ZNF526
seq.5459.33	NN9536-4373	TRT01PSema 2.4 mg	0.177958	0.0522015	3.40907	0.00067485	1	0.002918	CYTN	Cystatin-SN	P01037	1469	CST1
seq.23644.19	NN9536-4373	TRT01PSema 2.4 mg	-0.172664	0.0507022	-3.40545	0.000683764	1	0.00295295	DAK	Dihydroxyacetone kinase	Q3LXA3	26007	TKFC
seq.23028.49	NN9536-4373	TRT01PSema 2.4 mg	-0.107053	0.0314501	-3.40389	0.00068763	1	0.00296603	SDCB2	Syntenin-2	Q9H190	27111	SDCBP2
seq.15433.4	NN9536-4373	TRT01PSema 2.4 mg	0.202263	0.0594575	3.40181	0.000692834	1	0.00298058	p60-Src	Proto-oncogene tyrosine-protein kinase Src	P12931	6714	SRC
seq.6528.95	NN9536-4373	TRT01PSema 2.4 mg	-0.178935	0.0526015	-3.40171	0.000693092	1	0.00298058	EXTL2	Exostosin-like 2	Q9UBQ6	2135	EXTL2
seq.8778.3	NN9536-4373	TRT01PSema 2.4 mg	0.123282	0.0362431	3.40154	0.000693525	1	0.00298058	Noggin	Noggin	Q13253	9241	NOG
seq.3285.23	NN9536-4373	TRT01PSema 2.4 mg	-0.206455	0.0607054	-3.40094	0.000695028	1	0.00298342	C1r	Complement C1r subcomponent	P00736	715	C1R
seq.25460.36	NN9536-4373	TRT01PSema 2.4 mg	-0.113831	0.0334834	-3.39961	0.000698378	1	0.00299418	IRF5	Interferon regulatory factor 5	Q13568	3663	IRF5
seq.16913.8	NN9536-4373	TRT01PSema 2.4 mg	0.144836	0.0426173	3.39852	0.000701142	1	0.0030024	RNT2	Ribonuclease T2	O00584	8635	RNASET2
seq.3367.8	NN9536-4373	TRT01PSema 2.4 mg	-0.0798212	0.0235441	-3.39028	0.000722329	1	0.00308939	FETUB	Fetuin-B	Q9UGM5	26998	FETUB
seq.2633.52	NN9536-4373	TRT01PSema 2.4 mg	-0.152926	0.0451156	-3.38965	0.00072399	1	0.00309242	IL-13 Ra1	Interleukin-13 receptor subunit alpha-1	P78552	3597	IL13RA1
seq.23286.2	NN9536-4373	TRT01PSema 2.4 mg	0.143758	0.0424148	3.38934	0.000724782	1	0.00309242	RN141	RING finger protein 141	Q8WVD5	50862	RNF141
seq.23654.6	NN9536-4373	TRT01PSema 2.4 mg	0.190863	0.0563201	3.3889	0.000725949	1	0.00309368	ALG2	Alpha-1,3-mannosyltransferase ALG2	Q9H553	85365	ALG2
seq.14759.149	NN9536-4373	TRT01PSema 2.4 mg	-0.194041	0.0572865	-3.38721	0.000730387	1	0.00310886	Cadherin E	Cadherin-1	P12830	999	CDH1
seq.6213.10	NN9536-4373	TRT01PSema 2.4 mg	-0.176694	0.0521741	-3.38662	0.00073194	1	0.00311173	CGB2	Choriogonadotropin subunit beta variant 2	Q6NT52	114336	CGB2
seq.10738.11	NN9536-4373	TRT01PSema 2.4 mg	0.205797	0.0607949	3.38511	0.000735942	1	0.003125	fibulin 5	Fibulin-5	Q9UBX5	10516	FBLN5
seq.12825.18	NN9536-4373	TRT01PSema 2.4 mg	0.108225	0.0319996	3.38207	0.00074406	1	0.00315559	DP13A	DCC-interacting protein 13-alpha	Q9UKG1	26060	APPL1
seq.12420.10	NN9536-4373	TRT01PSema 2.4 mg	-0.215921	0.0638492	-3.38174	0.000744926	1	0.00315559	GPD1L	Glycerol-3-phosphate dehydrogenase 1-like protein	Q8N335	23171	GPD1L
seq.3179.51	NN9536-4373	TRT01PSema 2.4 mg	-0.143103	0.0423296	-3.38068	0.000747773	1	0.00316387	Cathepsin A	Lysosomal protective protein	P10619	5476	CTSA
seq.3853.56	NN9536-4373	TRT01PSema 2.4 mg	-0.192935	0.0571164	-3.37792	0.000755252	1	0.0031917	MDHC	Malate dehydrogenase, cytoplasmic	P40925	4190	MDH1
seq.8312.139	NN9536-4373	TRT01PSema 2.4 mg	-0.118576	0.0351183	-3.37647	0.000759211	1	0.00320461	Cytidylate kinase	UMP-CMP kinase	P30085	51727	CMPK1
seq.24677.106	NN9536-4373	TRT01PSema 2.4 mg	-0.216382	0.0640947	-3.37598	0.000760547	1	0.00320644	RER1	Protein RER1	O15258	11079	RER1
seq.11196.31	NN9536-4373	TRT01PSema 2.4 mg	-0.166734	0.0494415	-3.37235	0.000770527	1	0.00324465	Collagen alpha-3(VI):BPTI/Kunitz inhibitor	Collagen alpha-3(VI) chain:Bovine pancreatic trypsin inhibitor/Kunitz inhibitor domain, isoform 1	P12111	1293	COL6A3
seq.3200.49	NN9536-4373	TRT01PSema 2.4 mg	-0.177582	0.0527662	-3.36544	0.000789886	1	0.00332223	kallikrein 13	Kallikrein-13	Q9UKR3	26085	KLK13
seq.6590.54	NN9536-4373	TRT01PSema 2.4 mg	0.168928	0.0502142	3.36415	0.000793569	1	0.00333033	Neuropilin-2	Neuropilin-2	O60462	8828	NRP2
seq.9183.7	NN9536-4373	TRT01PSema 2.4 mg	0.153952	0.045763	3.36411	0.000793691	1	0.00333033	IFN-a/b R1	Interferon alpha/beta receptor 1	P17181	3454	IFNAR1
seq.22800.24	NN9536-4373	TRT01PSema 2.4 mg	0.115816	0.0344548	3.3614	0.00080142	1	0.00335879	TELT	Telethonin	O15273	8557	TCAP
seq.9102.28	NN9536-4373	TRT01PSema 2.4 mg	-0.15847	0.0472102	-3.3567	0.000815031	1	0.00340872	ZFY27:CD region 2	Protrudin:Cytoplasmic domain, region 2, isoform 5	Q5T4F4	118813	ZFYVE27
seq.8407.84	NN9536-4373	TRT01PSema 2.4 mg	0.134672	0.0401213	3.35662	0.000815258	1	0.00340872	NOTC2	Neurogenic locus notch homolog protein 2	Q04721	4853	NOTCH2
seq.8326.63	NN9536-4373	TRT01PSema 2.4 mg	0.0754196	0.022518	3.3493	0.000836898	1	0.00349508	SIGIRR	Single Ig IL-1-related receptor	Q6IA17	59307	SIGIRR
seq.5107.7	NN9536-4373	TRT01PSema 2.4 mg	0.176364	0.0526762	3.34808	0.000840568	1	0.00350628	Notch 1	Neurogenic locus notch homolog protein 1	P46531	4851	NOTCH1
seq.19183.164	NN9536-4373	TRT01PSema 2.4 mg	-0.162749	0.0486369	-3.34619	0.000846235	1	0.00352577	RL12	60S ribosomal protein L12	P30050	6136	RPL12
seq.3709.4	NN9536-4373	TRT01PSema 2.4 mg	-0.171404	0.0512438	-3.34488	0.000850229	1	0.00353683	ALT	Alanine aminotransferase 1	P24298	2875	GPT
seq.12763.69	NN9536-4373	TRT01PSema 2.4 mg	0.167107	0.0499624	3.34466	0.000850885	1	0.00353683	ZN334	Zinc finger protein 334	Q9HCZ1	55713	ZNF334
seq.15580.2	NN9536-4373	TRT01PSema 2.4 mg	0.110848	0.0331703	3.34178	0.000859662	1	0.00356913	EPHA7	Ephrin type-A receptor 7	Q15375	2045	EPHA7
seq.14587.16	NN9536-4373	TRT01PSema 2.4 mg	0.0941673	0.0282032	3.33888	0.000868593	1	0.00360199	GDF-11	Growth/differentiation factor 11	O95390	10220	GDF11
seq.17343.6	NN9536-4373	TRT01PSema 2.4 mg	0.111981	0.0336611	3.32672	0.000907016	1	0.00375693	SNPH	Syntaphilin	O15079	9751	SNPH
seq.20589.5	NN9536-4373	TRT01PSema 2.4 mg	0.119894	0.0360741	3.32355	0.000917288	1	0.00379505	CADH4	Cadherin-4	P55283	1002	CDH4
seq.4842.62	NN9536-4373	TRT01PSema 2.4 mg	0.12486	0.0375779	3.32268	0.000920115	1	0.00380231	Glypican 3	Glypican-3	P51654	2719	GPC3
seq.20091.138	NN9536-4373	TRT01PSema 2.4 mg	-0.164298	0.0495348	-3.31681	0.000939472	1	0.00387778	Ephrin-A1	Ephrin-A1	P20827	1942	EFNA1
seq.8696.15	NN9536-4373	TRT01PSema 2.4 mg	-0.226816	0.0684016	-3.31595	0.000942366	1	0.0038852	G3ST1	Galactosylceramide sulfotransferase	Q99999	9514	GAL3ST1
seq.5350.14	NN9536-4373	TRT01PSema 2.4 mg	-0.229093	0.0691731	-3.31188	0.000956042	1	0.00393701	GPC6	Glypican-6	Q9Y625	10082	GPC6
seq.14705.1	NN9536-4373	TRT01PSema 2.4 mg	0.0857585	0.0259109	3.30974	0.000963306	1	0.00396232	VEGF-D	Vascular endothelial growth factor D	O43915	2277	VEGFD
seq.4139.71	NN9536-4373	TRT01PSema 2.4 mg	0.0946786	0.0286124	3.30901	0.000965803	1	0.00396799	IL-6 sRa	Interleukin-6 receptor subunit alpha	P08887	3570	IL6R
seq.7832.181	NN9536-4373	TRT01PSema 2.4 mg	-0.159933	0.0483809	-3.3057	0.000977174	1	0.00401006	Protein disulfide isomerase A3	Protein disulfide-isomerase A3	P30101	2923	PDIA3
seq.8396.42	NN9536-4373	TRT01PSema 2.4 mg	0.0732712	0.0221801	3.30346	0.000984938	1	0.00403385	FAAH2	Fatty-acid amide hydrolase 2	Q6GMR7	158584	FAAH2
seq.11429.80	NN9536-4373	TRT01PSema 2.4 mg	-0.137494	0.0416225	-3.30337	0.000985246	1	0.00403385	hnRNP C1/C2	Heterogeneous nuclear ribonucleoproteins C1/C2	P07910	3183	HNRNPC
seq.9769.48	NN9536-4373	TRT01PSema 2.4 mg	0.16485	0.0499136	3.30271	0.000987548	1	0.00403861	DNER:ECD	Delta and Notch-like epidermal growth factor-related receptor:Extracellular domain	Q8NFT8	92737	DNER
seq.9604.14	NN9536-4373	TRT01PSema 2.4 mg	0.132268	0.0400881	3.29942	0.000999064	1	0.00408099	Cadherin-11:ECD	Cadherin-11:Extracellular domain	P55287	1009	CDH11
seq.2585.2	NN9536-4373	TRT01PSema 2.4 mg	0.171919	0.0521751	3.29504	0.00101463	1	0.00413981	PRL	Prolactin	P01236	5617	PRL
seq.16792.4	NN9536-4373	TRT01PSema 2.4 mg	0.0475546	0.0144387	3.29355	0.00101997	1	0.00415683	Siglec-5	Sialic acid-binding Ig-like lectin 5	O15389	8778	SIGLEC5
seq.4482.66	NN9536-4373	TRT01PSema 2.4 mg	0.170333	0.0517462	3.29171	0.00102661	1	0.00417906	C5b, 6 Complex	Complement C5b-C6 complex	P01031|P13671	727|729	C5|C6
seq.16854.17	NN9536-4373	TRT01PSema 2.4 mg	-0.204234	0.0620536	-3.29126	0.00102824	1	0.00418092	LSM4	U6 snRNA-associated Sm-like protein LSm4	Q9Y4Z0	25804	LSM4
seq.9715.15	NN9536-4373	TRT01PSema 2.4 mg	-0.163611	0.0497277	-3.29014	0.00103231	1	0.00419263	IGSF3	Immunoglobulin superfamily member 3	O75054	3321	IGSF3
seq.3192.3	NN9536-4373	TRT01PSema 2.4 mg	-0.215086	0.0654288	-3.28733	0.00104256	1	0.00422625	Glutamate carboxypeptidase	Cytosolic non-specific dipeptidase	Q96KP4	55748	CNDP2
seq.5581.28	NN9536-4373	TRT01PSema 2.4 mg	0.188945	0.0574789	3.28722	0.00104297	1	0.00422625	FGL1	Fibrinogen-like protein 1	Q08830	2267	FGL1
seq.8887.21	NN9536-4373	TRT01PSema 2.4 mg	-0.1982	0.0603239	-3.2856	0.00104892	1	0.00424327	NUDC:CS	Nuclear migration protein nudC:CS domain	Q9Y266	10726	NUDC
seq.20591.48	NN9536-4373	TRT01PSema 2.4 mg	0.116888	0.0355779	3.28542	0.00104956	1	0.00424327	GLDN	Gliomedin	Q6ZMI3	342035	GLDN
seq.6117.4	NN9536-4373	TRT01PSema 2.4 mg	-0.14294	0.0435267	-3.28396	0.00105498	1	0.00426032	NEC2	Neuroendocrine convertase 2	P16519	5126	PCSK2
seq.6991.24	NN9536-4373	TRT01PSema 2.4 mg	-0.139163	0.0423916	-3.2828	0.00105929	1	0.00427284	FUT9	Alpha-(1,3)-fucosyltransferase 9	Q9Y231	10690	FUT9
seq.5609.92	NN9536-4373	TRT01PSema 2.4 mg	0.0938492	0.0285935	3.28219	0.00106155	1	0.0042738	F19A5	Protein FAM19A5	Q7Z5A7	25817	TAFA5
seq.23173.3	NN9536-4373	TRT01PSema 2.4 mg	-0.144386	0.0439921	-3.28209	0.00106194	1	0.0042738	TIMP-1	Metalloproteinase inhibitor 1	P01033	7076	TIMP1
seq.6409.57	NN9536-4373	TRT01PSema 2.4 mg	-0.100904	0.0307817	-3.27805	0.00107708	1	0.00432984	GP116	Adhesion G protein-coupled receptor F5	Q8IZF2	221395	ADGRF5
seq.21152.25	NN9536-4373	TRT01PSema 2.4 mg	-0.173158	0.0528871	-3.2741	0.00109211	1	0.00438528	EYA2	Eyes absent homolog 2	O00167	2139	EYA2
seq.6570.1	NN9536-4373	TRT01PSema 2.4 mg	0.199482	0.0609941	3.27052	0.00110593	1	0.00443574	CODA1	Collagen alpha-1(XIII) chain	Q5TAT6	1305	COL13A1
seq.8994.65	NN9536-4373	TRT01PSema 2.4 mg	0.109249	0.0334324	3.26775	0.0011167	1	0.0044739	SLAMF8	SLAM family member 8	Q9P0V8	56833	SLAMF8
seq.7751.121	NN9536-4373	TRT01PSema 2.4 mg	-0.17861	0.0546643	-3.2674	0.00111806	1	0.00447429	SARP-1	Secreted frizzled-related protein 2	Q96HF1	6423	SFRP2
seq.3323.37	NN9536-4373	TRT01PSema 2.4 mg	0.148773	0.0455841	3.26371	0.00113259	1	0.00452734	LRP8	Low-density lipoprotein receptor-related protein 8	Q14114	7804	LRP8
seq.23544.10	NN9536-4373	TRT01PSema 2.4 mg	0.0819984	0.0251353	3.26228	0.00113826	1	0.00454487	TCP10	T-complex protein 10A homolog	Q12799	6953	TCP10L3
seq.18336.31	NN9536-4373	TRT01PSema 2.4 mg	-0.14021	0.0430073	-3.26014	0.00114681	1	0.00457385	CDA	Cytidine deaminase	P32320	978	CDA
seq.17797.1	NN9536-4373	TRT01PSema 2.4 mg	-0.134537	0.041286	-3.25866	0.00115272	1	0.00459226	CUL1	Cullin-1	Q13616	8454	CUL1
seq.21727.15	NN9536-4373	TRT01PSema 2.4 mg	0.123391	0.0379306	3.25306	0.00117546	1	0.00467758	UB2Q1	Ubiquitin-conjugating enzyme E2 Q1	Q7Z7E8	55585	UBE2Q1
seq.4534.10	NN9536-4373	TRT01PSema 2.4 mg	0.16823	0.0517612	3.25012	0.00118758	1	0.00472054	BSSP4	Brain-specific serine protease 4	Q9GZN4	64063	PRSS22
seq.4876.32	NN9536-4373	TRT01PSema 2.4 mg	-0.20507	0.063129	-3.24843	0.00119459	1	0.00474308	Coagulation Factor IX	Coagulation factor IX	P00740	2158	F9
seq.3214.3	NN9536-4373	TRT01PSema 2.4 mg	0.183615	0.0565758	3.24547	0.00120698	1	0.0047869	NRP1	Neuropilin-1	O14786	8829	NRP1
seq.3814.63	NN9536-4373	TRT01PSema 2.4 mg	-0.143824	0.044354	-3.24264	0.00121891	1	0.00482881	IL-11 RA	Interleukin-11 receptor subunit alpha	Q14626	3590	IL11RA
seq.13730.18	NN9536-4373	TRT01PSema 2.4 mg	-0.178497	0.0550663	-3.2415	0.00122375	1	0.00484259	CATC	Dipeptidyl peptidase 1	P53634	1075	CTSC
seq.11278.4	NN9536-4373	TRT01PSema 2.4 mg	0.167602	0.0517213	3.24048	0.00122809	1	0.00485434	COL11A2	Collagen alpha-2(XI) chain	P13942	1302	COL11A2
seq.5638.23	NN9536-4373	TRT01PSema 2.4 mg	-0.171759	0.0530216	-3.23941	0.00123266	1	0.00486699	GT251	Procollagen galactosyltransferase 1	Q8NBJ5	79709	COLGALT1
seq.18253.8	NN9536-4373	TRT01PSema 2.4 mg	-0.149917	0.0462999	-3.23796	0.00123889	1	0.00488614	SSB	Single-stranded DNA-binding protein, mitochondrial	Q04837	6742	SSBP1
seq.6485.59	NN9536-4373	TRT01PSema 2.4 mg	-0.12893	0.0398656	-3.23411	0.00125556	1	0.00494636	IGLL1	Immunoglobulin lambda-like polypeptide 1	P15814	3543	IGLL1
seq.9275.2	NN9536-4373	TRT01PSema 2.4 mg	0.0394106	0.0122041	3.2293	0.00127667	1	0.00502398	Siglec-5	Sialic acid-binding Ig-like lectin 5	O15389	8778	SIGLEC5
seq.14100.63	NN9536-4373	TRT01PSema 2.4 mg	-0.165798	0.0513756	-3.22718	0.00128609	1	0.00505543	C1QC	Complement C1q subcomponent subunit C	P02747	714	C1QC
seq.12352.70	NN9536-4373	TRT01PSema 2.4 mg	0.114285	0.0354421	3.22457	0.00129774	1	0.00508809	ARRD3	Arrestin domain-containing protein 3	Q96B67	57561	ARRDC3
seq.21351.8	NN9536-4373	TRT01PSema 2.4 mg	-0.199893	0.0619926	-3.22447	0.00129819	1	0.00508809	Glycyl t-RNA synthetase	Glycyl t-RNA synthetase	P41250	2617	GARS1
seq.22772.125	NN9536-4373	TRT01PSema 2.4 mg	-0.144495	0.0448134	-3.22436	0.00129871	1	0.00508809	SAM50	Sorting and assembly machinery component 50 homolog	Q9Y512	25813	SAMM50
seq.6904.14	NN9536-4373	TRT01PSema 2.4 mg	0.163118	0.0506599	3.21987	0.00131902	1	0.00516197	LRRT2	Leucine-rich repeat transmembrane neuronal protein 2	O43300	26045	LRRTM2
seq.8248.222	NN9536-4373	TRT01PSema 2.4 mg	0.0534645	0.0166102	3.21878	0.00132399	1	0.00517569	SIG14	Sialic acid-binding Ig-like lectin 14	Q08ET2	100049587	SIGLEC14
seq.6411.58	NN9536-4373	TRT01PSema 2.4 mg	-0.161503	0.0502842	-3.21181	0.00135624	1	0.00529595	DB135	Beta-defensin 135	Q30KP9	613209	DEFB135
seq.3178.5	NN9536-4373	TRT01PSema 2.4 mg	-0.154788	0.0482076	-3.21086	0.0013607	1	0.00530751	CATC	Dipeptidyl peptidase 1	P53634	1075	CTSC
seq.21217.20	NN9536-4373	TRT01PSema 2.4 mg	-0.187367	0.0583825	-3.20931	0.00136799	1	0.00533007	PHB2	Prohibitin-2	Q99623	11331	PHB2
seq.17231.1	NN9536-4373	TRT01PSema 2.4 mg	-0.162799	0.0508012	-3.20463	0.00139019	1	0.00541064	L-plastin	Plastin-2	P13796	3936	LCP1
seq.8250.2	NN9536-4373	TRT01PSema 2.4 mg	-0.132892	0.0415049	-3.20183	0.00140365	1	0.00545703	PTPRJ	Receptor-type tyrosine-protein phosphatase eta	Q12913	5795	PTPRJ
seq.13377.3	NN9536-4373	TRT01PSema 2.4 mg	0.125647	0.0392721	3.19941	0.00141541	1	0.00549674	C56D1	Cytochrome b561 domain-containing protein 1	Q8N8Q1	284613	CYB561D1
seq.16616.137	NN9536-4373	TRT01PSema 2.4 mg	-0.0830872	0.0260289	-3.19211	0.0014513	1	0.00562632	ENOB	Beta-enolase	P13929	2027	ENO3
seq.21780.15	NN9536-4373	TRT01PSema 2.4 mg	0.130285	0.0408163	3.19198	0.00145196	1	0.00562632	ABHD4	Protein ABHD4	Q8TB40	63874	ABHD4
seq.18866.8	NN9536-4373	TRT01PSema 2.4 mg	-0.19691	0.0617172	-3.19052	0.00145927	1	0.00564851	CANB2	Calcineurin subunit B type 2	Q96LZ3	5535	PPP3R2
seq.8289.8	NN9536-4373	TRT01PSema 2.4 mg	0.179633	0.0563635	3.18705	0.00147671	1	0.00570975	GPNMB:ECD	Transmembrane glycoprotein NMB:Extracellular domain	Q14956	10457	GPNMB
seq.10882.12	NN9536-4373	TRT01PSema 2.4 mg	-0.161631	0.0507705	-3.18356	0.00149448	1	0.00577218	Desmocollin-1	Desmocollin-1	Q08554	1823	DSC1
seq.12334.25	NN9536-4373	TRT01PSema 2.4 mg	-0.156528	0.0492153	-3.18048	0.00151033	1	0.00582705	cSHMT	Serine hydroxymethyltransferase, cytosolic	P34896	6470	SHMT1
seq.15686.49	NN9536-4373	TRT01PSema 2.4 mg	-0.0943985	0.029701	-3.1783	0.00152161	1	0.0058642	INHBC	Inhibin beta C chain	P55103	3626	INHBC
seq.19270.26	NN9536-4373	TRT01PSema 2.4 mg	0.187066	0.0590054	3.17033	0.0015636	1	0.00601949	SYYC	Tyrosine--tRNA ligase, cytoplasmic	P54577	8565	YARS1
seq.22009.1	NN9536-4373	TRT01PSema 2.4 mg	-0.180772	0.0570276	-3.1699	0.0015659	1	0.00602178	PPM1B	Protein phosphatase 1B	O75688	5495	PPM1B
seq.6527.1	NN9536-4373	TRT01PSema 2.4 mg	-0.166514	0.0525741	-3.16722	0.00158026	1	0.00607042	TRIL:ECD	TLR4 interactor with leucine rich repeats:Extracellular domain	Q7L0X0	9865	TRIL
seq.3311.27	NN9536-4373	TRT01PSema 2.4 mg	-0.11627	0.0367194	-3.16645	0.00158439	1	0.00607972	FCG3B	Low affinity immunoglobulin gamma Fc region receptor III-B	O75015	2215	FCGR3B
seq.17333.20	NN9536-4373	TRT01PSema 2.4 mg	0.126858	0.0401698	3.15806	0.00163034	1	0.00624926	ACADM	Medium-chain specific acyl-CoA dehydrogenase, mitochondrial	P11310	34	ACADM
seq.11571.75	NN9536-4373	TRT01PSema 2.4 mg	0.116917	0.0370296	3.1574	0.00163396	1	0.00625637	NKG2E:ECD	NKG2-E type II integral membrane protein:Isoform E, Extracellular domain	Q07444	3823	KLRC3
seq.12812.25	NN9536-4373	TRT01PSema 2.4 mg	-0.182788	0.057913	-3.15625	0.00164039	1	0.0062742	ACYP2	Acylphosphatase-2	P14621	98	ACYP2
seq.2731.29	NN9536-4373	TRT01PSema 2.4 mg	-0.154607	0.0490669	-3.15094	0.0016702	1	0.00638136	NADPH-P450 Oxidoreductase	NADPH--cytochrome P450 reductase	P16435	5447	POR
seq.2429.27	NN9536-4373	TRT01PSema 2.4 mg	-0.212143	0.0674099	-3.14706	0.00169236	1	0.00645907	C8	Complement component C8	P07357|P07358|P07360	731|732|733	C8A|C8B|C8G
seq.17475.18	NN9536-4373	TRT01PSema 2.4 mg	-0.117054	0.0372485	-3.14251	0.00171867	1	0.00655242	TOPK	Lymphokine-activated killer T-cell-originated protein kinase	Q96KB5	55872	PBK
seq.24454.27	NN9536-4373	TRT01PSema 2.4 mg	0.135085	0.0429918	3.14212	0.00172089	1	0.00655386	MTD2L	Probable bifunctional methylenetetrahydrofolate dehydrogenase/cyclohydrolase 2	Q9H903	441024	MTHFD2L
seq.9232.1	NN9536-4373	TRT01PSema 2.4 mg	0.102141	0.0325184	3.14103	0.00172727	1	0.00657109	ROBO4	Roundabout homolog 4	Q8WZ75	54538	ROBO4
seq.23287.109	NN9536-4373	TRT01PSema 2.4 mg	-0.189981	0.0605098	-3.13967	0.00173524	1	0.00659432	NDUB6	NADH dehydrogenase	O95139	4712	NDUFB6
seq.6462.12	NN9536-4373	TRT01PSema 2.4 mg	0.135984	0.0433207	3.13902	0.00173906	1	0.00660177	TIMP-4	Metalloproteinase inhibitor 4	Q99727	7079	TIMP4
seq.6283.60	NN9536-4373	TRT01PSema 2.4 mg	-0.22118	0.0704742	-3.13845	0.0017424	1	0.00660432	MCEM1	Mast cell-expressed membrane protein 1	Q8IX19	199675	MCEMP1
seq.10637.50	NN9536-4373	TRT01PSema 2.4 mg	0.18752	0.0597525	3.13827	0.00174346	1	0.00660432	K1324:ECD	UPF0577 protein KIAA1324:Extracellular domain	Q6UXG2	57535	ELAPOR1
seq.9834.62	NN9536-4373	TRT01PSema 2.4 mg	-0.151466	0.0483132	-3.13508	0.00176236	1	0.00666879	ADH1B	Alcohol dehydrogenase 1B	P00325	125	ADH1B
seq.8239.223	NN9536-4373	TRT01PSema 2.4 mg	-0.154715	0.0493745	-3.1335	0.00177179	1	0.00669733	Pseudocholinesterase	Cholinesterase	P06276	590	BCHE
seq.17764.108	NN9536-4373	TRT01PSema 2.4 mg	0.203939	0.0652089	3.12747	0.00180824	1	0.00682782	RHOC	Rho-related GTP-binding protein RhoC	P08134	389	RHOC
seq.5261.13	NN9536-4373	TRT01PSema 2.4 mg	0.17086	0.0546377	3.12715	0.00181016	1	0.00682783	ABL2	Abelson tyrosine-protein kinase 2	P42684	27	ABL2
seq.3773.15	NN9536-4373	TRT01PSema 2.4 mg	0.146688	0.0469451	3.12468	0.00182533	1	0.00687772	sTie-2	Angiopoietin-1 receptor, soluble	Q02763	7010	TEK
seq.7821.6	NN9536-4373	TRT01PSema 2.4 mg	-0.154059	0.049312	-3.12417	0.00182849	1	0.00688232	C1D	Nuclear nucleic acid-binding protein C1D	Q13901	10438	C1D
seq.7122.31	NN9536-4373	TRT01PSema 2.4 mg	0.108335	0.0346826	3.12361	0.0018319	1	0.00688409	LGR5	Leucine-rich repeat-containing G-protein coupled receptor 5	O75473	8549	LGR5
seq.11851.21	NN9536-4373	TRT01PSema 2.4 mg	-0.161748	0.0517862	-3.12338	0.00183337	1	0.00688409	TREM2	Triggering receptor expressed on myeloid cells 2	Q9NZC2	54209	TREM2
seq.3806.55	NN9536-4373	TRT01PSema 2.4 mg	0.17567	0.0562476	3.12315	0.00183479	1	0.00688409	EphA5	Ephrin type-A receptor 5	P54756	2044	EPHA5
seq.17785.11	NN9536-4373	TRT01PSema 2.4 mg	-0.178224	0.0571071	-3.12087	0.00184892	1	0.00692977	RCL	2'-deoxynucleoside 5'-phosphate N-hydrolase 1	O43598	10591	DNPH1
seq.9456.34	NN9536-4373	TRT01PSema 2.4 mg	-0.12373	0.0396538	-3.12025	0.00185275	1	0.00693661	IL-22BP	Interleukin-22 receptor subunit alpha-2	Q969J5	116379	IL22RA2
seq.2976.58	NN9536-4373	TRT01PSema 2.4 mg	-0.199857	0.0640579	-3.11995	0.00185465	1	0.00693661	Desmoglein-1	Desmoglein-1	Q02413	1828	DSG1
seq.10382.1	NN9536-4373	TRT01PSema 2.4 mg	0.155206	0.049791	3.11714	0.00187224	1	0.00699501	ANGL3	Angiopoietin-related protein 3	Q9Y5C1	27329	ANGPTL3
seq.2900.53	NN9536-4373	TRT01PSema 2.4 mg	0.104869	0.0336498	3.11649	0.00187636	1	0.007003	HCC-1	C-C motif chemokine 14	Q16627	6358	CCL14
seq.9574.11	NN9536-4373	TRT01PSema 2.4 mg	-0.114191	0.0366453	-3.11611	0.00187874	1	0.00700453	BIN1	Myc box-dependent-interacting protein 1	O00499	274	BIN1
seq.22993.9	NN9536-4373	TRT01PSema 2.4 mg	-0.140746	0.0452191	-3.11253	0.00190148	1	0.00708185	MDC	C-C motif chemokine 22	O00626	6367	CCL22
seq.23621.326	NN9536-4373	TRT01PSema 2.4 mg	-0.168176	0.0540493	-3.11154	0.00190785	1	0.00709812	TIM13	Mitochondrial import inner membrane translocase subunit Tim13	Q9Y5L4	26517	TIMM13
seq.5111.15	NN9536-4373	TRT01PSema 2.4 mg	0.135147	0.0434592	3.10975	0.00191932	1	0.00713332	NRX3B	Neurexin-3-beta	Q9HDB5	9369	NRXN3
seq.4246.40	NN9536-4373	TRT01PSema 2.4 mg	-0.156265	0.0502919	-3.10716	0.00193605	1	0.00718798	NCAM-L1	Neural cell adhesion molecule L1	P32004	3897	L1CAM
seq.17823.40	NN9536-4373	TRT01PSema 2.4 mg	-0.188784	0.0608171	-3.10412	0.00195587	1	0.00725331	SMD2	Small nuclear ribonucleoprotein Sm D2	P62316	6633	SNRPD2
seq.8624.16	NN9536-4373	TRT01PSema 2.4 mg	0.0938775	0.0302456	3.10384	0.00195774	1	0.00725331	UNC5H4	Netrin receptor UNC5D	Q6UXZ4	137970	UNC5D
seq.21104.37	NN9536-4373	TRT01PSema 2.4 mg	-0.182869	0.0589681	-3.10115	0.00197548	1	0.00731139	UBL5	Ubiquitin-like protein 5	Q9BZL1	59286	UBL5
seq.9216.100	NN9536-4373	TRT01PSema 2.4 mg	-0.142759	0.046055	-3.09976	0.00198465	1	0.00733767	PLXB2	Plexin-B2	O15031	23654	PLXNB2
seq.19213.1	NN9536-4373	TRT01PSema 2.4 mg	-0.181455	0.0586086	-3.09604	0.00200951	1	0.00742185	ISK4	Serine protease inhibitor Kazal-type 4	O60575	27290	SPINK4
seq.10046.55	NN9536-4373	TRT01PSema 2.4 mg	0.097441	0.0314908	3.09427	0.00202145	1	0.00745815	cIAP-1	Baculoviral IAP repeat-containing protein 2	Q13490	329	BIRC2
seq.4232.19	NN9536-4373	TRT01PSema 2.4 mg	0.17655	0.0570837	3.09283	0.00203122	1	0.00748643	IGF-I sR	Insulin-like growth factor 1 receptor	P08069	3480	IGF1R
seq.6042.52	NN9536-4373	TRT01PSema 2.4 mg	-0.150259	0.0486031	-3.09156	0.00203983	1	0.00751037	Tenascin	Tenascin	P24821	3371	TNC
seq.2778.10	NN9536-4373	TRT01PSema 2.4 mg	0.137443	0.0444633	3.09114	0.00204269	1	0.00751306	IL-22	Interleukin-22	Q9GZX6	50616	IL22
seq.4141.79	NN9536-4373	TRT01PSema 2.4 mg	-0.159347	0.0516245	-3.08665	0.00207354	1	0.00761865	IP-10	C-X-C motif chemokine 10	P02778	3627	CXCL10
seq.8097.77	NN9536-4373	TRT01PSema 2.4 mg	0.0958431	0.0310809	3.08366	0.0020943	1	0.00768694	LIPN	Lipase member N	Q5VXI9	643418	LIPN
seq.11481.25	NN9536-4373	TRT01PSema 2.4 mg	0.0689174	0.0223803	3.07938	0.00212435	1	0.00778917	TIMD3	Hepatitis A virus cellular receptor 2	Q8TDQ0	84868	HAVCR2
seq.5488.74	NN9536-4373	TRT01PSema 2.4 mg	0.190698	0.0619561	3.07795	0.00213454	1	0.00781848	SRCN1	Proto-oncogene tyrosine-protein kinase Src isoform 2	P12931	6714	SRC
seq.9021.1	NN9536-4373	TRT01PSema 2.4 mg	-0.142376	0.0462835	-3.07617	0.00214718	1	0.00785664	TIM-1	Hepatitis A virus cellular receptor 1	Q96D42	26762	HAVCR1
seq.18921.30	NN9536-4373	TRT01PSema 2.4 mg	0.148843	0.0483921	3.07578	0.00214999	1	0.00785881	PHEX	Phosphate-regulating neutral endopeptidase	P78562	5251	PHEX
seq.14326.4	NN9536-4373	TRT01PSema 2.4 mg	-0.180149	0.0586249	-3.07291	0.00217059	1	0.00792594	UB2E1	Ubiquitin-conjugating enzyme E2 E1	P51965	7324	UBE2E1
seq.16781.2	NN9536-4373	TRT01PSema 2.4 mg	-0.101849	0.0331638	-3.0711	0.0021837	1	0.0079656	ENASE	Cytosolic endo-beta-N-acetylglucosaminidase	Q8NFI3	64772	ENGASE
seq.18210.12	NN9536-4373	TRT01PSema 2.4 mg	-0.144897	0.0472608	-3.0659	0.00222171	1	0.00809592	SPIN1	Spindlin-1	Q9Y657	10927	SPIN1
seq.7859.21	NN9536-4373	TRT01PSema 2.4 mg	-0.151499	0.0494241	-3.06528	0.00222625	1	0.00810414	PCDGK	Protocadherin gamma-C3	Q9UN70	5098	PCDHGC3
seq.25209.15	NN9536-4373	TRT01PSema 2.4 mg	-0.173014	0.0565284	-3.06066	0.00226059	1	0.00822073	ATNG	Sodium/potassium-transporting ATPase gamma chain	P54710	486	FXYD2
seq.21143.10	NN9536-4373	TRT01PSema 2.4 mg	0.113889	0.0372438	3.05794	0.00228104	1	0.00828658	Calcyphosin	Calcyphosin	Q13938	828	CAPS
seq.22858.3	NN9536-4373	TRT01PSema 2.4 mg	0.179988	0.058979	3.05173	0.00232838	1	0.0084499	MK06	Mitogen-activated protein kinase 6	Q16659	5597	MAPK6
seq.4459.68	NN9536-4373	TRT01PSema 2.4 mg	-0.126998	0.0417116	-3.04468	0.00238322	1	0.00864009	PCSK7	Proprotein convertase subtilisin/kexin type 7	Q16549	9159	PCSK7
seq.6404.20	NN9536-4373	TRT01PSema 2.4 mg	0.113419	0.0372678	3.04335	0.00239369	1	0.00866916	C1QRF	C1q-related factor	O75973	10882	C1QL1
seq.8922.4	NN9536-4373	TRT01PSema 2.4 mg	-0.156091	0.051325	-3.04122	0.00241049	1	0.00871958	TMCC3:region 1	Transmembrane and coiled-coil domains protein 3:region 1	Q9ULS5	57458	TMCC3
seq.4487.1	NN9536-4373	TRT01PSema 2.4 mg	0.176883	0.0581672	3.04094	0.00241275	1	0.00871958	FGF7	Fibroblast growth factor 7	P21781	2252	FGF7
seq.8327.26	NN9536-4373	TRT01PSema 2.4 mg	0.170148	0.0559575	3.04066	0.00241499	1	0.00871958	DPEP2	Dipeptidase 2	Q9H4A9	64174	DPEP2
seq.12747.89	NN9536-4373	TRT01PSema 2.4 mg	-0.164689	0.0542174	-3.03756	0.00243971	1	0.00879989	RBM3	RNA-binding protein 3	P98179	5935	RBM3
seq.11327.56	NN9536-4373	TRT01PSema 2.4 mg	-0.166435	0.0548061	-3.0368	0.00244581	1	0.00881294	CLK2	Dual specificity protein kinase CLK2	P49760	1196	CLK2
seq.13632.10	NN9536-4373	TRT01PSema 2.4 mg	0.087418	0.0288034	3.03498	0.0024605	1	0.00885685	Zyxin	Zyxin	Q15942	7791	ZYX
seq.4859.6	NN9536-4373	TRT01PSema 2.4 mg	0.0937238	0.0308884	3.03427	0.00246632	1	0.00886881	BMPR1A	Bone morphogenetic protein receptor type-1A	P36894	657	BMPR1A
seq.12077.32	NN9536-4373	TRT01PSema 2.4 mg	-0.105348	0.0347462	-3.03194	0.00248525	1	0.00892781	Myostatin	Growth/differentiation factor 8	O14793	2660	MSTN
seq.18832.65	NN9536-4373	TRT01PSema 2.4 mg	-0.178571	0.0589425	-3.02957	0.00250465	1	0.0089884	SAA2	Serum amyloid A-2 protein	P0DJI9	6289	SAA2
seq.10615.18	NN9536-4373	TRT01PSema 2.4 mg	0.147555	0.0487822	3.02477	0.00254443	1	0.00912192	MYP0	Myelin protein P0	P25189	4359	MPZ
seq.12936.38	NN9536-4373	TRT01PSema 2.4 mg	0.116102	0.0384067	3.02295	0.00255963	1	0.00916717	RLBP1	Retinaldehyde-binding protein 1	P12271	6017	RLBP1
seq.22015.2	NN9536-4373	TRT01PSema 2.4 mg	0.0787526	0.0260637	3.02155	0.00257143	1	0.00920014	RO52	E3 ubiquitin-protein ligase TRIM21	P19474	6737	TRIM21
seq.8971.9	NN9536-4373	TRT01PSema 2.4 mg	0.0908038	0.0300832	3.01842	0.00259793	1	0.00928557	NRX1A	Neurexin-1	Q9ULB1	9378	NRXN1
seq.19584.33	NN9536-4373	TRT01PSema 2.4 mg	0.147477	0.0488876	3.01667	0.00261289	1	0.00932962	FGF9	Fibroblast growth factor 9	P31371	2254	FGF9
seq.22548.18	NN9536-4373	TRT01PSema 2.4 mg	-0.193069	0.0641461	-3.00984	0.00267187	1	0.00953063	RGS13	Regulator of G-protein signaling 13	O14921	6003	RGS13
seq.23689.52	NN9536-4373	TRT01PSema 2.4 mg	-0.12681	0.0421375	-3.00944	0.00267534	1	0.00953343	CPNE6	Copine-6	O95741	9362	CPNE6
seq.14615.46	NN9536-4373	TRT01PSema 2.4 mg	-0.147639	0.0490834	-3.00792	0.00268867	1	0.00957128	KRA24	Keratin-associated protein 2-4	Q9BYR9	730755	KRTAP2-4
seq.17787.1	NN9536-4373	TRT01PSema 2.4 mg	-0.173826	0.0578312	-3.00575	0.00270777	1	0.00962961	Enoyl-CoA hydratase	Enoyl-CoA hydratase, mitochondrial	P30084	1892	ECHS1
seq.4564.2	NN9536-4373	TRT01PSema 2.4 mg	0.151922	0.0505732	3.004	0.00272326	1	0.00967499	PLXC1	Plexin-C1	O60486	10154	PLXNC1
seq.21231.3	NN9536-4373	TRT01PSema 2.4 mg	0.128429	0.0427691	3.00286	0.00273342	1	0.00970138	ACHA5	Neuronal acetylcholine receptor subunit alpha-5	P30532	1138	CHRNA5
seq.23291.18	NN9536-4373	TRT01PSema 2.4 mg	0.0802862	0.0268363	2.9917	0.00283449	1	0.01005	PCLI1	PTB-containing, cubilin and LRP1-interacting protein	Q7Z2X4	55022	PID1
seq.2590.69	NN9536-4373	TRT01PSema 2.4 mg	0.152763	0.05107	2.99125	0.00283863	1	0.0100546	ROR1	Inactive tyrosine-protein kinase transmembrane receptor ROR1	Q01973	4919	ROR1
seq.25288.16	NN9536-4373	TRT01PSema 2.4 mg	0.124978	0.0417962	2.99017	0.00284856	1	0.0100798	FMO3	Dimethylaniline monooxygenase [N-oxide-forming] 3	P31513	2328	FMO3
seq.15398.2	NN9536-4373	TRT01PSema 2.4 mg	-0.103151	0.0345267	-2.98756	0.00287287	1	0.0101556	HERV1	FAD-linked sulfhydryl oxidase ALR	P55789	2671	GFER
seq.9750.7	NN9536-4373	TRT01PSema 2.4 mg	0.151354	0.050681	2.98641	0.00288362	1	0.0101835	S100A4	Protein S100-A4	P26447	6275	S100A4
seq.3481.87	NN9536-4373	TRT01PSema 2.4 mg	-0.197364	0.0661071	-2.98552	0.0028919	1	0.010199	XPNPEP1	Xaa-Pro aminopeptidase 1	Q9NQW7	7511	XPNPEP1
seq.21498.3	NN9536-4373	TRT01PSema 2.4 mg	-0.157466	0.0527467	-2.98532	0.00289376	1	0.010199	AL7A1	Alpha-aminoadipic semialdehyde dehydrogenase	P49419	501	ALDH7A1
seq.7251.64	NN9536-4373	TRT01PSema 2.4 mg	-0.112644	0.0377424	-2.98455	0.002901	1	0.0102144	C1QT3	Complement C1q tumor necrosis factor-related protein 3	Q9BXJ4	114899	C1QTNF3
seq.21286.29	NN9536-4373	TRT01PSema 2.4 mg	-0.152278	0.0510434	-2.9833	0.00291285	1	0.0102459	RL11	60S ribosomal protein L11	P62913	6135	RPL11
seq.20187.10	NN9536-4373	TRT01PSema 2.4 mg	-0.120351	0.0403589	-2.98201	0.00292505	1	0.0102786	Integrin aVb3	Integrin alpha V beta 3	P06756|P05106	3685|3690	ITGAV|ITGB3
seq.25064.34	NN9536-4373	TRT01PSema 2.4 mg	0.0828145	0.0278005	2.97889	0.00295473	1	0.0103726	INP4A	Type I inositol-3,4-bisphosphate 4-phosphatase	Q96PE3	3631	INPP4A
seq.6221.1	NN9536-4373	TRT01PSema 2.4 mg	-0.143235	0.0481222	-2.97648	0.00297785	1	0.0104434	ADPGK	ADP-dependent glucokinase	Q9BRR6	83440	ADPGK
seq.2742.68	NN9536-4373	TRT01PSema 2.4 mg	-0.139301	0.0468516	-2.97323	0.00300934	1	0.0105435	Siglec-7	Sialic acid-binding Ig-like lectin 7	Q9Y286	27036	SIGLEC7
seq.10722.13	NN9536-4373	TRT01PSema 2.4 mg	0.120981	0.0407237	2.97078	0.00303321	1	0.0106115	KSYK:Protein Kinase	Tyrosine-protein kinase SYK:Protein kinase domain	P43405	6850	SYK
seq.24981.8	NN9536-4373	TRT01PSema 2.4 mg	0.0982309	0.0330674	2.97063	0.00303476	1	0.0106115	DC1L1	Cytoplasmic dynein 1 light intermediate chain 1	Q9Y6G9	51143	DYNC1LI1
seq.7863.50	NN9536-4373	TRT01PSema 2.4 mg	0.159555	0.0537748	2.9671	0.00306947	1	0.0107224	PGRC1	Membrane-associated progesterone receptor component 1	O00264	10857	PGRMC1
seq.9038.12	NN9536-4373	TRT01PSema 2.4 mg	0.154777	0.0521756	2.96646	0.00307581	1	0.0107339	JTB	Protein JTB	O76095	10899	JTB
seq.10557.6	NN9536-4373	TRT01PSema 2.4 mg	-0.169522	0.0571785	-2.96479	0.0030925	1	0.0107815	TEX29	Testis-expressed sequence 29 protein	Q8N6K0	121793	TEX29
seq.11102.22	NN9536-4373	TRT01PSema 2.4 mg	0.142165	0.0479837	2.96278	0.00311258	1	0.0108322	REG4	Regenerating islet-derived protein 4	Q9BYZ8	83998	REG4
seq.3508.78	NN9536-4373	TRT01PSema 2.4 mg	-0.142141	0.0479766	-2.96272	0.00311313	1	0.0108322	MDC	C-C motif chemokine 22	O00626	6367	CCL22
seq.11229.16	NN9536-4373	TRT01PSema 2.4 mg	-0.083009	0.0280313	-2.96129	0.00312754	1	0.0108716	ERN1	Serine/threonine-protein kinase/endoribonuclease IRE1	O75460	2081	ERN1
seq.21567.214	NN9536-4373	TRT01PSema 2.4 mg	0.124717	0.0421812	2.95669	0.00317424	1	0.0110232	C1QT4	Complement C1q tumor necrosis factor-related protein 4	Q9BXJ3	114900	C1QTNF4
seq.8840.61	NN9536-4373	TRT01PSema 2.4 mg	-0.167344	0.0566634	-2.9533	0.00320897	1	0.0111327	C1s	Complement C1s subcomponent	P09871	716	C1S
seq.19596.18	NN9536-4373	TRT01PSema 2.4 mg	-0.150383	0.0509256	-2.953	0.00321206	1	0.0111327	BRF-1	Transcription factor IIIB 90 kDa subunit	Q92994	2972	BRF1
seq.2358.19	NN9536-4373	TRT01PSema 2.4 mg	0.125629	0.0425596	2.95185	0.00322405	1	0.0111633	VEGF sR3	Vascular endothelial growth factor receptor 3	P35916	2324	FLT4
seq.15559.5	NN9536-4373	TRT01PSema 2.4 mg	-0.137947	0.0468646	-2.94352	0.00331132	1	0.0114543	ANTR2	Anthrax toxin receptor 2	P58335	118429	ANTXR2
seq.9600.55	NN9536-4373	TRT01PSema 2.4 mg	0.0967705	0.0328934	2.94195	0.00332811	1	0.0114833	THS7A:TSP type-1 domain 17	Thrombospondin type-1 domain-containing protein 7A:Thrombospondin type-1 domain 17	Q9UPZ6	221981	THSD7A
seq.4160.49	NN9536-4373	TRT01PSema 2.4 mg	0.14476	0.0492077	2.94181	0.00332955	1	0.0114833	MMP-2	72 kDa type IV collagenase	P08253	4313	MMP2
seq.21501.30	NN9536-4373	TRT01PSema 2.4 mg	0.167293	0.0568677	2.94179	0.00332982	1	0.0114833	FPPS	Farnesyl pyrophosphate synthetase	P14324	2224	FDPS
seq.21713.11	NN9536-4373	TRT01PSema 2.4 mg	0.119631	0.0406698	2.94152	0.00333264	1	0.0114833	RELN	Reelin	P78509	5649	RELN
seq.21389.32	NN9536-4373	TRT01PSema 2.4 mg	-0.189581	0.0645349	-2.93765	0.00337418	1	0.011614	STK3	Serine/threonine-protein kinase 3	Q13188	6788	STK3
seq.21732.78	NN9536-4373	TRT01PSema 2.4 mg	0.0991429	0.0337522	2.93738	0.00337714	1	0.011614	UB2Q1	Ubiquitin-conjugating enzyme E2 Q1	Q7Z7E8	55585	UBE2Q1
seq.23294.19	NN9536-4373	TRT01PSema 2.4 mg	-0.173481	0.0591169	-2.93455	0.00340786	1	0.0117083	MLX	Max-like protein X	Q9UH92	6945	MLX
seq.13506.10	NN9536-4373	TRT01PSema 2.4 mg	-0.179189	0.0610727	-2.93402	0.00341358	1	0.0117166	DUS2L	tRNA-dihydrouridine(20) synthase [NAD(P)+]-like	Q9NX74	54920	DUS2
seq.8240.207	NN9536-4373	TRT01PSema 2.4 mg	0.125917	0.042929	2.93314	0.00342325	1	0.0117385	GPNMB:ECD	Transmembrane glycoprotein NMB:Extracellular domain	Q14956	10457	GPNMB
seq.21711.86	NN9536-4373	TRT01PSema 2.4 mg	0.114182	0.0389741	2.92969	0.00346121	1	0.0118572	BAI1	Brain-specific angiogenesis inhibitor 1	O14514	575	ADGRB1
seq.11368.32	NN9536-4373	TRT01PSema 2.4 mg	-0.167289	0.0571235	-2.92855	0.00347374	1	0.0118886	KAD2	Adenylate kinase 2, mitochondrial	P54819	204	AK2
seq.21255.2	NN9536-4373	TRT01PSema 2.4 mg	-0.14321	0.0489355	-2.92651	0.00349649	1	0.0119549	RGS16	Regulator of G-protein signaling 16	O15492	6004	RGS16
seq.9942.2	NN9536-4373	TRT01PSema 2.4 mg	-0.117647	0.0402203	-2.92507	0.00351259	1	0.0119984	NXT1	NTF2-related export protein 1	Q9UKK6	29107	NXT1
seq.6920.1	NN9536-4373	TRT01PSema 2.4 mg	-0.121258	0.0414625	-2.92453	0.00351863	1	0.0120074	GFRAL	GDNF family receptor alpha-like	Q6UXV0	389400	GFRAL
seq.13116.25	NN9536-4373	TRT01PSema 2.4 mg	0.064349	0.0220131	2.92322	0.00353338	1	0.0120462	CD177	CD177 antigen	Q8N6Q3	57126	CD177
seq.8935.22	NN9536-4373	TRT01PSema 2.4 mg	0.142222	0.0486727	2.922	0.00354711	1	0.0120814	MRP6	Multidrug resistance-associated protein 6	O95255	368	ABCC6
seq.10012.5	NN9536-4373	TRT01PSema 2.4 mg	-0.156212	0.0534769	-2.92111	0.00355714	1	0.0121039	SPDEF	SAM pointed domain-containing Ets transcription factor	O95238	25803	SPDEF
seq.9598.23	NN9536-4373	TRT01PSema 2.4 mg	-0.108096	0.0370141	-2.92041	0.00356512	1	0.0121194	CSMD1	CUB and sushi domain-containing protein 1	Q96PZ7	64478	CSMD1
seq.17778.19	NN9536-4373	TRT01PSema 2.4 mg	0.167066	0.057242	2.91859	0.0035859	1	0.0121784	RAB32	Ras-related protein Rab-32	Q13637	10981	RAB32
seq.25245.22	NN9536-4373	TRT01PSema 2.4 mg	-0.17981	0.0616328	-2.91744	0.003599	1	0.0122092	RIC8A	Synembryn-A	Q9NPQ8	60626	RIC8A
seq.23029.3	NN9536-4373	TRT01PSema 2.4 mg	0.123756	0.0424239	2.91713	0.00360252	1	0.0122092	SH3G3	Endophilin-A3	Q99963	6457	SH3GL3
seq.20921.1	NN9536-4373	TRT01PSema 2.4 mg	-0.135333	0.0463963	-2.91689	0.00360531	1	0.0122092	GIPC2	PDZ domain-containing protein GIPC2	Q8TF65	54810	GIPC2
seq.6172.7	NN9536-4373	TRT01PSema 2.4 mg	-0.185041	0.0634637	-2.9157	0.00361898	1	0.0122438	PolyUbiquitin K63	PolyUbiquitin K63-linked	P0CG48	7316	UBC
seq.3061.61	NN9536-4373	TRT01PSema 2.4 mg	-0.143106	0.0490975	-2.91474	0.00363009	1	0.0122605	Cathepsin B	Cathepsin B	P07858	1508	CTSB
seq.10612.18	NN9536-4373	TRT01PSema 2.4 mg	-0.125553	0.0430762	-2.91467	0.00363082	1	0.0122605	PLOD3	Procollagen-lysine,2-oxoglutarate 5-dioxygenase 3	O60568	8985	PLOD3
seq.3292.75	NN9536-4373	TRT01PSema 2.4 mg	0.140238	0.0481473	2.91268	0.00365387	1	0.012323	CD48	CD48 antigen	P09326	962	CD48
seq.18332.17	NN9536-4373	TRT01PSema 2.4 mg	0.127086	0.0436352	2.91247	0.00365629	1	0.012323	CPLX1	Complexin-1	O14810	10815	CPLX1
seq.20213.82	NN9536-4373	TRT01PSema 2.4 mg	-0.170383	0.0585718	-2.90896	0.0036973	1	0.0124494	HSP76	Heat shock 70 kDa protein 6	P17066	3310	HSPA6
seq.16809.1	NN9536-4373	TRT01PSema 2.4 mg	0.119562	0.0411278	2.9071	0.00371922	1	0.0125113	NDKM	Nucleoside diphosphate kinase, mitochondrial	O00746	4833	NME4
seq.13422.66	NN9536-4373	TRT01PSema 2.4 mg	-0.102468	0.0352585	-2.90621	0.00372977	1	0.0125349	ENOX2	Ecto-NOX disulfide-thiol exchanger 2	Q16206	10495	ENOX2
seq.22065.32	NN9536-4373	TRT01PSema 2.4 mg	-0.159009	0.0547545	-2.90403	0.00375559	1	0.0125982	IRF8	Interferon regulatory factor 8	Q02556	3394	IRF8
seq.14097.86	NN9536-4373	TRT01PSema 2.4 mg	0.14161	0.0487635	2.90402	0.00375571	1	0.0125982	ST4S6	Carbohydrate sulfotransferase 15	Q7LFX5	51363	CHST15
seq.9453.12	NN9536-4373	TRT01PSema 2.4 mg	-0.0803746	0.0276859	-2.90309	0.00376677	1	0.0126234	VEGF-B	Vascular endothelial growth factor B	P49765	7423	VEGFB
seq.20520.14	NN9536-4373	TRT01PSema 2.4 mg	0.103852	0.0357792	2.90258	0.00377293	1	0.0126321	FAM3C	Protein FAM3C	Q92520	10447	FAM3C
seq.8528.74	NN9536-4373	TRT01PSema 2.4 mg	0.133145	0.045895	2.90108	0.00379092	1	0.0126804	ISLR2	Immunoglobulin superfamily containing leucine-rich repeat protein 2	Q6UXK2	57611	ISLR2
seq.17199.43	NN9536-4373	TRT01PSema 2.4 mg	-0.123684	0.0426557	-2.8996	0.00380864	1	0.0127276	HIF1N	Hypoxia-inducible factor 1-alpha inhibitor	Q9NWT6	55662	HIF1AN
seq.9963.19	NN9536-4373	TRT01PSema 2.4 mg	-0.157615	0.0544159	-2.89648	0.00384644	1	0.0128386	PCDBA	Protocadherin beta-10	Q9UN67	56126	PCDHB10
seq.11396.39	NN9536-4373	TRT01PSema 2.4 mg	-0.143076	0.049403	-2.89611	0.00385097	1	0.0128386	DNAI1	Dynein intermediate chain 1, axonemal	Q9UI46	27019	DNAI1
seq.4187.49	NN9536-4373	TRT01PSema 2.4 mg	0.177193	0.0611862	2.89597	0.00385272	1	0.0128386	6-Phosphogluconate dehydrogenase	6-phosphogluconate dehydrogenase, decarboxylating	P52209	5226	PGD
seq.21685.29	NN9536-4373	TRT01PSema 2.4 mg	0.130143	0.0449668	2.8942	0.00387426	1	0.0128983	DCC	DCC	P43146	1630	DCC
seq.19197.95	NN9536-4373	TRT01PSema 2.4 mg	-0.157192	0.0543193	-2.89385	0.00387864	1	0.0128995	THIL	Acetyl-CoA acetyltransferase, mitochondrial	P24752	38	ACAT1
seq.7738.299	NN9536-4373	TRT01PSema 2.4 mg	-0.157869	0.0545593	-2.89353	0.00388256	1	0.0128995	STX2	Syntaxin-2	P32856	2054	STX2
seq.13694.24	NN9536-4373	TRT01PSema 2.4 mg	0.143444	0.0495785	2.89327	0.00388566	1	0.0128995	TSLP R	Cytokine receptor-like factor 2	Q9HC73	64109	CRLF2
seq.4324.33	NN9536-4373	TRT01PSema 2.4 mg	0.109891	0.0379854	2.89299	0.00388918	1	0.0128995	CYTT	Cystatin-SA	P09228	1470	CST2
seq.19787.14	NN9536-4373	TRT01PSema 2.4 mg	0.127687	0.0441474	2.8923	0.00389761	1	0.0129154	MER	Proto-oncogene tyrosine-protein kinase MER	Q12866	10461	MERTK
seq.19273.3	NN9536-4373	TRT01PSema 2.4 mg	-0.103321	0.0357317	-2.89158	0.00390648	1	0.0129282	Glutathione reductase	Glutathione reductase, mitochondrial	P00390	2936	GSR
seq.21136.1	NN9536-4373	TRT01PSema 2.4 mg	-0.100586	0.0347879	-2.8914	0.00390876	1	0.0129282	PSMG2	Proteasome assembly chaperone 2	Q969U7	56984	PSMG2
seq.15644.1	NN9536-4373	TRT01PSema 2.4 mg	-0.155775	0.0538947	-2.89037	0.00392149	1	0.0129582	Biotinidase	Biotinidase	P43251	686	BTD
seq.11185.145	NN9536-4373	TRT01PSema 2.4 mg	-0.100696	0.0349331	-2.88254	0.00401955	1	0.0132621	GCH1	GTP cyclohydrolase 1	P30793	2643	GCH1
seq.24489.34	NN9536-4373	TRT01PSema 2.4 mg	0.0996394	0.0345679	2.88243	0.00402096	1	0.0132621	HES3	Transcription factor HES-3	Q5TGS1	390992	HES3
seq.13937.75	NN9536-4373	TRT01PSema 2.4 mg	-0.18014	0.0625684	-2.87909	0.00406347	1	0.0133899	CAND1	Cullin-associated NEDD8-dissociated protein 1	Q86VP6	55832	CAND1
seq.15653.9	NN9536-4373	TRT01PSema 2.4 mg	0.0990484	0.0344345	2.87643	0.00409761	1	0.0134898	COAA1	Collagen alpha-1(X) chain	Q03692	1300	COL10A1
seq.12558.3	NN9536-4373	TRT01PSema 2.4 mg	0.185413	0.0644735	2.8758	0.00410567	1	0.0135038	UBS3B	Ubiquitin-associated and SH3 domain-containing protein B	Q8TF42	84959	UBASH3B
seq.3376.49	NN9536-4373	TRT01PSema 2.4 mg	0.107637	0.0374545	2.87382	0.0041314	1	0.0135535	IL-17 RD	Interleukin-17 receptor D	Q8NFM7	54756	IL17RD
seq.18417.3	NN9536-4373	TRT01PSema 2.4 mg	-0.104624	0.0364063	-2.8738	0.00413161	1	0.0135535	AS3MT	Arsenite methyltransferase	Q9HBK9	57412	AS3MT
seq.10938.13	NN9536-4373	TRT01PSema 2.4 mg	-0.1655	0.0575903	-2.87375	0.00413225	1	0.0135535	sLFA-3	Lymphocyte function-associated antigen 3	P19256	965	CD58
seq.18891.98	NN9536-4373	TRT01PSema 2.4 mg	-0.167955	0.0584665	-2.87267	0.00414633	1	0.0135872	GBP2	Guanylate-binding protein 2	P32456	2634	GBP2
seq.13098.93	NN9536-4373	TRT01PSema 2.4 mg	0.149894	0.0522102	2.87097	0.00416853	1	0.0136473	VEGF-D	Vascular endothelial growth factor D	O43915	2277	VEGFD
seq.13055.53	NN9536-4373	TRT01PSema 2.4 mg	-0.17543	0.0611137	-2.87056	0.00417389	1	0.0136523	PSD1	PH and SEC7 domain-containing protein 1	A5PKW4	5662	PSD
seq.10089.7	NN9536-4373	TRT01PSema 2.4 mg	0.0860958	0.0300084	2.86905	0.00419363	1	0.0137042	ASML	N-acetylserotonin O-methyltransferase-like protein	O95671	8623	ASMTL
seq.12713.365	NN9536-4373	TRT01PSema 2.4 mg	-0.160878	0.0560852	-2.86846	0.00420152	1	0.0137173	RGS19	Regulator of G-protein signaling 19	P49795	10287	RGS19
seq.15364.101	NN9536-4373	TRT01PSema 2.4 mg	0.181743	0.0633924	2.86696	0.00422134	1	0.0137693	Apo C-I	Apolipoprotein C-I	P02654	341	APOC1
seq.9511.61	NN9536-4373	TRT01PSema 2.4 mg	0.119673	0.0417513	2.86632	0.00422971	1	0.013784	NXPH2	Neurexophilin-2	O95156	11249	NXPH2
seq.2770.51	NN9536-4373	TRT01PSema 2.4 mg	-0.19762	0.0689552	-2.86592	0.00423505	1	0.0137865	I-309	C-C motif chemokine 1	P22362	6346	CCL1
seq.8092.29	NN9536-4373	TRT01PSema 2.4 mg	0.0932269	0.0325322	2.86568	0.00423827	1	0.0137865	IL-6 sRa	Interleukin-6 receptor subunit alpha	P08887	3570	IL6R
seq.9095.5	NN9536-4373	TRT01PSema 2.4 mg	0.102469	0.035787	2.86331	0.00426992	1	0.0138767	MTFR1	Mitochondrial fission regulator 1	Q15390	9650	MTFR1
seq.5526.53	NN9536-4373	TRT01PSema 2.4 mg	-0.0954741	0.0333592	-2.862	0.00428741	1	0.0139199	GITR	Tumor necrosis factor receptor superfamily member 18	Q9Y5U5	8784	TNFRSF18
seq.25080.16	NN9536-4373	TRT01PSema 2.4 mg	-0.0992148	0.0346695	-2.86173	0.00429107	1	0.0139199	UDB15	UDP-glucuronosyltransferase 2B15	P54855	7366	UGT2B15
seq.4151.6	NN9536-4373	TRT01PSema 2.4 mg	0.166099	0.0580591	2.86087	0.00430263	1	0.0139447	Plasminogen	Plasminogen	P00747	5340	PLG
seq.10801.11	NN9536-4373	TRT01PSema 2.4 mg	0.115669	0.0404459	2.85984	0.00431652	1	0.0139699	Ephrin-A2	Ephrin-A2	O43921	1943	EFNA2
seq.25299.11	NN9536-4373	TRT01PSema 2.4 mg	0.136887	0.0478676	2.85971	0.00431827	1	0.0139699	NCOA7	Nuclear receptor coactivator 7	Q8NI08	135112	NCOA7
seq.8386.11	NN9536-4373	TRT01PSema 2.4 mg	0.0963774	0.0337138	2.85869	0.00433202	1	0.0140015	PATE	Prostate and testis expressed protein 1	Q8WXA2	160065	PATE1
seq.4145.58	NN9536-4373	TRT01PSema 2.4 mg	0.120655	0.0422162	2.85802	0.00434111	1	0.0140182	Neurotrophin-3	Neurotrophin-3	P20783	4908	NTF3
seq.21628.6	NN9536-4373	TRT01PSema 2.4 mg	0.117941	0.0412841	2.8568	0.00435773	1	0.014059	MCA3	Eukaryotic translation elongation factor 1 epsilon-1	O43324	9521	EEF1E1
seq.4423.77	NN9536-4373	TRT01PSema 2.4 mg	-0.198161	0.0693985	-2.85541	0.00437671	1	0.0141074	BCL2-like 1 protein	Bcl-2-like protein 1	Q07817	598	BCL2L1
seq.13614.6	NN9536-4373	TRT01PSema 2.4 mg	-0.137675	0.0482325	-2.8544	0.00439054	1	0.0141391	CREB-binding protein	CREB-binding protein	Q92793	1387	CREBBP
seq.11200.52	NN9536-4373	TRT01PSema 2.4 mg	-0.123467	0.0432816	-2.85264	0.00441481	1	0.0142044	C1QR1	Complement component C1q receptor	Q9NPY3	22918	CD93
seq.7015.8	NN9536-4373	TRT01PSema 2.4 mg	-0.0574103	0.0201786	-2.84511	0.00451978	1	0.0145166	LIRB5	Leukocyte immunoglobulin-like receptor subfamily B member 5	O75023	10990	LILRB5
seq.23246.67	NN9536-4373	TRT01PSema 2.4 mg	0.116797	0.041053	2.84504	0.00452077	1	0.0145166	BL1S1	Biogenesis of lysosome-related organelles complex 1 subunit 1	P78537	2647	BLOC1S1
seq.6451.64	NN9536-4373	TRT01PSema 2.4 mg	-0.131487	0.0462203	-2.8448	0.00452413	1	0.0145166	ASPN	Asporin	Q9BXN1	54829	ASPN
seq.12424.107	NN9536-4373	TRT01PSema 2.4 mg	0.134813	0.0474032	2.84397	0.00453586	1	0.0145411	THYN1	Thymocyte nuclear protein 1	Q9P016	29087	THYN1
seq.13590.1	NN9536-4373	TRT01PSema 2.4 mg	-0.152191	0.0535997	-2.8394	0.00460087	1	0.0147362	ORN	Oligoribonuclease, mitochondrial	Q9Y3B8	25996	REXO2
seq.6897.38	NN9536-4373	TRT01PSema 2.4 mg	-0.13076	0.0460695	-2.83831	0.00461652	1	0.014763	B3GA3	Galactosylgalactosylxylosylprotein 3-beta-glucuronosyltransferase 3	O94766	26229	B3GAT3
seq.3448.13	NN9536-4373	TRT01PSema 2.4 mg	-0.118777	0.041849	-2.83823	0.00461757	1	0.014763	IR	Insulin receptor	P06213	3643	INSR
seq.19327.31	NN9536-4373	TRT01PSema 2.4 mg	-0.178894	0.0631126	-2.83451	0.0046713	1	0.0149213	Hat1	Histone acetyltransferase type B catalytic subunit	O14929	8520	HAT1
seq.5701.81	NN9536-4373	TRT01PSema 2.4 mg	-0.13959	0.0492874	-2.83217	0.00470535	1	0.0150166	Tetranectin	Tetranectin	P05452	7123	CLEC3B
seq.3418.12	NN9536-4373	TRT01PSema 2.4 mg	-0.141291	0.0499184	-2.83044	0.00473075	1	0.015084	CAMK1D	Calcium/calmodulin-dependent protein kinase type 1D	Q8IU85	57118	CAMK1D
seq.23016.24	NN9536-4373	TRT01PSema 2.4 mg	-0.0999685	0.0353474	-2.82817	0.00476421	1	0.0151771	RBP56	TATA-binding protein-associated factor 2N	Q92804	8148	TAF15
seq.22787.39	NN9536-4373	TRT01PSema 2.4 mg	0.088127	0.0311714	2.82717	0.00477892	1	0.0152103	SPXN3	Sperm protein associated with the nucleus on the X chromosome N3	Q5MJ09	139067	SPANXN3
seq.18458.4	NN9536-4373	TRT01PSema 2.4 mg	-0.107707	0.0381231	-2.82525	0.00480758	1	0.0152878	PGES2	Prostaglandin E synthase 2	Q9H7Z7	80142	PTGES2
seq.12341.8	NN9536-4373	TRT01PSema 2.4 mg	-0.211553	0.0750554	-2.81863	0.00490703	1	0.01559	DUS6	Dual specificity protein phosphatase 6	Q16828	1848	DUSP6
seq.23375.4	NN9536-4373	TRT01PSema 2.4 mg	-0.112819	0.0400387	-2.81775	0.00492036	1	0.0156184	RFPL3	Ret finger protein-like 3	O75679	10738	RFPL3
seq.10894.25	NN9536-4373	TRT01PSema 2.4 mg	0.087599	0.0311002	2.81667	0.00493681	1	0.0156566	Secretagogin	Secretagogin	O76038	10590	SCGN
seq.20211.75	NN9536-4373	TRT01PSema 2.4 mg	-0.167301	0.0594575	-2.8138	0.00498094	1	0.0157824	GBP5	Guanylate-binding protein 5	Q96PP8	115362	GBP5
seq.15667.39	NN9536-4373	TRT01PSema 2.4 mg	-0.149117	0.0530135	-2.81281	0.00499611	1	0.0158164	BMP-4	Bone morphogenetic protein 4	P12644	652	BMP4
seq.10967.12	NN9536-4373	TRT01PSema 2.4 mg	0.121774	0.043299	2.81241	0.00500234	1	0.015822	PRL	Prolactin	P01236	5617	PRL
seq.23374.42	NN9536-4373	TRT01PSema 2.4 mg	0.0789353	0.0280866	2.81042	0.00503306	1	0.0159049	NECA3	N-terminal EF-hand calcium-binding protein 3	Q96P71	63941	NECAB3
seq.6961.14	NN9536-4373	TRT01PSema 2.4 mg	-0.186812	0.0665108	-2.80875	0.00505906	1	0.0159728	IGFL3	Insulin growth factor-like family member 3	Q6UXB1	388555	IGFL3
seq.17200.50	NN9536-4373	TRT01PSema 2.4 mg	-0.164005	0.0584084	-2.80791	0.00507226	1	0.0160003	KI2L1	Killer cell immunoglobulin-like receptor 2DL1	P43626	3802	KIR2DL1
seq.3005.5	NN9536-4373	TRT01PSema 2.4 mg	-0.204207	0.0728037	-2.8049	0.00511945	1	0.0161348	PTP-1B	Tyrosine-protein phosphatase non-receptor type 1	P18031	5770	PTPN1
seq.8243.55	NN9536-4373	TRT01PSema 2.4 mg	0.0865521	0.0308879	2.80213	0.0051633	1	0.0162585	TATI	Serine protease inhibitor Kazal-type 1	P00995	6690	SPINK1
seq.6226.69	NN9536-4373	TRT01PSema 2.4 mg	0.0642026	0.0229282	2.80016	0.0051947	1	0.0163429	EFHA1	Calcium uptake protein 2, mitochondrial	Q8IYU8	221154	MICU2
seq.10980.11	NN9536-4373	TRT01PSema 2.4 mg	-0.102064	0.0364669	-2.7988	0.00521653	1	0.0163897	ACES	Acetylcholinesterase	P22303	43	ACHE
seq.19438.68	NN9536-4373	TRT01PSema 2.4 mg	0.0839027	0.0299796	2.79866	0.00521883	1	0.0163897	SYF2	Pre-mRNA-splicing factor SYF2	O95926	25949	SYF2
seq.15492.1	NN9536-4373	TRT01PSema 2.4 mg	0.129949	0.0464804	2.79577	0.00526529	1	0.0165194	CRIM1:ECD	Cysteine-rich motor neuron 1 protein:Extracellular domain	Q9NZV1	51232	CRIM1
seq.22968.9	NN9536-4373	TRT01PSema 2.4 mg	0.134735	0.0481967	2.79552	0.00526943	1	0.0165194	GGE2D	G antigen 2D	Q9UEU5	100101629	GAGE2D
seq.20531.5	NN9536-4373	TRT01PSema 2.4 mg	0.0977671	0.0350073	2.79276	0.0053142	1	0.016645	SLAF9	SLAM family member 9	Q96A28	89886	SLAMF9
seq.9874.28	NN9536-4373	TRT01PSema 2.4 mg	-0.0870648	0.0311875	-2.79166	0.00533226	1	0.0166868	p15-INK4b	Cyclin-dependent kinase 4 inhibitor B	P42772	1030	CDKN2B
seq.21141.9	NN9536-4373	TRT01PSema 2.4 mg	-0.0957152	0.0343103	-2.7897	0.0053644	1	0.0167726	FA84B	Protein FAM84B	Q96KN1	157638	LRATD2
seq.16847.39	NN9536-4373	TRT01PSema 2.4 mg	0.0749015	0.0268645	2.78812	0.00539044	1	0.0168392	RAB3B	Ras-related protein Rab-3B	P20337	5865	RAB3B
seq.22584.2	NN9536-4373	TRT01PSema 2.4 mg	-0.108904	0.0390919	-2.78585	0.00542802	1	0.0169417	LRP6	Low-density lipoprotein receptor-related protein 6	O75581	4040	LRP6
seq.14645.253	NN9536-4373	TRT01PSema 2.4 mg	-0.163551	0.0587381	-2.78441	0.00545208	1	0.0169868	GSTA4	Glutathione S-transferase A4	O15217	2941	GSTA4
seq.10817.26	NN9536-4373	TRT01PSema 2.4 mg	-0.180339	0.0647674	-2.78441	0.00545208	1	0.0169868	TO20L	TOMM20-like protein 1	Q6UXN7	387990	TOMM20L
seq.3387.1	NN9536-4373	TRT01PSema 2.4 mg	-0.177183	0.0636586	-2.78333	0.00547012	1	0.0170248	PAK3	Serine/threonine-protein kinase PAK 3	O75914	5063	PAK3
seq.3810.50	NN9536-4373	TRT01PSema 2.4 mg	0.143103	0.0514185	2.7831	0.00547387	1	0.0170248	FGR	Tyrosine-protein kinase Fgr	P09769	2268	FGR
seq.21562.3	NN9536-4373	TRT01PSema 2.4 mg	-0.10693	0.0384688	-2.77965	0.00553199	1	0.0171905	SG1D1	Secretoglobin family 1D member 1	O95968	10648	SCGB1D1
seq.7853.19	NN9536-4373	TRT01PSema 2.4 mg	0.146775	0.0528361	2.77793	0.00556113	1	0.0172659	SCO1	Protein SCO1 homolog, mitochondrial	O75880	6341	SCO1
seq.20461.58	NN9536-4373	TRT01PSema 2.4 mg	-0.111004	0.0400034	-2.77487	0.00561337	1	0.0174128	FA50A	Protein FAM50A	Q14320	9130	FAM50A
seq.11647.6	NN9536-4373	TRT01PSema 2.4 mg	-0.185837	0.067001	-2.77364	0.0056345	1	0.0174509	Frizzled-10:CD	Frizzled-10:Cytoplasmic domain	Q9ULW2	11211	FZD10
seq.23537.4	NN9536-4373	TRT01PSema 2.4 mg	-0.134524	0.0485046	-2.77342	0.00563835	1	0.0174509	SP6	Transcription factor Sp6	Q3SY56	80320	SP6
seq.19558.10	NN9536-4373	TRT01PSema 2.4 mg	0.106511	0.0384057	2.7733	0.00564041	1	0.0174509	LRP4	Low-density lipoprotein receptor-related protein 4	O75096	4038	LRP4
seq.4924.32	NN9536-4373	TRT01PSema 2.4 mg	0.0939872	0.0339106	2.77162	0.00566938	1	0.0175253	MMP-1	Interstitial collagenase	P03956	4312	MMP1
seq.12415.122	NN9536-4373	TRT01PSema 2.4 mg	-0.161357	0.0582454	-2.7703	0.00569221	1	0.0175805	EDF1	Endothelial differentiation-related factor 1	O60869	8721	EDF1
seq.8474.6	NN9536-4373	TRT01PSema 2.4 mg	0.145967	0.0527127	2.7691	0.00571312	1	0.0176297	ROR1	Inactive tyrosine-protein kinase transmembrane receptor ROR1	Q01973	4919	ROR1
seq.13131.5	NN9536-4373	TRT01PSema 2.4 mg	-0.181443	0.0655422	-2.76834	0.00572637	1	0.0176553	HXK1	Hexokinase-1	P19367	3098	HK1
seq.8773.172	NN9536-4373	TRT01PSema 2.4 mg	-0.130605	0.0471853	-2.76791	0.00573387	1	0.0176582	EMIL3:region 1	EMILIN-3:region 1	Q9NT22	90187	EMILIN3
seq.13541.1	NN9536-4373	TRT01PSema 2.4 mg	-0.11127	0.0402027	-2.76771	0.00573728	1	0.0176582	MYCT1	Myc target protein 1	Q8N699	80177	MYCT1
seq.20111.5	NN9536-4373	TRT01PSema 2.4 mg	0.107587	0.0388785	2.76726	0.00574523	1	0.0176643	BASP	Brain acid soluble protein 1	P80723	10409	BASP1
seq.9962.1	NN9536-4373	TRT01PSema 2.4 mg	-0.115604	0.0417792	-2.76703	0.00574923	1	0.0176643	MUCDL	Cadherin-related family member 5	Q9HBB8	53841	CDHR5
seq.2603.61	NN9536-4373	TRT01PSema 2.4 mg	-0.142332	0.0514614	-2.7658	0.00577083	1	0.0177046	B7	T-lymphocyte activation antigen CD80	P33681	941	CD80
seq.13688.2	NN9536-4373	TRT01PSema 2.4 mg	0.0856574	0.0309723	2.76561	0.0057742	1	0.0177046	CAPSL	Calcyphosin-like protein	Q8WWF8	133690	CAPSL
seq.25948.18	NN9536-4373	TRT01PSema 2.4 mg	0.0929475	0.0336105	2.76543	0.00577731	1	0.0177046	PKN2	Serine/threonine-protein kinase N2	Q16513	5586	PKN2
seq.5801.72	NN9536-4373	TRT01PSema 2.4 mg	0.0970407	0.0351183	2.76325	0.00581579	1	0.0178071	b-NGF	beta-nerve growth factor	P01138	4803	NGF
seq.24497.8	NN9536-4373	TRT01PSema 2.4 mg	0.091625	0.0331662	2.7626	0.00582734	1	0.0178271	TRIML	Probable E3 ubiquitin-protein ligase TRIML1	Q8N9V2	339976	TRIML1
seq.4976.57	NN9536-4373	TRT01PSema 2.4 mg	-0.160096	0.0580108	-2.75975	0.00587798	1	0.0179665	CRK	Adapter molecule crk	P46108	1398	CRK
seq.18302.204	NN9536-4373	TRT01PSema 2.4 mg	-0.17703	0.0641906	-2.75788	0.00591147	1	0.0180467	ZWILC	Protein zwilch homolog	Q9H900	55055	ZWILCH
seq.2278.61	NN9536-4373	TRT01PSema 2.4 mg	0.144959	0.0525649	2.75772	0.0059144	1	0.0180467	TIMP-2	Metalloproteinase inhibitor 2	P16035	7077	TIMP2
seq.5451.1	NN9536-4373	TRT01PSema 2.4 mg	-0.126508	0.0459071	-2.75574	0.00595019	1	0.0181304	ALCAM	CD166 antigen	Q13740	214	ALCAM
seq.18930.28	NN9536-4373	TRT01PSema 2.4 mg	0.135481	0.0491653	2.75563	0.00595208	1	0.0181304	SLIT2	Slit homolog 2 protein	O94813	9353	SLIT2
seq.18297.8	NN9536-4373	TRT01PSema 2.4 mg	-0.114449	0.0415624	-2.75366	0.00598773	1	0.0182234	RASM	Ras-related protein M-Ras	O14807	22808	MRAS
seq.6715.63	NN9536-4373	TRT01PSema 2.4 mg	0.121148	0.0440155	2.75238	0.00601105	1	0.0182786	PPBN	Alkaline phosphatase, placental-like	P10696	251	ALPG
seq.25283.2	NN9536-4373	TRT01PSema 2.4 mg	0.107631	0.0391169	2.75152	0.00602686	1	0.018311	CTNA3	Catenin alpha-3	Q9UI47	29119	CTNNA3
seq.25108.6	NN9536-4373	TRT01PSema 2.4 mg	0.170225	0.0618873	2.75056	0.0060444	1	0.0183486	ATE1	Arginyl-tRNA--protein transferase 1	O95260	11101	ATE1
seq.11666.72	NN9536-4373	TRT01PSema 2.4 mg	-0.158864	0.0577865	-2.74916	0.00606999	1	0.0184105	RGS8	Regulator of G-protein signaling 8	P57771	85397	RGS8
seq.5030.52	NN9536-4373	TRT01PSema 2.4 mg	0.129145	0.0469932	2.74816	0.00608846	1	0.0184507	SIRT2	NAD-dependent protein deacetylase sirtuin-2	Q8IXJ6	22933	SIRT2
seq.17454.15	NN9536-4373	TRT01PSema 2.4 mg	-0.107552	0.039149	-2.74725	0.00610523	1	0.0184858	EGFL6	Epidermal growth factor-like protein 6	Q8IUX8	25975	EGFL6
seq.8767.44	NN9536-4373	TRT01PSema 2.4 mg	-0.123104	0.0448431	-2.74522	0.00614295	1	0.0185841	Endothelin-converting enzyme 1:CD	Endothelin-converting enzyme 1:Cytoplasmic domain	P42892	1889	ECE1
seq.12366.16	NN9536-4373	TRT01PSema 2.4 mg	0.0971264	0.0354039	2.74338	0.00617725	1	0.0186719	CRGD	Gamma-crystallin D	P07320	1421	CRYGD
seq.9906.21	NN9536-4373	TRT01PSema 2.4 mg	-0.0913466	0.033305	-2.74272	0.00618948	1	0.018693	TICN3	Testican-3	Q9BQ16	50859	SPOCK3
seq.8529.1	NN9536-4373	TRT01PSema 2.4 mg	0.111684	0.0407484	2.74082	0.0062252	1	0.0187849	TRAIL R2:Death	Tumor necrosis factor receptor superfamily member 10B:Death domain	O14763	8795	TNFRSF10B
seq.20225.119	NN9536-4373	TRT01PSema 2.4 mg	-0.142135	0.0518698	-2.74022	0.00623645	1	0.0188028	STA5A	Signal transducer and activator of transcription 5A	P42229	6776	STAT5A
seq.2571.12	NN9536-4373	TRT01PSema 2.4 mg	0.126272	0.0460879	2.7398	0.00624443	1	0.0188109	IGFBP-3	Insulin-like growth factor-binding protein 3	P17936	3486	IGFBP3
seq.12580.7	NN9536-4373	TRT01PSema 2.4 mg	-0.141901	0.0518263	-2.738	0.00627845	1	0.0188973	PSB5	Proteasome subunit beta type-5	P28074	5693	PSMB5
seq.3122.6	NN9536-4373	TRT01PSema 2.4 mg	0.117825	0.0430995	2.73378	0.00635893	1	0.0191166	SMAC	Diablo homolog, mitochondrial	Q9NR28	56616	DIABLO
seq.24690.1	NN9536-4373	TRT01PSema 2.4 mg	-0.110159	0.0402979	-2.73362	0.00636209	1	0.0191166	CABP2	Calcium-binding protein 2	Q9NPB3	51475	CABP2
seq.15522.2	NN9536-4373	TRT01PSema 2.4 mg	-0.13478	0.0493202	-2.73276	0.00637858	1	0.0191499	GAPR1	Golgi-associated plant pathogenesis-related protein 1	Q9H4G4	152007	GLIPR2
seq.9840.2	NN9536-4373	TRT01PSema 2.4 mg	0.166616	0.0610589	2.72877	0.00645568	1	0.019365	Cdc42Hs	Cell division control protein 42 homolog	P60953	998	CDC42
seq.21690.31	NN9536-4373	TRT01PSema 2.4 mg	-0.134763	0.0494034	-2.7278	0.00647469	1	0.0194056	LRRC4	Leucine-rich repeat-containing protein 4	Q9HBW1	64101	LRRC4
seq.13256.21	NN9536-4373	TRT01PSema 2.4 mg	0.111253	0.0407974	2.72696	0.00649107	1	0.0194294	SHAN1	SH3 and multiple ankyrin repeat domains protein 1	Q9Y566	50944	SHANK1
seq.6931.10	NN9536-4373	TRT01PSema 2.4 mg	-0.13994	0.0513209	-2.72676	0.00649485	1	0.0194294	CTAG1A	Cancer/testis antigen 1	P78358	246100	CTAG1A
seq.5621.64	NN9536-4373	TRT01PSema 2.4 mg	-0.100271	0.0367758	-2.72655	0.00649909	1	0.0194294	THSD1	Thrombospondin type-1 domain-containing protein 1	Q9NS62	55901	THSD1
seq.24294.13	NN9536-4373	TRT01PSema 2.4 mg	0.0897366	0.0329334	2.72479	0.00653361	1	0.0195157	CTF8	Chromosome transmission fidelity protein 8 homolog	P0CG13	54921	CHTF8
seq.2670.67	NN9536-4373	TRT01PSema 2.4 mg	-0.126934	0.0465973	-2.72407	0.00654773	1	0.0195157	CK-MM	Creatine kinase M-type	P06732	1158	CKM
seq.3758.63	NN9536-4373	TRT01PSema 2.4 mg	0.156982	0.0576315	2.72389	0.00655127	1	0.0195157	Activated Protein C	Activated Protein C	P04070	5624	PROC
seq.3405.6	NN9536-4373	TRT01PSema 2.4 mg	0.163185	0.0599129	2.7237	0.00655507	1	0.0195157	UFC1	Ubiquitin-fold modifier-conjugating enzyme 1	Q9Y3C8	51506	UFC1
seq.10001.7	NN9536-4373	TRT01PSema 2.4 mg	0.106394	0.0390627	2.72368	0.00655545	1	0.0195157	c-Raf	RAF proto-oncogene serine/threonine-protein kinase	P04049	5894	RAF1
seq.3024.18	NN9536-4373	TRT01PSema 2.4 mg	0.220544	0.0810436	2.7213	0.00660251	1	0.0196393	a2-Antiplasmin	Alpha-2-antiplasmin	P08697	5345	SERPINF2
seq.23359.25	NN9536-4373	TRT01PSema 2.4 mg	-0.147067	0.0540679	-2.72005	0.00662727	1	0.0196964	FL2D	Pre-mRNA-splicing regulator WTAP	Q15007	9589	WTAP
seq.25414.11	NN9536-4373	TRT01PSema 2.4 mg	-0.0790513	0.0290745	-2.71893	0.0066497	1	0.0197377	LCE3B	Late cornified envelope protein 3B	Q5TA77	353143	LCE3B
seq.3453.87	NN9536-4373	TRT01PSema 2.4 mg	0.159563	0.0586889	2.7188	0.00665229	1	0.0197377	LYN	Tyrosine-protein kinase Lyn	P07948	4067	LYN
seq.17365.7	NN9536-4373	TRT01PSema 2.4 mg	-0.145859	0.0536902	-2.71667	0.00669483	1	0.0198452	KAT1	Kynurenine--oxoglutarate transaminase 1	Q16773	883	KYAT1
seq.7813.6	NN9536-4373	TRT01PSema 2.4 mg	0.10729	0.0394968	2.71643	0.00669972	1	0.0198452	Alkaline phosphatase, placental	Alkaline phosphatase, placental type	P05187	250	ALPP
seq.21696.80	NN9536-4373	TRT01PSema 2.4 mg	-0.114177	0.0420386	-2.716	0.0067083	1	0.019854	LRFN4	Leucine-rich repeat and fibronectin type-III domain-containing protein 4	Q6PJG9	78999	LRFN4
seq.16296.43	NN9536-4373	TRT01PSema 2.4 mg	-0.103481	0.0381129	-2.71512	0.0067262	1	0.0198904	LGR5	Leucine-rich repeat-containing G-protein coupled receptor 5	O75473	8549	LGR5
seq.8748.45	NN9536-4373	TRT01PSema 2.4 mg	-0.0781315	0.0287838	-2.71443	0.00674008	1	0.0199148	HG2A	HLA class II histocompatibility antigen gamma chain	P04233	972	CD74
seq.7173.141	NN9536-4373	TRT01PSema 2.4 mg	0.134115	0.049431	2.71318	0.00676538	1	0.0199656	T132C:ECD	Transmembrane protein 132C:Extracellular domain	Q8N3T6	92293	TMEM132C
seq.2475.1	NN9536-4373	TRT01PSema 2.4 mg	0.123926	0.0456782	2.71302	0.00676853	1	0.0199656	SCF sR	Mast/stem cell growth factor receptor Kit	P10721	3815	KIT
seq.6621.10	NN9536-4373	TRT01PSema 2.4 mg	-0.140712	0.0518786	-2.71232	0.0067828	1	0.019991	REL2	Prorelaxin H2	P04090	6019	RLN2
seq.23699.61	NN9536-4373	TRT01PSema 2.4 mg	0.115207	0.0424836	2.71181	0.00679326	1	0.020004	ODO2	Dihydrolipoyllysine-residue succinyltransferase component of 2-oxoglutarate dehydrogenase complex, mitochondrial	P36957	1743	DLST
seq.17836.17	NN9536-4373	TRT01PSema 2.4 mg	-0.133611	0.0492748	-2.71155	0.00679848	1	0.020004	S100A16	Protein S100-A16	Q96FQ6	140576	S100A16
seq.17377.1	NN9536-4373	TRT01PSema 2.4 mg	-0.120848	0.0446168	-2.70858	0.00685918	1	0.0201657	Aldose reductase-like C3	Aldo-keto reductase family 1 member C3	P42330	8644	AKR1C3
seq.12813.18	NN9536-4373	TRT01PSema 2.4 mg	0.127074	0.0469199	2.70831	0.00686481	1	0.0201657	EHBP1	EH domain-binding protein 1	Q8NDI1	23301	EHBP1
seq.3471.49	NN9536-4373	TRT01PSema 2.4 mg	-0.150127	0.0554554	-2.70717	0.00688828	1	0.0202179	STK16	Serine/threonine-protein kinase 16	O75716	8576	STK16
seq.5116.62	NN9536-4373	TRT01PSema 2.4 mg	-0.130478	0.0482642	-2.70341	0.00696625	1	0.0204298	ROBO2	Roundabout homolog 2	Q9HCK4	6092	ROBO2
seq.5363.51	NN9536-4373	TRT01PSema 2.4 mg	0.0892129	0.0330182	2.70193	0.00699707	1	0.0205033	Semaphorin 3E	Semaphorin-3E	O15041	9723	SEMA3E
seq.14110.200	NN9536-4373	TRT01PSema 2.4 mg	-0.133211	0.0493263	-2.7006	0.00702486	1	0.0205677	ON	SPARC	P09486	6678	SPARC
seq.12475.48	NN9536-4373	TRT01PSema 2.4 mg	0.141877	0.0525449	2.7001	0.00703538	1	0.0205815	CLIC5	Chloride intracellular channel protein 5	Q9NZA1	53405	CLIC5
seq.17210.2	NN9536-4373	TRT01PSema 2.4 mg	0.106104	0.0393042	2.69957	0.0070466	1	0.0205973	TCL1A	T-cell leukemia/lymphoma protein 1A	P56279	8115	TCL1A
seq.21751.6	NN9536-4373	TRT01PSema 2.4 mg	-0.148065	0.0548599	-2.69896	0.00705937	1	0.0206177	USP12/WDR48 Complex	USP12/WDR48 Complex	O75317|Q8TAF3	219333|57599	USP12|WDR48
seq.14175.78	NN9536-4373	TRT01PSema 2.4 mg	0.0865754	0.0320914	2.69778	0.00708437	1	0.0206715	SCP2D	SCP2 sterol-binding domain-containing protein 1	Q9UJQ7	140856	SCP2D1
seq.20437.9	NN9536-4373	TRT01PSema 2.4 mg	0.108936	0.0403939	2.69683	0.00710441	1	0.0206715	IDLC	Axonemal dynein light intermediate polypeptide 1	O14645	7802	DNALI1
seq.19294.26	NN9536-4373	TRT01PSema 2.4 mg	-0.171642	0.0636491	-2.69668	0.00710749	1	0.0206715	CRIPT	Cysteine-rich PDZ-binding protein	Q9P021	9419	CRIPT
seq.17453.34	NN9536-4373	TRT01PSema 2.4 mg	-0.171508	0.063602	-2.69659	0.00710959	1	0.0206715	Ceruloplasmin	Ceruloplasmin	P00450	1356	CP
seq.5695.5	NN9536-4373	TRT01PSema 2.4 mg	0.137648	0.0510465	2.69651	0.00711113	1	0.0206715	SPLC2	BPI fold-containing family A member 2	Q96DR5	140683	BPIFA2
seq.9196.8	NN9536-4373	TRT01PSema 2.4 mg	0.103723	0.0384686	2.69631	0.00711546	1	0.0206715	Galectin-7	Galectin-7	P47929	3963	LGALS7
seq.18231.147	NN9536-4373	TRT01PSema 2.4 mg	-0.15595	0.0578425	-2.69611	0.00711959	1	0.0206715	PRND	Prion-like protein doppel	Q9UKY0	23627	PRND
seq.18893.26	NN9536-4373	TRT01PSema 2.4 mg	-0.101325	0.0375849	-2.69589	0.00712444	1	0.0206715	GPR56	Adhesion G-protein coupled receptor G1	Q9Y653	9289	ADGRG1
seq.7882.31	NN9536-4373	TRT01PSema 2.4 mg	-0.160588	0.0596192	-2.69356	0.00717408	1	0.0207985	SLAF7	SLAM family member 7	Q9NQ25	57823	SLAMF7
seq.12528.40	NN9536-4373	TRT01PSema 2.4 mg	-0.158374	0.0588091	-2.69302	0.00718567	1	0.0208014	WRIP1	ATPase WRNIP1	Q96S55	56897	WRNIP1
seq.18943.4	NN9536-4373	TRT01PSema 2.4 mg	-0.13295	0.0493693	-2.69296	0.00718681	1	0.0208014	PTGR2	Prostaglandin reductase 2	Q8N8N7	145482	PTGR2
seq.12892.10	NN9536-4373	TRT01PSema 2.4 mg	-0.126125	0.0468599	-2.69153	0.00721745	1	0.020873	SYTL1	Synaptotagmin-like protein 1	Q8IYJ3	84958	SYTL1
seq.20425.12	NN9536-4373	TRT01PSema 2.4 mg	-0.158517	0.0589381	-2.68956	0.0072601	1	0.0209793	HHEX	Hematopoietically-expressed homeobox protein HHEX	Q03014	3087	HHEX
seq.20572.6	NN9536-4373	TRT01PSema 2.4 mg	0.0994765	0.0369949	2.68892	0.00727374	1	0.0210016	MER	Proto-oncogene tyrosine-protein kinase MER	Q12866	10461	MERTK
seq.19437.61	NN9536-4373	TRT01PSema 2.4 mg	-0.0716965	0.0266824	-2.68703	0.00731479	1	0.0211029	L-VEGF165	Isoform L-VEGF165	P15692	7422	VEGFA
seq.10603.1	NN9536-4373	TRT01PSema 2.4 mg	0.168269	0.062647	2.68599	0.00733756	1	0.0211514	HIS3	Histatin-3	P15516	3347	HTN3
seq.3186.2	NN9536-4373	TRT01PSema 2.4 mg	-0.126002	0.0469231	-2.68529	0.00735279	1	0.0211781	C2	Complement C2	P06681	717	C2
seq.2640.3	NN9536-4373	TRT01PSema 2.4 mg	-0.177591	0.0661523	-2.68458	0.00736841	1	0.0212058	MSP R	Macrophage-stimulating protein receptor	Q04912	4486	MST1R
seq.10022.207	NN9536-4373	TRT01PSema 2.4 mg	0.0926534	0.0345329	2.68305	0.00740196	1	0.0212851	POLH	DNA polymerase eta	Q9Y253	5429	POLH
seq.17750.8	NN9536-4373	TRT01PSema 2.4 mg	-0.144065	0.05372	-2.68177	0.00743005	1	0.0213451	RIR2	Ribonucleoside-diphosphate reductase subunit M2	P31350	6241	RRM2
seq.6966.144	NN9536-4373	TRT01PSema 2.4 mg	0.102992	0.0384083	2.68151	0.00743588	1	0.0213451	STX1B	Syntaxin-1B	P61266	112755	STX1B
seq.5765.53	NN9536-4373	TRT01PSema 2.4 mg	-0.104212	0.0388665	-2.68128	0.00744089	1	0.0213451	DB121	Beta-defensin 121	Q5J5C9	245934	DEFB121
seq.18396.10	NN9536-4373	TRT01PSema 2.4 mg	-0.119433	0.0445504	-2.68084	0.00745063	1	0.0213558	AES	Amino-terminal enhancer of split	Q08117	166	TLE5
seq.19282.3	NN9536-4373	TRT01PSema 2.4 mg	0.082117	0.0306421	2.67987	0.00747212	1	0.0214001	RAB13	Ras-related protein Rab-13	P51153	5872	RAB13
seq.10832.24	NN9536-4373	TRT01PSema 2.4 mg	-0.110643	0.0413129	-2.67817	0.00750995	1	0.0214911	B4GT6	Beta-1,4-galactosyltransferase 6	Q9UBX8	9331	B4GALT6
seq.7773.20	NN9536-4373	TRT01PSema 2.4 mg	-0.0883456	0.0330039	-2.67683	0.00753995	1	0.0215595	KI2L2	Killer cell immunoglobulin-like receptor 2DL2	P43627	3803	KIR2DL2
seq.9022.49	NN9536-4373	TRT01PSema 2.4 mg	-0.177445	0.0663787	-2.67322	0.00762104	1	0.0217738	DB132	Beta-defensin 132	Q7Z7B7	400830	DEFB132
seq.8999.19	NN9536-4373	TRT01PSema 2.4 mg	-0.120292	0.0450139	-2.67232	0.00764126	1	0.0218084	CEAM3	Carcinoembryonic antigen-related cell adhesion molecule 3	P40198	1084	CEACAM3
seq.2783.18	NN9536-4373	TRT01PSema 2.4 mg	-0.178122	0.0666591	-2.67214	0.00764544	1	0.0218084	LD78-beta	C-C motif chemokine 3-like 1	P16619	414062	CCL3L1
seq.11407.57	NN9536-4373	TRT01PSema 2.4 mg	-0.107211	0.0401383	-2.67104	0.00767018	1	0.0218614	PLS3	Phospholipid scramblase 3	Q9NRY6	57048	PLSCR3
seq.15668.19	NN9536-4373	TRT01PSema 2.4 mg	-0.172752	0.0646853	-2.67064	0.00767927	1	0.0218697	BMP-8	Bone morphogenetic protein 8B	P34820	656	BMP8B
seq.18399.1	NN9536-4373	TRT01PSema 2.4 mg	-0.17229	0.0645277	-2.67001	0.00769363	1	0.021893	AKA7A	A-kinase anchor protein 7 isoforms alpha and beta	O43687	9465	AKAP7
seq.11646.4	NN9536-4373	TRT01PSema 2.4 mg	-0.091315	0.0342142	-2.66892	0.00771852	1	0.0219462	Carbohydrate sulfotransferase 9	Carbohydrate sulfotransferase 9	Q7L1S5	83539	CHST9
seq.24968.10	NN9536-4373	TRT01PSema 2.4 mg	0.132136	0.0495192	2.66838	0.00773091	1	0.0219638	TIAM2	T-lymphoma invasion and metastasis-inducing protein 2	Q8IVF5	26230	TIAM2
seq.6075.61	NN9536-4373	TRT01PSema 2.4 mg	0.112175	0.0420691	2.66644	0.00777547	1	0.0220727	Hexosaminidase B	Beta-hexosaminidase subunit beta	P07686	3074	HEXB
seq.11448.34	NN9536-4373	TRT01PSema 2.4 mg	-0.228747	0.0858426	-2.66472	0.00781494	1	0.022167	GALK1	Galactokinase	P51570	2584	GALK1
seq.9815.5	NN9536-4373	TRT01PSema 2.4 mg	-0.113959	0.0427821	-2.66371	0.00783837	1	0.0221999	RHG01:CRAL-TRIO	Rho GTPase-activating protein 1:Cellular retinaldehyde-TRIO domain	Q07960	392	ARHGAP1
seq.6425.87	NN9536-4373	TRT01PSema 2.4 mg	-0.101335	0.0380433	-2.66368	0.00783904	1	0.0221999	MMP19	Matrix metalloproteinase-19	Q99542	4327	MMP19
seq.21693.14	NN9536-4373	TRT01PSema 2.4 mg	0.168396	0.063232	2.66315	0.00785124	1	0.0222089	CAD13	Cadherin-13	P55290	1012	CDH13
seq.9754.33	NN9536-4373	TRT01PSema 2.4 mg	0.0889027	0.0333844	2.663	0.00785475	1	0.0222089	Quinone reductase 2	Ribosyldihydronicotinamide dehydrogenase [quinone]	P16083	4835	NQO2
seq.24479.25	NN9536-4373	TRT01PSema 2.4 mg	-0.0932377	0.0350318	-2.66152	0.00788924	1	0.0222714	T225B	Transmembrane protein 225B	P0DP42	100289187	TMEM225B
seq.3391.10	NN9536-4373	TRT01PSema 2.4 mg	-0.182337	0.0685088	-2.66151	0.0078894	1	0.0222714	PK3CG	Phosphatidylinositol 4,5-bisphosphate 3-kinase catalytic subunit gamma isoform	P48736	5294	PIK3CG
seq.19341.36	NN9536-4373	TRT01PSema 2.4 mg	-0.159457	0.0599183	-2.66124	0.00789579	1	0.0222717	ACBD6	Acyl-CoA-binding domain-containing protein 6	Q9BR61	84320	ACBD6
seq.6626.81	NN9536-4373	TRT01PSema 2.4 mg	-0.112549	0.0423004	-2.66071	0.0079081	1	0.0222887	CHSTC	Carbohydrate sulfotransferase 12	Q9NRB3	55501	CHST12
seq.9314.9	NN9536-4373	TRT01PSema 2.4 mg	0.180662	0.0679194	2.65995	0.0079258	1	0.0223208	PSG5	Pregnancy-specific beta-1-glycoprotein 5	Q15238	5673	PSG5
seq.7935.26	NN9536-4373	TRT01PSema 2.4 mg	0.110783	0.0416578	2.65936	0.00793965	1	0.0223421	LARGE	Glycosyltransferase-like protein LARGE1	O95461	9215	LARGE1
seq.16856.79	NN9536-4373	TRT01PSema 2.4 mg	0.120248	0.0452277	2.65872	0.00795474	1	0.0223456	MARE2	Microtubule-associated protein RP/EB family member 2	Q15555	10982	MAPRE2
seq.5125.6	NN9536-4373	TRT01PSema 2.4 mg	0.0393251	0.014792	2.65854	0.00795875	1	0.0223456	SIG14	Sialic acid-binding Ig-like lectin 14	Q08ET2	100049587	SIGLEC14
seq.6020.52	NN9536-4373	TRT01PSema 2.4 mg	-0.177329	0.0667026	-2.6585	0.00795982	1	0.0223456	Urotensin-II	Urotensin-2	O95399	10911	UTS2
seq.6371.50	NN9536-4373	TRT01PSema 2.4 mg	-0.0977389	0.0367746	-2.65778	0.00797665	1	0.0223751	ANGL7	Angiopoietin-related protein 7	O43827	10218	ANGPTL7
seq.8017.23	NN9536-4373	TRT01PSema 2.4 mg	-0.15072	0.0567458	-2.65606	0.00801722	1	0.0224712	FXRD1	FAD-dependent oxidoreductase domain-containing protein 1	Q96CU9	55572	FOXRED1
seq.21660.4	NN9536-4373	TRT01PSema 2.4 mg	-0.107033	0.0403018	-2.65577	0.00802405	1	0.0224726	SAR1B	GTP-binding protein SAR1b	Q9Y6B6	51128	SAR1B
seq.6054.6	NN9536-4373	TRT01PSema 2.4 mg	-0.115679	0.0435873	-2.65396	0.00806704	1	0.0225749	NXPH3	Neurexophilin-3	O95157	11248	NXPH3
seq.11118.107	NN9536-4373	TRT01PSema 2.4 mg	-0.182584	0.0688039	-2.65369	0.00807334	1	0.0225749	RAB17	Ras-related protein Rab-17	Q9H0T7	64284	RAB17
seq.5992.50	NN9536-4373	TRT01PSema 2.4 mg	0.121909	0.0459503	2.65307	0.00808825	1	0.0225988	CD8A	T-cell surface glycoprotein CD8 alpha chain	P01732	925	CD8A
seq.17145.1	NN9536-4373	TRT01PSema 2.4 mg	0.119569	0.0450841	2.65213	0.00811047	1	0.0226431	S100A8/S100A9	Protein S100-A8/A9 heterodimer	P05109|P06702	6279|6280	S100A8|S100A9
seq.11371.1	NN9536-4373	TRT01PSema 2.4 mg	-0.0941885	0.0355431	-2.64998	0.00816208	1	0.0227692	GP101	Probable G-protein coupled receptor 101	Q96P66	83550	GPR101
seq.20991.2	NN9536-4373	TRT01PSema 2.4 mg	0.114531	0.0432529	2.64794	0.00821104	1	0.0228878	LIMD2	LIM domain-containing protein 2	Q9BT23	80774	LIMD2
seq.9379.248	NN9536-4373	TRT01PSema 2.4 mg	0.0923599	0.0348873	2.64738	0.00822463	1	0.0229076	CX069	Small integral membrane protein 10	Q96HG1	644538	SMIM10
seq.13536.56	NN9536-4373	TRT01PSema 2.4 mg	0.108937	0.0411612	2.64658	0.00824396	1	0.0229434	POLI	DNA polymerase iota	Q9UNA4	11201	POLI
seq.7096.30	NN9536-4373	TRT01PSema 2.4 mg	-0.096056	0.0363178	-2.64487	0.00828548	1	0.0230409	RMD1	Regulator of microtubule dynamics protein 1	Q96DB5	51115	RMDN1
seq.22795.17	NN9536-4373	TRT01PSema 2.4 mg	-0.126741	0.0479294	-2.64433	0.00829882	1	0.0230599	TAD2A	Transcriptional adapter 2-alpha	O75478	6871	TADA2A
seq.13622.16	NN9536-4373	TRT01PSema 2.4 mg	0.160805	0.0608539	2.64247	0.00834406	1	0.0231675	2A5A	Serine/threonine-protein phosphatase 2A 56 kDa regulatory subunit alpha isoform	Q15172	5525	PPP2R5A
seq.3280.49	NN9536-4373	TRT01PSema 2.4 mg	0.127649	0.0483159	2.64198	0.00835625	1	0.0231832	Aggrecan	Aggrecan core protein	P16112	176	ACAN
seq.12612.37	NN9536-4373	TRT01PSema 2.4 mg	-0.15013	0.0568308	-2.6417	0.00836289	1	0.0231835	PSB1	Proteasome subunit beta type-1	P20618	5689	PSMB1
seq.7182.1	NN9536-4373	TRT01PSema 2.4 mg	-0.139707	0.0529132	-2.6403	0.00839748	1	0.0232483	carboxylesterase, liver	Liver carboxylesterase 1	P23141	1066	CES1
seq.7258.5	NN9536-4373	TRT01PSema 2.4 mg	0.0865786	0.0327922	2.64022	0.00839938	1	0.0232483	EMBP	Bone marrow proteoglycan	P13727	5553	PRG2
seq.12455.48	NN9536-4373	TRT01PSema 2.4 mg	-0.087191	0.0330658	-2.6369	0.0084816	1	0.0234575	MYNN	Myoneurin	Q9NPC7	55892	MYNN
seq.23203.3	NN9536-4373	TRT01PSema 2.4 mg	-0.136002	0.0515829	-2.63657	0.00848982	1	0.0234619	RISC	Retinoid-inducible serine carboxypeptidase	Q9HB40	59342	SCPEP1
seq.21897.4	NN9536-4373	TRT01PSema 2.4 mg	0.11704	0.0444027	2.63587	0.00850714	1	0.0234915	IL-17/ IL-17F	IL-17/IL-17F	Q16552|Q96PD4	3605|112744	IL17A|IL17F
seq.12854.3	NN9536-4373	TRT01PSema 2.4 mg	0.0953316	0.0361875	2.63438	0.00854436	1	0.0235759	TEAD3	Transcriptional enhancer factor TEF-5	Q99594	7005	TEAD3
seq.14120.2	NN9536-4373	TRT01PSema 2.4 mg	-0.105707	0.0401351	-2.63378	0.00855942	1	0.0235812	RNF43	E3 ubiquitin-protein ligase RNF43	Q68DV7	54894	RNF43
seq.12488.9	NN9536-4373	TRT01PSema 2.4 mg	-0.130425	0.0495203	-2.63377	0.00855958	1	0.0235812	MCTS1	Malignant T-cell-amplified sequence 1	Q9ULC4	28985	MCTS1
seq.8059.1	NN9536-4373	TRT01PSema 2.4 mg	0.0846784	0.0321711	2.63212	0.00860095	1	0.0236768	Tpo	Thrombopoietin	P40225	7066	THPO
seq.22080.22	NN9536-4373	TRT01PSema 2.4 mg	-0.169325	0.0643512	-2.63126	0.00862258	1	0.0237179	BACD1	BTB/POZ domain-containing adapter for CUL3-mediated RhoA degradation protein 1	Q8WZ19	253980	KCTD13
seq.19289.29	NN9536-4373	TRT01PSema 2.4 mg	-0.1746	0.0663983	-2.62959	0.00866491	1	0.0238159	DCUP	Uroporphyrinogen decarboxylase	P06132	7389	UROD
seq.23624.34	NN9536-4373	TRT01PSema 2.4 mg	0.106144	0.0403775	2.6288	0.008685	1	0.0238392	PEN2	Gamma-secretase subunit PEN-2	Q9NZ42	55851	PSENEN
seq.13430.50	NN9536-4373	TRT01PSema 2.4 mg	-0.158582	0.0603322	-2.62847	0.00869324	1	0.0238392	UT1	Urea transporter 1	Q13336	6563	SLC14A1
seq.6237.11	NN9536-4373	TRT01PSema 2.4 mg	0.128037	0.0487117	2.62846	0.00869355	1	0.0238392	FGRL1	Fibroblast growth factor receptor-like 1	Q8N441	53834	FGFRL1
seq.3366.51	NN9536-4373	TRT01PSema 2.4 mg	0.158761	0.0604218	2.62754	0.00871699	1	0.023885	ECM1	Extracellular matrix protein 1	Q16610	1893	ECM1
seq.11223.1	NN9536-4373	TRT01PSema 2.4 mg	0.135813	0.0516953	2.62719	0.00872586	1	0.0238908	TM154	Transmembrane protein 154	Q6P9G4	201799	TMEM154
seq.15637.38	NN9536-4373	TRT01PSema 2.4 mg	0.1076	0.0409636	2.62672	0.00873788	1	0.0239053	SORC3	VPS10 domain-containing receptor SorCS3	Q9UPU3	22986	SORCS3
seq.20549.1	NN9536-4373	TRT01PSema 2.4 mg	0.0962325	0.0366617	2.62488	0.00878495	1	0.0239992	IZUM4	Izumo sperm-egg fusion protein 4	Q1ZYL8	113177	IZUMO4
seq.4436.1	NN9536-4373	TRT01PSema 2.4 mg	-0.181662	0.0692085	-2.62485	0.00878575	1	0.0239992	ENTP3	Ectonucleoside triphosphate diphosphohydrolase 3	O75355	956	ENTPD3
seq.21232.39	NN9536-4373	TRT01PSema 2.4 mg	0.0682887	0.0260236	2.6241	0.00880483	1	0.0240328	BPSA	Benign Prostate specific Antigen	P07288	354	KLK3
seq.12484.67	NN9536-4373	TRT01PSema 2.4 mg	-0.165099	0.0629247	-2.62376	0.00881371	1	0.0240385	PIPNB	Phosphatidylinositol transfer protein beta isoform	P48739	23760	PITPNB
seq.14070.56	NN9536-4373	TRT01PSema 2.4 mg	-0.100697	0.0383874	-2.62317	0.00882878	1	0.0240611	ITSN1	Intersectin-1	Q15811	6453	ITSN1
seq.7046.6	NN9536-4373	TRT01PSema 2.4 mg	-0.111276	0.0424276	-2.62273	0.00884018	1	0.0240737	CT173	Uncharacterized protein C20orf173	Q96LM9	140873	C20orf173
seq.3710.49	NN9536-4373	TRT01PSema 2.4 mg	0.145011	0.0554075	2.61718	0.00898448	1	0.0244479	Angiostatin	Angiostatin	P00747	5340	PLG
seq.21748.36	NN9536-4373	TRT01PSema 2.4 mg	-0.12734	0.0486753	-2.61611	0.00901247	1	0.0245052	UBP46/WDR48 Complex	UBP46/WDR48 Complex	P62068|Q8TAF3	64854|57599	USP46|WDR48
seq.23566.6	NN9536-4373	TRT01PSema 2.4 mg	-0.13045	0.0499149	-2.61346	0.00908225	1	0.0246631	ApoL-II	Apolipoprotein-L2	Q9BQE5	23780	APOL2
seq.8066.38	NN9536-4373	TRT01PSema 2.4 mg	-0.0654235	0.0250364	-2.61313	0.00909076	1	0.0246631	SYT9	Synaptotagmin-9	Q86SS6	143425	SYT9
seq.8232.90	NN9536-4373	TRT01PSema 2.4 mg	0.0737838	0.028236	2.61311	0.00909139	1	0.0246631	JAML1	Junctional adhesion molecule-like	Q86YT9	120425	JAML
seq.5661.15	NN9536-4373	TRT01PSema 2.4 mg	-0.150566	0.0576357	-2.61238	0.00911072	1	0.0246966	IL-18	Interleukin-18	Q14116	3606	IL18
seq.24643.21	NN9536-4373	TRT01PSema 2.4 mg	-0.143022	0.0547639	-2.61161	0.00913101	1	0.0247327	CRYL1	Lambda-crystallin homolog	Q9Y2S2	51084	CRYL1
seq.15606.19	NN9536-4373	TRT01PSema 2.4 mg	-0.131364	0.0503083	-2.61119	0.00914228	1	0.0247443	Keratin 19	Keratin, type I cytoskeletal 19	P08727	3880	KRT19
seq.17786.5	NN9536-4373	TRT01PSema 2.4 mg	0.10802	0.0414121	2.60842	0.00921618	1	0.0249253	GGPPS	Geranylgeranyl pyrophosphate synthase	O95749	9453	GGPS1
seq.21926.24	NN9536-4373	TRT01PSema 2.4 mg	0.15355	0.0588803	2.60783	0.00923183	1	0.0249486	UB2D1/ PolyUbiquitin K48	UB2D1/PolyUbiquitin K48	P51668|P0CG47	7321|7314	UBE2D1|UBB
seq.6521.35	NN9536-4373	TRT01PSema 2.4 mg	0.0960307	0.0368335	2.60715	0.0092501	1	0.0249789	NPTX2	Neuronal pentraxin-2	P47972	4885	NPTX2
seq.7788.1	NN9536-4373	TRT01PSema 2.4 mg	-0.159848	0.0613224	-2.60669	0.00926262	1	0.0249937	CF6	ATP synthase-coupling factor 6, mitochondrial	P18859	522	ATP5PF
seq.17161.1	NN9536-4373	TRT01PSema 2.4 mg	0.117596	0.0451489	2.60462	0.00931822	1	0.0251116	OST48	Dolichyl-diphosphooligosaccharide--protein glycosyltransferase 48 kDa subunit	P39656	1650	DDOST
seq.9457.3	NN9536-4373	TRT01PSema 2.4 mg	-0.118189	0.0453782	-2.60454	0.00932047	1	0.0251116	CAV2	Caveolin-2	P51636	858	CAV2
seq.25041.11	NN9536-4373	TRT01PSema 2.4 mg	-0.14071	0.0540403	-2.6038	0.00934067	1	0.0251469	F264	6-phosphofructo-2-kinase/fructose-2,6-bisphosphatase 4	Q16877	5210	PFKFB4
seq.13725.3	NN9536-4373	TRT01PSema 2.4 mg	-0.12193	0.0468606	-2.60198	0.00938981	1	0.02526	FGF-16	Fibroblast growth factor 16	O43320	8823	FGF16
seq.24947.40	NN9536-4373	TRT01PSema 2.4 mg	0.0874768	0.0336387	2.60048	0.00943081	1	0.0253511	NUMBL	Numb-like protein	Q9Y6R0	9253	NUMBL
seq.3381.24	NN9536-4373	TRT01PSema 2.4 mg	0.154503	0.0594379	2.5994	0.00946041	1	0.0254114	LYNB	Tyrosine-protein kinase Lyn, isoform B	P07948	4067	LYN
seq.8314.71	NN9536-4373	TRT01PSema 2.4 mg	-0.129048	0.049661	-2.59857	0.00948315	1	0.0254532	GNS	N-acetylglucosamine-6-sulfatase	P15586	2799	GNS
seq.3044.3	NN9536-4373	TRT01PSema 2.4 mg	-0.104569	0.0402626	-2.59717	0.0095217	1	0.0255272	PARC	C-C motif chemokine 18	P55774	6362	CCL18
seq.17163.117	NN9536-4373	TRT01PSema 2.4 mg	0.125935	0.0484918	2.59704	0.00952512	1	0.0255272	Annexin III	Annexin A3	P12429	306	ANXA3
seq.5970.61	NN9536-4373	TRT01PSema 2.4 mg	-0.137237	0.0529455	-2.59205	0.00966367	1	0.0258789	LECT2	Leukocyte cell-derived chemotaxin-2	O14960	3950	LECT2
seq.11656.110	NN9536-4373	TRT01PSema 2.4 mg	-0.148721	0.0574253	-2.58981	0.00972637	1	0.0260272	EVL	Ena/VASP-like protein	Q9UI08	51466	EVL
seq.7846.44	NN9536-4373	TRT01PSema 2.4 mg	-0.125883	0.0486206	-2.58909	0.00974672	1	0.026062	PSG11	Pregnancy-specific beta-1-glycoprotein 11	Q9UQ72	5680	PSG11
seq.13496.19	NN9536-4373	TRT01PSema 2.4 mg	-0.159295	0.0615557	-2.58782	0.00978234	1	0.0261375	HMCS1	Hydroxymethylglutaryl-CoA synthase, cytoplasmic	Q01581	3157	HMGCS1
seq.21581.87	NN9536-4373	TRT01PSema 2.4 mg	-0.159475	0.0616573	-2.58648	0.00982032	1	0.0262016	CDK15	Cyclin-dependent kinase 15; EC=2.7.11.22	Q96Q40	65061	CDK15
seq.5202.4	NN9536-4373	TRT01PSema 2.4 mg	0.1359	0.0525468	2.58626	0.00982643	1	0.0262016	PPID	Peptidyl-prolyl cis-trans isomerase D	Q08752	5481	PPID
seq.4342.10	NN9536-4373	TRT01PSema 2.4 mg	-0.0680097	0.0263009	-2.58583	0.00983867	1	0.0262016	sICAM-1	Intercellular adhesion molecule 1	P05362	3383	ICAM1
seq.11372.2	NN9536-4373	TRT01PSema 2.4 mg	-0.179728	0.0695051	-2.58582	0.00983898	1	0.0262016	ZNF18	Zinc finger protein 18	P17022	7566	ZNF18
seq.10677.9	NN9536-4373	TRT01PSema 2.4 mg	-0.151636	0.0586447	-2.58567	0.00984328	1	0.0262016	NDUB4	NADH dehydrogenase [ubiquinone] 1 beta subcomplex subunit 4	O95168	4710	NDUFB4
seq.23037.37	NN9536-4373	TRT01PSema 2.4 mg	-0.155208	0.0600437	-2.58491	0.00986476	1	0.0262391	UB2D3	Ubiquitin-conjugating enzyme E2 D3	P61077	7323	UBE2D3
seq.18938.3	NN9536-4373	TRT01PSema 2.4 mg	-0.163316	0.063189	-2.58456	0.00987478	1	0.026246	VLDLR	Very low-density lipoprotein receptor	P98155	7436	VLDLR
seq.23358.42	NN9536-4373	TRT01PSema 2.4 mg	0.129808	0.0502703	2.58221	0.00994199	1	0.0264049	F118A	Protein FAM118A	Q9NWS6	55007	FAM118A
seq.6402.8	NN9536-4373	TRT01PSema 2.4 mg	-0.0490845	0.0190117	-2.58181	0.00995334	1	0.0264153	PILRA isoform FDF03-deltaTM	Paired immunoglobulin-like type 2 receptor alpha isoform FDF03-deltaTM	Q9UKJ1	29992	PILRA
seq.24945.16	NN9536-4373	TRT01PSema 2.4 mg	0.123626	0.0478902	2.58145	0.00996379	1	0.0264232	SNX27	Sorting nexin-27	Q96L92	81609	SNX27
seq.15503.20	NN9536-4373	TRT01PSema 2.4 mg	0.128476	0.0497792	2.58091	0.00997909	1	0.0264315	Lefty-A	Left-right determination factor 2	O00292	7044	LEFTY2
seq.3472.40	NN9536-4373	TRT01PSema 2.4 mg	-0.153434	0.0594516	-2.58082	0.00998181	1	0.0264315	Survivin	Baculoviral IAP repeat-containing protein 5	O15392	332	BIRC5
seq.12694.28	NN9536-4373	TRT01PSema 2.4 mg	0.101773	0.0394463	2.58005	0.010004	1	0.0264706	DIM1	Probable dimethyladenosine transferase	Q9UNQ2	27292	DIMT1
seq.4983.6	NN9536-4373	TRT01PSema 2.4 mg	-0.137631	0.0533644	-2.57908	0.010032	1	0.0265249	ERP29	Endoplasmic reticulum resident protein 29	P30040	10961	ERP29
seq.9831.12	NN9536-4373	TRT01PSema 2.4 mg	-0.1411	0.0547863	-2.57546	0.0101368	1	0.0267634	G3BP2	Ras GTPase-activating protein-binding protein 2	Q9UN86	9908	G3BP2
seq.13653.335	NN9536-4373	TRT01PSema 2.4 mg	-0.114189	0.0443377	-2.57544	0.0101373	1	0.0267634	MACD1	O-acetyl-ADP-ribose deacetylase MACROD1	Q9BQ69	28992	MACROD1
seq.21368.46	NN9536-4373	TRT01PSema 2.4 mg	-0.0998645	0.0387822	-2.57501	0.0101501	1	0.0267698	RPC10	DNA-directed RNA polymerase III subunit RPC10	Q9Y2Y1	51728	POLR3K
seq.15527.90	NN9536-4373	TRT01PSema 2.4 mg	0.100096	0.0388744	2.57484	0.0101549	1	0.0267698	DLDH	Dihydrolipoyl dehydrogenase, mitochondrial	P09622	1738	DLD
seq.10025.1	NN9536-4373	TRT01PSema 2.4 mg	0.123812	0.0480905	2.57456	0.0101632	1	0.0267718	DLDH	Dihydrolipoyl dehydrogenase, mitochondrial	P09622	1738	DLD
seq.23327.1	NN9536-4373	TRT01PSema 2.4 mg	0.152803	0.0593931	2.57274	0.0102165	1	0.0268921	BORC5	BLOC-1-related complex subunit 5	Q969J3	118426	BORCS5
seq.7146.5	NN9536-4373	TRT01PSema 2.4 mg	0.108048	0.0420386	2.57022	0.0102907	1	0.0270676	PDIA4	Protein disulfide-isomerase A4	P13667	9601	PDIA4
seq.9823.2	NN9536-4373	TRT01PSema 2.4 mg	-0.161679	0.0629251	-2.56939	0.0103152	1	0.0271118	DYR	Dihydrofolate reductase	P00374	1719	DHFR
seq.3437.80	NN9536-4373	TRT01PSema 2.4 mg	-0.163128	0.0635367	-2.56747	0.0103721	1	0.0272412	Flt-3	Receptor-type tyrosine-protein kinase FLT3	P36888	2322	FLT3
seq.15331.47	NN9536-4373	TRT01PSema 2.4 mg	-0.158613	0.0618352	-2.56509	0.0104431	1	0.0274073	RBBP4	Histone-binding protein RBBP4	Q09028	5928	RBBP4
seq.25438.288	NN9536-4373	TRT01PSema 2.4 mg	0.113588	0.0442979	2.56418	0.0104705	1	0.0274589	NT5D1	5'-nucleotidase domain-containing protein 1	Q5TFE4	221294	NT5DC1
seq.6291.55	NN9536-4373	TRT01PSema 2.4 mg	-0.134318	0.0523996	-2.56334	0.0104955	1	0.0274885	Alcadein-beta	Calsyntenin-3	Q9BQT9	9746	CLSTN3
seq.24899.13	NN9536-4373	TRT01PSema 2.4 mg	0.0932932	0.036396	2.56328	0.0104973	1	0.0274885	ES8L1	Epidermal growth factor receptor kinase substrate 8-like protein 1	Q8TE68	54869	EPS8L1
seq.25473.62	NN9536-4373	TRT01PSema 2.4 mg	-0.101221	0.039497	-2.56275	0.0105132	1	0.0275098	FNTA	Protein farnesyltransferase/geranylgeranyltransferase type-1 subunit alpha	P49354	2339	FNTA
seq.21475.137	NN9536-4373	TRT01PSema 2.4 mg	0.127436	0.0497387	2.56211	0.0105327	1	0.0275405	TXNL1	Thioredoxin-like protein 1	O43396	9352	TXNL1
seq.13434.172	NN9536-4373	TRT01PSema 2.4 mg	-0.104459	0.0407815	-2.56143	0.010553	1	0.0275734	PARVA	Alpha-parvin	Q9NVD7	55742	PARVA
seq.14158.17	NN9536-4373	TRT01PSema 2.4 mg	0.0703878	0.027483	2.56114	0.0105618	1	0.0275759	Annexin V	Annexin A5	P08758	308	ANXA5
seq.18841.1	NN9536-4373	TRT01PSema 2.4 mg	0.100794	0.039369	2.56025	0.010589	1	0.0276221	SPB13	Serpin B13	Q9UIV8	5275	SERPINB13
seq.18814.21	NN9536-4373	TRT01PSema 2.4 mg	-0.0746966	0.029179	-2.55994	0.0105982	1	0.0276221	Activin AC	Inhibin beta A chain:Inhibin beta C chain heterodimer	P08476|P55103	3624|3626	INHBA|INHBC
seq.18186.15	NN9536-4373	TRT01PSema 2.4 mg	-0.156771	0.0612436	-2.55979	0.0106029	1	0.0276221	SYTC	Threonine--tRNA ligase, cytoplasmic	P26639	6897	TARS1
seq.3296.92	NN9536-4373	TRT01PSema 2.4 mg	-0.0844414	0.0330045	-2.55848	0.0106427	1	0.0277055	CNTN2	Contactin-2	Q02246	6900	CNTN2
seq.6510.56	NN9536-4373	TRT01PSema 2.4 mg	-0.0919081	0.0359641	-2.55555	0.0107319	1	0.0279174	RN128:region 1	E3 ubiquitin-protein ligase RNF128:region 1	Q8TEB7	79589	RNF128
seq.18389.11	NN9536-4373	TRT01PSema 2.4 mg	0.0834898	0.0326835	2.55449	0.0107646	1	0.0279817	IFNA1	Interferon alpha-1/13	P01562	3439	IFNA1
seq.16899.59	NN9536-4373	TRT01PSema 2.4 mg	0.0720467	0.0282088	2.55405	0.0107781	1	0.0279963	OSBL9	Oxysterol-binding protein-related protein 9	Q96SU4	114883	OSBPL9
seq.6263.77	NN9536-4373	TRT01PSema 2.4 mg	-0.15984	0.0626337	-2.55197	0.0108422	1	0.0281424	PLTP	Phospholipid transfer protein	P55058	5360	PLTP
seq.6935.123	NN9536-4373	TRT01PSema 2.4 mg	-0.170141	0.0667617	-2.54848	0.0109507	1	0.0283783	BAMBI:CD	BMP and activin membrane-bound inhibitor homolog:Cytoplasmic domain	Q13145	25805	BAMBI
seq.4330.4	NN9536-4373	TRT01PSema 2.4 mg	0.0859597	0.0337352	2.54807	0.0109635	1	0.0283783	PSA	Prostate-specific antigen	P07288	354	KLK3
seq.21124.17	NN9536-4373	TRT01PSema 2.4 mg	0.0808814	0.0317432	2.54799	0.010966	1	0.0283783	YAED1	Yae1 domain-containing protein 1	Q9NRH1	57002	YAE1
seq.17170.15	NN9536-4373	TRT01PSema 2.4 mg	0.123331	0.0484146	2.54739	0.0109849	1	0.0283783	CALCB	Calcitonin gene-related peptide 2	P10092	797	CALCB
seq.12711.19	NN9536-4373	TRT01PSema 2.4 mg	0.0689164	0.0270539	2.54737	0.0109854	1	0.0283783	CXA8	Gap junction alpha-8 protein	P48165	2703	GJA8
seq.12774.12	NN9536-4373	TRT01PSema 2.4 mg	0.0786324	0.0308685	2.54733	0.0109867	1	0.0283783	HCN1	Potassium/sodium hyperpolarization-activated cyclic nucleotide-gated channel 1	O60741	348980	HCN1
seq.8246.9	NN9536-4373	TRT01PSema 2.4 mg	-0.13527	0.0531041	-2.54725	0.0109891	1	0.0283783	PCSK9	Proprotein convertase subtilisin/kexin type 9	Q8NBP7	255738	PCSK9
seq.2992.59	NN9536-4373	TRT01PSema 2.4 mg	0.0825056	0.0324019	2.54632	0.0110183	1	0.028433	IL-17 sR	Interleukin-17 receptor A	Q96F46	23765	IL17RA
seq.16015.19	NN9536-4373	TRT01PSema 2.4 mg	-0.164948	0.0648344	-2.54414	0.0110869	1	0.028589	ALT	Alanine aminotransferase 1	P24298	2875	GPT
seq.3803.10	NN9536-4373	TRT01PSema 2.4 mg	0.0935903	0.036816	2.54211	0.0111511	1	0.0287198	CYTD	Cystatin-D	P28325	1473	CST5
seq.24435.1	NN9536-4373	TRT01PSema 2.4 mg	0.156588	0.0615995	2.54203	0.0111538	1	0.0287198	Dynamin	Dynamin-1	Q05193	1759	DNM1
seq.15509.2	NN9536-4373	TRT01PSema 2.4 mg	-0.089036	0.0350423	-2.54081	0.0111924	1	0.0287983	NAG	Alpha-N-acetylglucosaminidase	P54802	4669	NAGLU
seq.21958.4	NN9536-4373	TRT01PSema 2.4 mg	0.137886	0.0543327	2.53781	0.0112884	1	0.0290231	ABR	Active breakpoint cluster region-related protein	Q12979	29	ABR
seq.23694.3	NN9536-4373	TRT01PSema 2.4 mg	-0.156121	0.0615239	-2.53757	0.0112961	1	0.0290231	ASNS	Asparagine synthetase	P08243	440	ASNS
seq.25216.8	NN9536-4373	TRT01PSema 2.4 mg	0.111304	0.0438796	2.53657	0.0113281	1	0.0290842	Calgranulin A	Calgranulin A	P05109	6279	S100A8
seq.19586.89	NN9536-4373	TRT01PSema 2.4 mg	0.152881	0.0602922	2.53567	0.0113572	1	0.0291377	RAB3C	Ras-related protein Rab-3C	Q96E17	115827	RAB3C
seq.12451.62	NN9536-4373	TRT01PSema 2.4 mg	-0.15125	0.05966	-2.5352	0.0113723	1	0.0291554	BACH1	Transcription regulator protein BACH1	O14867	571	BACH1
seq.6247.9	NN9536-4373	TRT01PSema 2.4 mg	0.0694635	0.0274099	2.53425	0.0114029	1	0.0292004	SIRB1	Signal-regulatory protein beta-1	O00241	10326	SIRPB1
seq.17738.7	NN9536-4373	TRT01PSema 2.4 mg	0.061178	0.0241414	2.53415	0.0114063	1	0.0292004	CRNN	Cornulin	Q9UBG3	49860	CRNN
seq.7249.307	NN9536-4373	TRT01PSema 2.4 mg	0.152325	0.0601247	2.53348	0.0114278	1	0.0292342	B2L10	Bcl-2-like protein 10	Q9HD36	10017	BCL2L10
seq.10449.31	NN9536-4373	TRT01PSema 2.4 mg	-0.162558	0.0641793	-2.53288	0.0114474	1	0.0292634	TMM46	Protein shisa-2 homolog	Q6UWI4	387914	SHISA2
seq.25055.56	NN9536-4373	TRT01PSema 2.4 mg	-0.129456	0.0511271	-2.53204	0.0114747	1	0.029312	OSBP1	Oxysterol-binding protein 1	P22059	5007	OSBP
seq.2878.66	NN9536-4373	TRT01PSema 2.4 mg	-0.0975769	0.0385869	-2.52876	0.0115819	1	0.029546	YES	Tyrosine-protein kinase Yes	P07947	7525	YES1
seq.6264.9	NN9536-4373	TRT01PSema 2.4 mg	-0.136426	0.0539505	-2.52872	0.011583	1	0.029546	CYR61	Protein CYR61	O00622	3491	CCN1
seq.23178.95	NN9536-4373	TRT01PSema 2.4 mg	-0.099353	0.0393093	-2.52747	0.0116243	1	0.0296301	HNMT	Histamine N-methyltransferase	P50135	3176	HNMT
seq.3820.68	NN9536-4373	TRT01PSema 2.4 mg	0.128442	0.0508479	2.52601	0.0116724	1	0.0296951	MAPK2	MAP kinase-activated protein kinase 2	P49137	9261	MAPKAPK2
seq.21722.21	NN9536-4373	TRT01PSema 2.4 mg	0.106923	0.0423289	2.526	0.0116726	1	0.0296951	GALT4	Polypeptide N-acetylgalactosaminyltransferase 4	Q8N4A0	100528030	GALNT4
seq.17432.25	NN9536-4373	TRT01PSema 2.4 mg	-0.160889	0.0636949	-2.52593	0.011675	1	0.0296951	KAD4	Adenylate kinase 4, mitochondrial	P27144	205	AK4
seq.21476.43	NN9536-4373	TRT01PSema 2.4 mg	0.11257	0.0445729	2.52552	0.0116886	1	0.0297086	NEIL2	Endonuclease 8-like 2	Q969S2	252969	NEIL2
seq.22091.14	NN9536-4373	TRT01PSema 2.4 mg	0.101821	0.0403365	2.5243	0.0117289	1	0.0297684	BUP1	Beta-ureidopropionase	Q9UBR1	51733	UPB1
seq.20167.6	NN9536-4373	TRT01PSema 2.4 mg	0.152181	0.0602865	2.5243	0.0117289	1	0.0297684	RAB8B	Ras-related protein Rab-8B	Q92930	51762	RAB8B
seq.12703.6	NN9536-4373	TRT01PSema 2.4 mg	0.137537	0.0544934	2.52393	0.0117414	1	0.0297786	NEK7	Serine/threonine-protein kinase Nek7	Q8TDX7	140609	NEK7
seq.3291.30	NN9536-4373	TRT01PSema 2.4 mg	-0.0833158	0.0330214	-2.52308	0.0117694	1	0.0298246	CD23	Low affinity immunoglobulin epsilon Fc receptor	P06734	2208	FCER2
seq.15323.112	NN9536-4373	TRT01PSema 2.4 mg	-0.117416	0.0465405	-2.52288	0.0117763	1	0.0298246	AGO3	Protein argonaute-3	Q9H9G7	192669	AGO3
seq.17768.50	NN9536-4373	TRT01PSema 2.4 mg	-0.0887348	0.0352141	-2.51987	0.0118768	1	0.0300577	HAOX1	Hydroxyacid oxidase 1	Q9UJM8	54363	HAO1
seq.2696.87	NN9536-4373	TRT01PSema 2.4 mg	-0.096308	0.0382388	-2.5186	0.0119196	1	0.0301444	Persephin	Persephin	O60542	5623	PSPN
seq.7200.4	NN9536-4373	TRT01PSema 2.4 mg	0.0728054	0.0289448	2.51532	0.0120302	1	0.0304024	LRFN2	Leucine-rich repeat and fibronectin type-III domain-containing protein 2	Q9ULH4	57497	LRFN2
seq.8462.18	NN9536-4373	TRT01PSema 2.4 mg	0.118955	0.0472996	2.51492	0.0120439	1	0.0304154	HGH	Somatotropin	P01241	2688	GH1
seq.14022.17	NN9536-4373	TRT01PSema 2.4 mg	0.0812678	0.0323353	2.51328	0.0120996	1	0.0305343	IL-17B	Interleukin-17B	Q9UHF5	27190	IL17B
seq.7850.1	NN9536-4373	TRT01PSema 2.4 mg	-0.162345	0.0646167	-2.51242	0.0121289	1	0.0305865	COX42	Cytochrome c oxidase subunit 4 isoform 2, mitochondrial	Q96KJ9	84701	COX4I2
seq.5430.66	NN9536-4373	TRT01PSema 2.4 mg	0.0465088	0.018527	2.51033	0.0122008	1	0.0307184	SHPS1	Tyrosine-protein phosphatase non-receptor type substrate 1	P78324	140885	SIRPA
seq.16297.14	NN9536-4373	TRT01PSema 2.4 mg	0.0874806	0.0348509	2.51014	0.0122071	1	0.0307184	ROBO4	Roundabout homolog 4	Q8WZ75	54538	ROBO4
seq.11356.19	NN9536-4373	TRT01PSema 2.4 mg	-0.10674	0.0425235	-2.51014	0.0122072	1	0.0307184	DGC14	Protein DGCR14	Q96DF8	8220	ESS2
seq.22792.21	NN9536-4373	TRT01PSema 2.4 mg	-0.145057	0.0578019	-2.50955	0.0122275	1	0.0307476	SYWM	Tryptophan--tRNA ligase, mitochondrial	Q9UGM6	10352	WARS2
seq.20561.15	NN9536-4373	TRT01PSema 2.4 mg	-0.0952441	0.0379699	-2.50841	0.0122668	1	0.0307905	CNTN6	Contactin-6	Q9UQ52	27255	CNTN6
seq.8664.36	NN9536-4373	TRT01PSema 2.4 mg	-0.16335	0.0651214	-2.50839	0.0122675	1	0.0307905	PKDCC	Extracellular tyrosine-protein kinase PKDCC	Q504Y2	91461	PKDCC
seq.13717.15	NN9536-4373	TRT01PSema 2.4 mg	-0.0905108	0.0360845	-2.5083	0.0122706	1	0.0307905	FCN2	Ficolin-2	Q15485	2220	FCN2
seq.8671.378	NN9536-4373	TRT01PSema 2.4 mg	-0.0911394	0.0363438	-2.5077	0.0122912	1	0.0308204	TPPC5	Trafficking protein particle complex subunit 5	Q8IUR0	126003	TRAPPC5
seq.4541.49	NN9536-4373	TRT01PSema 2.4 mg	0.1325	0.0528869	2.50535	0.0123729	1	0.0310032	CDON	Cell adhesion molecule-related/down-regulated by oncogenes	Q4KMG0	50937	CDON
seq.14036.116	NN9536-4373	TRT01PSema 2.4 mg	-0.0846734	0.0338056	-2.50472	0.0123948	1	0.0310195	MPDZ	Multiple PDZ domain protein	O75970	8777	MPDZ
seq.22085.86	NN9536-4373	TRT01PSema 2.4 mg	0.0903288	0.0360643	2.50466	0.0123969	1	0.0310195	BMI-1	Polycomb complex protein BMI-1	P35226	100532731	BMI1
seq.4162.54	NN9536-4373	TRT01PSema 2.4 mg	0.2519	0.100744	2.50038	0.0125467	1	0.0313722	Transferrin	Serotransferrin	P02787	7018	TF
seq.21220.11	NN9536-4373	TRT01PSema 2.4 mg	-0.130115	0.0520581	-2.49942	0.0125806	1	0.0314348	SAR1B	GTP-binding protein SAR1b	Q9Y6B6	51128	SAR1B
seq.13465.5	NN9536-4373	TRT01PSema 2.4 mg	0.177109	0.0708704	2.49906	0.0125934	1	0.0314447	CCP1	Calcipressin-1	P53805	1827	RCAN1
seq.9974.8	NN9536-4373	TRT01PSema 2.4 mg	-0.111446	0.0446137	-2.49802	0.0126301	1	0.0314958	DLL3	Delta-like protein 3	Q9NYJ7	10683	DLL3
seq.23324.6	NN9536-4373	TRT01PSema 2.4 mg	-0.143626	0.0574971	-2.49798	0.0126317	1	0.0314958	HSPB3	Heat shock protein beta-3	Q12988	8988	HSPB3
seq.25278.41	NN9536-4373	TRT01PSema 2.4 mg	0.154642	0.0619685	2.49549	0.0127201	1	0.0316941	RHG06	Rho GTPase-activating protein 6	O43182	395	ARHGAP6
seq.23245.5	NN9536-4373	TRT01PSema 2.4 mg	0.119017	0.047713	2.49444	0.0127576	1	0.0317363	SPC1L	Speriolin-like protein	Q9H0A9	84221	SPATC1L
seq.22844.4	NN9536-4373	TRT01PSema 2.4 mg	0.0743905	0.0298235	2.49436	0.0127604	1	0.0317363	ZSWM7	Zinc finger SWIM domain-containing protein 7	Q19AV6	125150	ZSWIM7
seq.3813.3	NN9536-4373	TRT01PSema 2.4 mg	0.141502	0.0567311	2.49426	0.0127639	1	0.0317363	FYN	Tyrosine-protein kinase Fyn	P06241	2534	FYN
seq.7924.7	NN9536-4373	TRT01PSema 2.4 mg	0.0776621	0.0311592	2.49243	0.0128295	1	0.0318771	CD3G	T-cell surface glycoprotein CD3 gamma chain	P09693	917	CD3G
seq.8756.41	NN9536-4373	TRT01PSema 2.4 mg	0.0648825	0.0260424	2.49142	0.0128659	1	0.0319447	KCE1L:N-term	Potassium voltage-gated channel subfamily E regulatory beta subunit 5:N-term, opposite side of membrane	Q9UJ90	23630	KCNE5
seq.21737.20	NN9536-4373	TRT01PSema 2.4 mg	0.0792713	0.0318208	2.49118	0.0128747	1	0.0319447	SIAT2	Beta-galactoside alpha-2,6-sialyltransferase 2	Q96JF0	84620	ST6GAL2
seq.19260.4	NN9536-4373	TRT01PSema 2.4 mg	0.0668121	0.0268259	2.49058	0.0128962	1	0.0319618	GIPC1	PDZ domain-containing protein GIPC1	O14908	10755	GIPC1
seq.22517.106	NN9536-4373	TRT01PSema 2.4 mg	-0.144235	0.0579144	-2.49048	0.0128997	1	0.0319618	NSE2	E3 SUMO-protein ligase NSE2	Q96MF7	286053	NSMCE2
seq.6104.1	NN9536-4373	TRT01PSema 2.4 mg	-0.147587	0.0592664	-2.49023	0.0129087	1	0.0319618	FGRL1	Fibroblast growth factor receptor-like 1	Q8N441	53834	FGFRL1
seq.5231.79	NN9536-4373	TRT01PSema 2.4 mg	-0.129356	0.0519635	-2.48936	0.0129402	1	0.0320174	PCSK9	Proprotein convertase subtilisin/kexin type 9	Q8NBP7	255738	PCSK9
seq.2754.50	NN9536-4373	TRT01PSema 2.4 mg	-0.153938	0.0618541	-2.48873	0.0129633	1	0.0320522	C3	Complement C3	P01024	718	C3
seq.24420.57	NN9536-4373	TRT01PSema 2.4 mg	0.0484911	0.0194896	2.48805	0.0129878	1	0.0320904	DOHH	Deoxyhypusine hydroxylase	Q9BU89	83475	DOHH
seq.6405.74	NN9536-4373	TRT01PSema 2.4 mg	-0.130603	0.0525303	-2.48623	0.0130539	1	0.0322313	PSG2	Pregnancy-specific beta-1-glycoprotein 2	P11465	5670	PSG2
seq.3634.5	NN9536-4373	TRT01PSema 2.4 mg	-0.131214	0.0528349	-2.48348	0.0131548	1	0.0324578	OBCAM	Opioid-binding protein/cell adhesion molecule	Q14982	4978	OPCML
seq.10855.55	NN9536-4373	TRT01PSema 2.4 mg	-0.05876	0.0236746	-2.48198	0.0132099	1	0.0325711	PLXB2	Plexin-B2	O15031	23654	PLXNB2
seq.22818.4	NN9536-4373	TRT01PSema 2.4 mg	-0.0799481	0.0322201	-2.48131	0.0132346	1	0.0326094	TXTP	Tricarboxylate transport protein, mitochondrial	P53007	6576	SLC25A1
seq.21327.12	NN9536-4373	TRT01PSema 2.4 mg	-0.119059	0.0480073	-2.48001	0.0132826	1	0.0327049	MRI	Modulator of retrovirus infection homolog	Q9BWK5	78996	CYREN
seq.13485.20	NN9536-4373	TRT01PSema 2.4 mg	0.140826	0.056817	2.47858	0.0133357	1	0.0327838	TM87B	Transmembrane protein 87B	Q96K49	84910	TMEM87B
seq.7195.119	NN9536-4373	TRT01PSema 2.4 mg	0.136578	0.0551053	2.47849	0.0133391	1	0.0327838	EPHA7	Ephrin type-A receptor 7	Q15375	2045	EPHA7
seq.14229.5	NN9536-4373	TRT01PSema 2.4 mg	-0.159472	0.0643447	-2.4784	0.0133424	1	0.0327838	MOCS3	Adenylyltransferase and sulfurtransferase MOCS3	O95396	27304	MOCS3
seq.13698.28	NN9536-4373	TRT01PSema 2.4 mg	-0.101251	0.0408607	-2.47796	0.013359	1	0.032802	K319L	Dyslexia-associated protein KIAA0319-like protein	Q8IZA0	79932	KIAA0319L
seq.11179.7	NN9536-4373	TRT01PSema 2.4 mg	0.0568753	0.0229553	2.47765	0.0133703	1	0.0328069	TSSK1	Testis-specific serine/threonine-protein kinase 1	Q9BXA7	83942	TSSK1B
seq.23591.9	NN9536-4373	TRT01PSema 2.4 mg	-0.0870042	0.0351265	-2.47688	0.0133991	1	0.0328548	EXD1	piRNA biogenesis protein EXD1	Q8NHP7	161829	EXD1
seq.5400.52	NN9536-4373	TRT01PSema 2.4 mg	0.0643589	0.0260033	2.47503	0.0134683	1	0.0330018	sLeptin R	Leptin receptor, soluble	P48357	3953	LEPR
seq.11354.21	NN9536-4373	TRT01PSema 2.4 mg	0.111028	0.044874	2.47422	0.0134988	1	0.0330461	Phospholipase C-beta-1	1-phosphatidylinositol 4,5-bisphosphate phosphodiesterase beta-1	Q9NQ66	23236	PLCB1
seq.25087.11	NN9536-4373	TRT01PSema 2.4 mg	-0.0688788	0.0278433	-2.4738	0.0135146	1	0.0330461	DTNA	Dystrobrevin alpha	Q9Y4J8	1837	DTNA
seq.21764.99	NN9536-4373	TRT01PSema 2.4 mg	0.0692105	0.027978	2.47375	0.0135164	1	0.0330461	UBP30	Ubiquitin carboxyl-terminal hydrolase 30	Q70CQ3	84749	USP30
seq.2642.4	NN9536-4373	TRT01PSema 2.4 mg	0.13029	0.052673	2.47356	0.0135237	1	0.0330461	PAFAH beta subunit	Platelet-activating factor acetylhydrolase IB subunit beta	P68402	5049	PAFAH1B2
seq.16885.49	NN9536-4373	TRT01PSema 2.4 mg	0.153858	0.0622246	2.47263	0.0135587	1	0.0331088	MARE3	Microtubule-associated protein RP/EB family member 3	Q9UPY8	22924	MAPRE3
seq.13941.82	NN9536-4373	TRT01PSema 2.4 mg	-0.125274	0.0507149	-2.47016	0.0136522	1	0.0333142	SYFM	Phenylalanine--tRNA ligase, mitochondrial	O95363	10667	FARS2
seq.24671.15	NN9536-4373	TRT01PSema 2.4 mg	-0.151648	0.0614085	-2.4695	0.0136772	1	0.0333522	ASC	Apoptosis-associated speck-like protein containing a CARD	Q9ULZ3	29108	PYCARD
seq.9182.3	NN9536-4373	TRT01PSema 2.4 mg	0.0629578	0.0255091	2.46805	0.0137323	1	0.0334254	sLRP1:ECD	Low-density lipoprotein receptor-related protein 1, soluble:Extracellular domain, LDL receptor class A domains 11-20	Q07954	4035	LRP1
seq.8876.51	NN9536-4373	TRT01PSema 2.4 mg	-0.130824	0.0530077	-2.46803	0.0137333	1	0.0334254	NRX2B	Neurexin-2-beta	P58401	9379	NRXN2
seq.5679.16	NN9536-4373	TRT01PSema 2.4 mg	-0.0977321	0.0396017	-2.46788	0.0137389	1	0.0334254	HBD-3	Beta-defensin 103	P81534	414325	DEFB103A
seq.12670.15	NN9536-4373	TRT01PSema 2.4 mg	-0.111533	0.0451969	-2.46772	0.0137449	1	0.0334254	RAD1	Cell cycle checkpoint protein RAD1	O60671	5810	RAD1
seq.5268.49	NN9536-4373	TRT01PSema 2.4 mg	0.10905	0.0442049	2.46692	0.0137754	1	0.0334767	MMP-16	Matrix metalloproteinase-16	P51512	4325	MMP16
seq.17512.2	NN9536-4373	TRT01PSema 2.4 mg	-0.142336	0.0577164	-2.46613	0.0138057	1	0.0335272	NMI	N-myc-interactor	Q13287	9111	NMI
seq.7891.45	NN9536-4373	TRT01PSema 2.4 mg	-0.0948614	0.0384705	-2.46582	0.0138176	1	0.0335331	UGT 1A6	UDP-glucuronosyltransferase 1-6	P19224	54578	UGT1A6
seq.11347.9	NN9536-4373	TRT01PSema 2.4 mg	-0.149653	0.0607168	-2.46477	0.013858	1	0.0336083	Transaldolase	Transaldolase	P37837	6888	TALDO1
seq.20075.130	NN9536-4373	TRT01PSema 2.4 mg	0.078819	0.0319863	2.46415	0.0138819	1	0.0336431	MAGE-4	Melanoma-associated antigen 4	P43358	4103	MAGEA4
seq.5927.4	NN9536-4373	TRT01PSema 2.4 mg	-0.0974362	0.0395555	-2.46328	0.0139154	1	0.0336838	WISP-3	WNT1-inducible-signaling pathway protein 3	O95389	8838	CCN6
seq.23700.42	NN9536-4373	TRT01PSema 2.4 mg	0.0887429	0.0360271	2.46322	0.0139177	1	0.0336838	ABCF3	ATP-binding cassette sub-family F member 3	Q9NUQ8	55324	ABCF3
seq.17747.45	NN9536-4373	TRT01PSema 2.4 mg	-0.128768	0.0522855	-2.46278	0.0139347	1	0.033702	TRAF1	TNF receptor-associated factor 1	Q13077	7185	TRAF1
seq.4476.22	NN9536-4373	TRT01PSema 2.4 mg	-0.180465	0.073315	-2.4615	0.0139843	1	0.033799	ZAP70	Tyrosine-protein kinase ZAP-70	P43403	7535	ZAP70
seq.21514.1	NN9536-4373	TRT01PSema 2.4 mg	-0.12621	0.0512828	-2.46105	0.0140016	1	0.0338177	GP1BB	Platelet glycoprotein Ib beta chain	P13224	2812	GP1BB
seq.8016.19	NN9536-4373	TRT01PSema 2.4 mg	-0.0750016	0.0304994	-2.45912	0.014077	1	0.0339766	DNJC4:N-term	DnaJ homolog subfamily C member 4:N-term	Q9NNZ3	3338	DNAJC4
seq.15608.5	NN9536-4373	TRT01PSema 2.4 mg	0.0893395	0.0363424	2.45827	0.0141099	1	0.034033	KS6B1	Ribosomal protein S6 kinase beta-1	P23443	6198	RPS6KB1
seq.11232.46	NN9536-4373	TRT01PSema 2.4 mg	0.117097	0.047643	2.4578	0.0141283	1	0.0340542	Holo-TC I	Transcobalamin-1	P20061	6947	TCN1
seq.21306.7	NN9536-4373	TRT01PSema 2.4 mg	0.0483923	0.0197032	2.45606	0.0141967	1	0.0341882	HAUS1	HAUS augmin-like complex subunit 1	Q96CS2	115106	HAUS1
seq.25413.80	NN9536-4373	TRT01PSema 2.4 mg	-0.141634	0.0576773	-2.45563	0.0142135	1	0.0341882	GAGE-2	G antigen 2	Q13066	2574	GAGE2B
seq.2677.1	NN9536-4373	TRT01PSema 2.4 mg	-0.123698	0.0503768	-2.45546	0.0142203	1	0.0341882	ERBB1	Epidermal growth factor receptor	P00533	1956	EGFR
seq.11270.17	NN9536-4373	TRT01PSema 2.4 mg	-0.111178	0.045279	-2.4554	0.0142225	1	0.0341882	CHC10	Coiled-coil-helix-coiled-coil-helix domain-containing protein 10, mitochondrial	Q8WYQ3	400916	CHCHD10
seq.22007.1	NN9536-4373	TRT01PSema 2.4 mg	-0.140692	0.0573202	-2.4545	0.0142582	1	0.0342509	RELM-beta	Resistin-like beta	Q9BQ08	84666	RETNLB
seq.3091.70	NN9536-4373	TRT01PSema 2.4 mg	-0.0843287	0.0343795	-2.45288	0.0143222	1	0.0343812	Aurora kinase A	Aurora kinase A	O14965	6790	AURKA
seq.13722.105	NN9536-4373	TRT01PSema 2.4 mg	0.102072	0.0416177	2.45261	0.0143329	1	0.0343837	C9	Complement component C9	P02748	735	C9
seq.18203.9	NN9536-4373	TRT01PSema 2.4 mg	-0.12031	0.0490617	-2.45221	0.0143485	1	0.0343977	CRGC	Gamma-crystallin C	P07315	1420	CRYGC
seq.11633.89	NN9536-4373	TRT01PSema 2.4 mg	-0.163041	0.0665794	-2.44882	0.0144838	1	0.0346987	AHSA1	Activator of 90 kDa heat shock protein ATPase homolog 1	O95433	10598	AHSA1
seq.24696.14	NN9536-4373	TRT01PSema 2.4 mg	-0.0968523	0.0395617	-2.44813	0.0145112	1	0.0347409	MAGIX	PDZ domain-containing protein MAGIX	Q9H6Y5	79917	MAGIX
seq.4469.78	NN9536-4373	TRT01PSema 2.4 mg	0.122607	0.0500968	2.4474	0.0145405	1	0.0347875	ST4S6	Carbohydrate sulfotransferase 15	Q7LFX5	51363	CHST15
seq.22490.16	NN9536-4373	TRT01PSema 2.4 mg	0.0679906	0.0277966	2.446	0.0145966	1	0.0348983	LCNL1	Lipocalin-like 1 protein	Q6ZST4	401562	LCNL1
seq.8297.8	NN9536-4373	TRT01PSema 2.4 mg	0.110943	0.045367	2.44544	0.0146192	1	0.0349286	DJC10	DnaJ homolog subfamily C member 10	Q8IXB1	54431	DNAJC10
seq.25225.14	NN9536-4373	TRT01PSema 2.4 mg	0.0826402	0.0338035	2.44472	0.0146483	1	0.0349746	FHL17	Ferritin heavy polypeptide-like 17	Q9BXU8	53940	FTHL17
seq.18312.68	NN9536-4373	TRT01PSema 2.4 mg	0.0697978	0.0285592	2.44397	0.0146788	1	0.0349931	NDRG3	Protein NDRG3	Q9UGV2	57446	NDRG3
seq.2714.78	NN9536-4373	TRT01PSema 2.4 mg	-0.11494	0.0470315	-2.4439	0.0146816	1	0.0349931	EMAP-2	Endothelial monocyte-activating polypeptide 2	Q12904	9255	AIMP1
seq.21116.13	NN9536-4373	TRT01PSema 2.4 mg	0.0729184	0.0298381	2.4438	0.0146857	1	0.0349931	EED	Polycomb protein EED	O75530	8726	EED
seq.13429.3	NN9536-4373	TRT01PSema 2.4 mg	-0.109444	0.0448138	-2.4422	0.0147506	1	0.0351116	WF10A	WAP four-disulfide core domain protein 10A	Q9H1F0	140832	WFDC10A
seq.19555.1	NN9536-4373	TRT01PSema 2.4 mg	-0.156581	0.0641179	-2.44209	0.0147552	1	0.0351116	SUMO2	Small ubiquitin-related modifier 2	P61956	6613	SUMO2
seq.9391.60	NN9536-4373	TRT01PSema 2.4 mg	0.0822433	0.0336831	2.44168	0.0147719	1	0.0351277	PCSK1	ProSAAS	Q9UHG2	27344	PCSK1N
seq.12845.18	NN9536-4373	TRT01PSema 2.4 mg	-0.160388	0.0656983	-2.44128	0.0147881	1	0.0351427	SNX17	Sorting nexin-17	Q15036	9784	SNX17
seq.18182.24	NN9536-4373	TRT01PSema 2.4 mg	-0.140282	0.0575095	-2.43929	0.0148693	1	0.0352893	PCKGC	Phosphoenolpyruvate carboxykinase, cytosolic [GTP]	P35558	5105	PCK1
seq.17783.9	NN9536-4373	TRT01PSema 2.4 mg	-0.111156	0.0455691	-2.43928	0.0148697	1	0.0352893	MMAB	Cob(I)yrinic acid a,c-diamide adenosyltransferase, mitochondrial	Q96EY8	326625	MMAB
seq.7911.29	NN9536-4373	TRT01PSema 2.4 mg	-0.150215	0.0616993	-2.43464	0.0150608	1	0.035707	SCN4B	Sodium channel subunit beta-4	Q8IWT1	6330	SCN4B
seq.19768.13	NN9536-4373	TRT01PSema 2.4 mg	-0.0857279	0.0352135	-2.43451	0.0150658	1	0.035707	Cystatin B	Cystatin B	P04080	1476	CSTB
seq.2643.57	NN9536-4373	TRT01PSema 2.4 mg	-0.150839	0.0619871	-2.4334	0.0151122	1	0.035793	P-Cadherin	Cadherin-3	P22223	1001	CDH3
seq.6113.31	NN9536-4373	TRT01PSema 2.4 mg	-0.160608	0.0660434	-2.43186	0.0151762	1	0.0359039	Endothelin 3	Endothelin-3	P14138	1908	EDN3
seq.13986.6	NN9536-4373	TRT01PSema 2.4 mg	-0.143611	0.0590558	-2.43178	0.0151793	1	0.0359039	LANC1	LanC-like protein 1	O43813	10314	LANCL1
seq.20511.3	NN9536-4373	TRT01PSema 2.4 mg	0.115655	0.0475734	2.43108	0.0152085	1	0.0359492	JAM-A	Junctional adhesion molecule A	Q9Y624	50848	F11R
seq.23380.16	NN9536-4373	TRT01PSema 2.4 mg	-0.104125	0.0428535	-2.4298	0.0152621	1	0.0360518	T3HPD	Trans-3-hydroxy-L-proline dehydratase	Q96EM0	112849	L3HYPDH
seq.22553.4	NN9536-4373	TRT01PSema 2.4 mg	-0.116918	0.0481539	-2.42801	0.0153373	1	0.0362052	RL38	60S ribosomal protein L38	P63173	6169	RPL38
seq.10042.8	NN9536-4373	TRT01PSema 2.4 mg	0.122777	0.0505893	2.42694	0.0153823	1	0.0362874	SGK3	Serine/threonine-protein kinase Sgk3	Q96BR1	100533105	SGK3
seq.20448.7	NN9536-4373	TRT01PSema 2.4 mg	0.0839336	0.034591	2.42646	0.0154027	1	0.0363113	RPAB2	DNA-directed RNA polymerases I, II, and III subunit RPABC2	P61218	5435	POLR2F
seq.13719.19	NN9536-4373	TRT01PSema 2.4 mg	0.108498	0.0447334	2.42544	0.0154457	1	0.0363884	PAK4	Serine/threonine-protein kinase PAK 4	O96013	10298	PAK4
seq.22010.36	NN9536-4373	TRT01PSema 2.4 mg	-0.0578641	0.0238609	-2.42506	0.0154619	1	0.0364024	PRKRA	Interferon-inducible double-stranded RNA-dependent protein kinase activator A	O75569	8575	PRKRA
seq.11926.23	NN9536-4373	TRT01PSema 2.4 mg	0.133181	0.054926	2.42473	0.0154756	1	0.0364105	P34	Alpha- and gamma-adaptin-binding protein p34	Q6PD74	79719	AAGAB
seq.7838.27	NN9536-4373	TRT01PSema 2.4 mg	-0.142008	0.0585807	-2.42415	0.0155006	1	0.0364291	SMR3A	Submaxillary gland androgen-regulated protein 3A	Q99954	26952	SMR3A
seq.11324.3	NN9536-4373	TRT01PSema 2.4 mg	-0.083322	0.034379	-2.42363	0.0155226	1	0.0364291	PXDNL	Peroxidasin-like protein	A1KZ92	137902	PXDNL
seq.13976.9	NN9536-4373	TRT01PSema 2.4 mg	0.105834	0.0436681	2.4236	0.0155239	1	0.0364291	ARHG1	Rho guanine nucleotide exchange factor 1	Q92888	9138	ARHGEF1
seq.10070.22	NN9536-4373	TRT01PSema 2.4 mg	0.132777	0.0547854	2.42358	0.0155246	1	0.0364291	PLCG2	1-phosphatidylinositol 4,5-bisphosphate phosphodiesterase gamma-2	P16885	5336	PLCG2
seq.21718.150	NN9536-4373	TRT01PSema 2.4 mg	0.104036	0.0429492	2.42232	0.0155784	1	0.0365312	HYAL4	Hyaluronidase-4	Q2M3T9	23553	HYAL4
seq.10854.15	NN9536-4373	TRT01PSema 2.4 mg	-0.116455	0.0480913	-2.42154	0.0156114	1	0.0365843	GCNT4	Beta-1,3-galactosyl-O-glycosyl-glycoprotein beta-1,6-N-acetylglucosaminyltransferase 4	Q9P109	51301	GCNT4
seq.4923.79	NN9536-4373	TRT01PSema 2.4 mg	0.0768517	0.0317459	2.42084	0.0156415	1	0.0366308	MIS	Muellerian-inhibiting factor	P03971	268	AMH
seq.17829.2	NN9536-4373	TRT01PSema 2.4 mg	0.0581968	0.0240436	2.42046	0.0156576	1	0.0366442	TREX2	Three prime repair exonuclease 2	Q9BQ50	11219	TREX2
seq.8843.34	NN9536-4373	TRT01PSema 2.4 mg	-0.14096	0.0582615	-2.41944	0.0157014	1	0.0367225	MRF	Myelin regulatory factor	Q9Y2G1	745	MYRF
seq.5245.40	NN9536-4373	TRT01PSema 2.4 mg	0.13443	0.0556137	2.41721	0.0157977	1	0.0369233	AMPK a2b2g1	AMP Kinase (alpha2beta2gamma1)	P54646|O43741|P54619	5563|5565|5571	PRKAA2|PRKAB2|PRKAG1
seq.3403.1	NN9536-4373	TRT01PSema 2.4 mg	0.062617	0.0259287	2.41497	0.0158945	1	0.037125	TPSB2	Tryptase beta-2	P20231	64499	TPSB2
seq.12894.3	NN9536-4373	TRT01PSema 2.4 mg	-0.115101	0.0476771	-2.41419	0.0159286	1	0.0371802	PAXI1	PAX-interacting protein 1	Q6ZW49	22976	PAXIP1
seq.18202.22	NN9536-4373	TRT01PSema 2.4 mg	-0.0864251	0.0358071	-2.41363	0.0159526	1	0.0372118	CD37	Leukocyte antigen CD37	P11049	951	CD37
seq.15499.11	NN9536-4373	TRT01PSema 2.4 mg	-0.145985	0.0605007	-2.41295	0.0159826	1	0.0372382	Attractin	Attractin	O75882	8455	ATRN
seq.21373.8	NN9536-4373	TRT01PSema 2.4 mg	-0.151482	0.0627827	-2.4128	0.015989	1	0.0372382	QTRD1	Queuine tRNA-ribosyltransferase subunit QTRTD1	Q9H974	79691	QTRT2
seq.18282.1	NN9536-4373	TRT01PSema 2.4 mg	-0.125015	0.0518165	-2.41265	0.0159954	1	0.0372382	GBG11	Guanine nucleotide-binding protein G(I)/G(S)/G(O) subunit gamma-11	P61952	2791	GNG11
seq.22583.47	NN9536-4373	TRT01PSema 2.4 mg	0.10391	0.0430865	2.41167	0.0160382	1	0.0373133	ULBP-2	NKG2D ligand 2	Q9BZM5	80328	ULBP2
seq.5651.50	NN9536-4373	TRT01PSema 2.4 mg	0.124967	0.0518343	2.4109	0.0160722	1	0.0373669	PSG7	Putative pregnancy-specific beta-1-glycoprotein 7	Q13046	5676	PSG7
seq.2480.58	NN9536-4373	TRT01PSema 2.4 mg	-0.10135	0.0420426	-2.41066	0.0160823	1	0.0373669	TIMP-3	Metalloproteinase inhibitor 3	P35625	7078	TIMP3
seq.24667.27	NN9536-4373	TRT01PSema 2.4 mg	-0.127273	0.0528098	-2.41003	0.0161102	1	0.0374071	CT451	Cancer/testis antigen family 45 member A1	Q5HYN5	541466	CT45A1
seq.25296.3	NN9536-4373	TRT01PSema 2.4 mg	0.0906763	0.0376339	2.40943	0.0161364	1	0.0374435	AMOT	Angiomotin	Q4VCS5	154796	AMOT
seq.9744.139	NN9536-4373	TRT01PSema 2.4 mg	-0.13818	0.0573614	-2.40894	0.0161583	1	0.0374594	DNJA4	DnaJ homolog subfamily A member 4	Q8WW22	55466	DNAJA4
seq.14042.11	NN9536-4373	TRT01PSema 2.4 mg	0.126424	0.0524843	2.4088	0.0161644	1	0.0374594	SARP-2	Secreted frizzled-related protein 1	Q8N474	6422	SFRP1
seq.15358.28	NN9536-4373	TRT01PSema 2.4 mg	-0.165096	0.0685478	-2.40848	0.0161785	1	0.0374675	7B2	Neuroendocrine protein 7B2	P05408	6447	SCG5
seq.24265.6	NN9536-4373	TRT01PSema 2.4 mg	-0.0793353	0.0329575	-2.4072	0.0162348	1	0.0375735	MPP2	MAGUK p55 subfamily member 2	Q14168	4355	MPP2
seq.13104.32	NN9536-4373	TRT01PSema 2.4 mg	0.120445	0.0500655	2.40574	0.0162994	1	0.0376905	EFNB1	Ephrin-B1	P98172	1947	EFNB1
seq.3059.50	NN9536-4373	TRT01PSema 2.4 mg	-0.12003	0.0498964	-2.40558	0.0163066	1	0.0376905	BAFF	Tumor necrosis factor ligand superfamily member 13B	Q9Y275	10673	TNFSF13B
seq.7115.5	NN9536-4373	TRT01PSema 2.4 mg	0.093708	0.0389662	2.40485	0.0163391	1	0.0377408	Semenogelin	Semenogelin-1	P04279	6406	SEMG1
seq.2891.1	NN9536-4373	TRT01PSema 2.4 mg	-0.154686	0.0643739	-2.40293	0.0164246	1	0.0379138	CD22	B-cell receptor CD22	P20273	933	CD22
seq.18375.28	NN9536-4373	TRT01PSema 2.4 mg	-0.164108	0.0683236	-2.40193	0.0164695	1	0.0379926	IL-1F5	Interleukin-36 receptor antagonist protein	Q9UBH0	26525	IL36RN
seq.21154.8	NN9536-4373	TRT01PSema 2.4 mg	-0.129281	0.053837	-2.40134	0.0164959	1	0.0380288	CB39L	Calcium-binding protein 39-like	Q9H9S4	81617	CAB39L
seq.24675.2	NN9536-4373	TRT01PSema 2.4 mg	0.0926641	0.0386041	2.40037	0.0165394	1	0.0381043	MAST4	Microtubule-associated serine/threonine-protein kinase 4	O15021	375449	MAST4
seq.11104.13	NN9536-4373	TRT01PSema 2.4 mg	-0.0696197	0.0290212	-2.39893	0.0166045	1	0.0382294	YKL-40	Chitinase-3-like protein 1	P36222	1116	CHI3L1
seq.6584.1	NN9536-4373	TRT01PSema 2.4 mg	0.0941341	0.0392578	2.39785	0.0166533	1	0.0383169	SRCH	Sarcoplasmic reticulum histidine-rich calcium-binding protein	P23327	3270	HRC
seq.5005.4	NN9536-4373	TRT01PSema 2.4 mg	0.126977	0.0529668	2.39729	0.0166785	1	0.03835	MK12	Mitogen-activated protein kinase 12	P53778	6300	MAPK12
seq.12668.7	NN9536-4373	TRT01PSema 2.4 mg	-0.151845	0.0633593	-2.39657	0.0167112	1	0.0384002	VPS4B	Vacuolar protein sorting-associated protein 4B	O75351	9525	VPS4B
seq.9055.81	NN9536-4373	TRT01PSema 2.4 mg	0.0834448	0.034832	2.39564	0.0167534	1	0.0384528	MYZAP	Myocardial zonula adherens protein	P0CAP1	100820829	MYZAP
seq.9294.45	NN9536-4373	TRT01PSema 2.4 mg	-0.120104	0.0501355	-2.39559	0.0167557	1	0.0384528	MFAP2	Microfibrillar-associated protein 2	P55001	4237	MFAP2
seq.13083.18	NN9536-4373	TRT01PSema 2.4 mg	-0.139638	0.0583076	-2.39485	0.0167894	1	0.038505	SYVC	Valine--tRNA ligase	P26640	7407	VARS1
seq.8385.248	NN9536-4373	TRT01PSema 2.4 mg	0.0861442	0.0359944	2.39327	0.0168615	1	0.0386455	HGFA	Hepatocyte growth factor activator	Q04756	3083	HGFAC
seq.7880.9	NN9536-4373	TRT01PSema 2.4 mg	-0.142563	0.0595973	-2.3921	0.0169151	1	0.0387284	PSA1	Proteasome subunit alpha type-1	P25786	5682	PSMA1
seq.25453.57	NN9536-4373	TRT01PSema 2.4 mg	-0.084821	0.0354624	-2.39186	0.0169261	1	0.0387284	ROP1B	Ropporin-1B	Q9BZX4	152015	ROPN1B
seq.7923.41	NN9536-4373	TRT01PSema 2.4 mg	0.0761475	0.0318374	2.39176	0.0169305	1	0.0387284	SEM4C	Semaphorin-4C	Q9C0C4	54910	SEMA4C
seq.8406.17	NN9536-4373	TRT01PSema 2.4 mg	0.0982444	0.041101	2.39032	0.0169969	1	0.0388553	IGF-I	Insulin-like growth factor I	P05019	3479	IGF1
seq.11281.6	NN9536-4373	TRT01PSema 2.4 mg	-0.129498	0.0542365	-2.38765	0.0171201	1	0.0391117	GRB7	Growth factor receptor-bound protein 7	Q14451	2886	GRB7
seq.19631.13	NN9536-4373	TRT01PSema 2.4 mg	-0.138988	0.058253	-2.38595	0.0171992	1	0.0392557	Kininostatin	Kininostatin	P01042	3827	KNG1
seq.11672.17	NN9536-4373	TRT01PSema 2.4 mg	-0.13378	0.056073	-2.38582	0.0172052	1	0.0392557	KI16B	Kinesin-like protein KIF16B	Q96L93	55614	KIF16B
seq.6019.12	NN9536-4373	TRT01PSema 2.4 mg	-0.168086	0.0704705	-2.3852	0.0172339	1	0.0392957	C1T9A	Complement C1q and tumor necrosis factor-related protein 9A	P0C862	338872	C1QTNF9
seq.3003.29	NN9536-4373	TRT01PSema 2.4 mg	0.0749454	0.0314279	2.38467	0.0172585	1	0.0393128	NKp30	Natural cytotoxicity triggering receptor 3	O14931	259197	NCR3
seq.22815.4	NN9536-4373	TRT01PSema 2.4 mg	-0.144072	0.0604185	-2.38456	0.0172636	1	0.0393128	TRI40	Tripartite motif-containing protein 40	Q6P9F5	135644	TRIM40
seq.13954.9	NN9536-4373	TRT01PSema 2.4 mg	-0.139962	0.0587507	-2.3823	0.0173696	1	0.0395288	GNA1	Glucosamine 6-phosphate N-acetyltransferase	Q96EK6	64841	GNPNAT1
seq.15631.18	NN9536-4373	TRT01PSema 2.4 mg	-0.146977	0.0617289	-2.38101	0.01743	1	0.0396409	PSG1	Pregnancy-specific beta-1-glycoprotein 1	P11464	5669	PSG1
seq.21384.2	NN9536-4373	TRT01PSema 2.4 mg	-0.0522694	0.0219757	-2.37851	0.0175481	1	0.039884	Alpha-L-fucosidase I	Alpha-L-fucoside fucohydrolase	P04066	2517	FUCA1
seq.23281.29	NN9536-4373	TRT01PSema 2.4 mg	0.126376	0.0531434	2.37802	0.0175713	1	0.039911	ARL8A	ADP-ribosylation factor-like protein 8A	Q96BM9	127829	ARL8A
seq.20996.107	NN9536-4373	TRT01PSema 2.4 mg	-0.123432	0.0519346	-2.37667	0.0176354	1	0.0400296	SDHF1	Succinate dehydrogenase assembly factor 1, mitochondrial	A6NFY7	644096	SDHAF1
seq.16807.35	NN9536-4373	TRT01PSema 2.4 mg	-0.139044	0.0585093	-2.37645	0.0176461	1	0.0400296	TNNT3	Troponin T, fast skeletal muscle	P45378	7140	TNNT3
seq.18883.4	NN9536-4373	TRT01PSema 2.4 mg	0.13156	0.0553715	2.37595	0.0176699	1	0.0400581	DEST	Destrin	P60981	11034	DSTN
seq.7823.22	NN9536-4373	TRT01PSema 2.4 mg	-0.1604	0.0675276	-2.37533	0.0176996	1	0.0400997	SIA7B	Alpha-N-acetylgalactosaminide alpha-2,6-sialyltransferase 2	Q9UJ37	10610	ST6GALNAC2
seq.3708.62	NN9536-4373	TRT01PSema 2.4 mg	0.137137	0.0577803	2.37341	0.017791	1	0.0402811	a2-Macroglobulin	Alpha-2-macroglobulin	P01023	2	A2M
seq.15462.28	NN9536-4373	TRT01PSema 2.4 mg	0.107287	0.045216	2.37277	0.0178217	1	0.0403248	CD8A	T-cell surface glycoprotein CD8 alpha chain	P01732	925	CD8A
seq.24476.18	NN9536-4373	TRT01PSema 2.4 mg	-0.0878358	0.0370295	-2.37205	0.0178565	1	0.0403777	ASC-1 complex subunit p100	Activating signal cointegrator 1 complex subunit 2	Q9H1I8	84164	ASCC2
seq.19328.51	NN9536-4373	TRT01PSema 2.4 mg	0.109379	0.0461323	2.37098	0.0179078	1	0.0404679	Chk2	Serine/threonine-protein kinase Chk2	O96017	11200	CHEK2
seq.2822.56	NN9536-4373	TRT01PSema 2.4 mg	-0.16537	0.0697583	-2.37062	0.0179254	1	0.040482	CD97	CD97 antigen	P48960	976	ADGRE5
seq.21444.40	NN9536-4373	TRT01PSema 2.4 mg	0.116879	0.0493216	2.36973	0.0179683	1	0.040553	Kallikrein 2	Kallikrein 2	P20151	3817	KLK2
seq.19347.37	NN9536-4373	TRT01PSema 2.4 mg	0.0891442	0.0376582	2.36719	0.0180914	1	0.0407927	Carbonic Anhydrase XII	Carbonic anhydrase 12	O43570	771	CA12
seq.10816.150	NN9536-4373	TRT01PSema 2.4 mg	-0.0472137	0.0199461	-2.36707	0.0180975	1	0.0407927	PILRA isoform FDF03-M14	Paired immunoglobulin-like type 2 receptor alpha isoform FDF03-M14	Q9UKJ1	29992	PILRA
seq.11294.7	NN9536-4373	TRT01PSema 2.4 mg	-0.15223	0.064345	-2.36584	0.0181575	1	0.0409019	TMCC3:region 2	Transmembrane and coiled-coil domains protein 3:region 2	Q9ULS5	57458	TMCC3
seq.9365.91	NN9536-4373	TRT01PSema 2.4 mg	0.0797014	0.0336987	2.36512	0.0181926	1	0.0409551	EYS	Protein eyes shut homolog	Q5T1H1	346007	EYS
seq.22588.35	NN9536-4373	TRT01PSema 2.4 mg	0.0843543	0.0356845	2.36389	0.0182524	1	0.0410426	AGRB2	Adhesion G protein-coupled receptor B2	O60241	576	ADGRB2
seq.5584.21	NN9536-4373	TRT01PSema 2.4 mg	0.0983243	0.041595	2.36385	0.0182547	1	0.0410426	Holo-TC II	Holo-Transcobalamin-2	P20062	6948	TCN2
seq.24689.9	NN9536-4373	TRT01PSema 2.4 mg	-0.139109	0.058869	-2.36303	0.0182946	1	0.0411063	PTRF	Polymerase I and transcript release factor	Q6NZI2	284119	CAVIN1
seq.8924.55	NN9536-4373	TRT01PSema 2.4 mg	0.108501	0.045936	2.36201	0.0183452	1	0.0411938	CALY	Neuron-specific vesicular protein calcyon	Q9NYX4	50632	CALY
seq.18931.40	NN9536-4373	TRT01PSema 2.4 mg	0.0849251	0.0359642	2.36138	0.018376	1	0.0412369	SLIT3	Slit homolog 3 protein	O75094	6586	SLIT3
seq.5810.25	NN9536-4373	TRT01PSema 2.4 mg	0.0445976	0.0188894	2.36099	0.0183953	1	0.0412541	Cripto	Teratocarcinoma-derived growth factor 1	P13385	6997	TDGF1
seq.17734.13	NN9536-4373	TRT01PSema 2.4 mg	0.0930952	0.0394384	2.36052	0.0184184	1	0.0412591	a-endosulfine	Alpha-endosulfine	O43768	2029	ENSA
seq.5264.65	NN9536-4373	TRT01PSema 2.4 mg	0.102104	0.0432558	2.36047	0.0184208	1	0.0412591	calreticulin	Calreticulin	P27797	811	CALR
seq.11586.2	NN9536-4373	TRT01PSema 2.4 mg	-0.127279	0.0539732	-2.35819	0.0185341	1	0.0414867	LRRN1:ECD	Leucine-rich repeat neuronal protein 1:Extracellular domain	Q6UXK5	57633	LRRN1
seq.21864.20	NN9536-4373	TRT01PSema 2.4 mg	-0.141697	0.0601014	-2.35764	0.0185614	1	0.0415216	MAK16	Protein MAK16 homolog	Q9BXY0	84549	MAK16
seq.6550.4	NN9536-4373	TRT01PSema 2.4 mg	-0.09055	0.0384442	-2.35536	0.018675	1	0.0417493	ICAM4	Intercellular adhesion molecule 4	Q14773	3386	ICAM4
seq.2967.8	NN9536-4373	TRT01PSema 2.4 mg	-0.106303	0.0451439	-2.35476	0.0187048	1	0.0417896	VCAM-1	Vascular cell adhesion protein 1	P19320	7412	VCAM1
seq.11263.57	NN9536-4373	TRT01PSema 2.4 mg	-0.130375	0.0553973	-2.35345	0.0187706	1	0.0418894	CASQ1	Calsequestrin-1	P31415	844	CASQ1
seq.2558.51	NN9536-4373	TRT01PSema 2.4 mg	0.11092	0.0471318	2.3534	0.0187731	1	0.0418894	b-Endorphin	Beta-endorphin	P01189	5443	POMC
seq.23675.16	NN9536-4373	TRT01PSema 2.4 mg	-0.152826	0.0649483	-2.35303	0.0187916	1	0.0419043	CEP76	Centrosomal protein of 76 kDa	Q8TAP6	79959	CEP76
seq.7797.11	NN9536-4373	TRT01PSema 2.4 mg	-0.116264	0.0494535	-2.35097	0.0188956	1	0.0421098	CC167	Coiled-coil domain-containing protein 167	Q9P0B6	154467	CCDC167
seq.18306.1	NN9536-4373	TRT01PSema 2.4 mg	-0.111827	0.0475987	-2.34936	0.0189769	1	0.0422645	PALM	Paralemmin-1	O75781	5064	PALM
seq.9366.54	NN9536-4373	TRT01PSema 2.4 mg	-0.145842	0.0620973	-2.3486	0.0190156	1	0.0423224	IL-21 sR	Interleukin-21 receptor	Q9HBE5	50615	IL21R
seq.8450.36	NN9536-4373	TRT01PSema 2.4 mg	0.112272	0.0478081	2.34838	0.0190268	1	0.0423224	PACAP-38	Pituitary adenylate cyclase-activating polypeptide 38	P18509	116	ADCYAP1
seq.24941.14	NN9536-4373	TRT01PSema 2.4 mg	0.103607	0.0441256	2.348	0.0190462	1	0.0423364	CLU	Clustered mitochondria protein homolog	O75153	23277	CLUH
seq.21495.134	NN9536-4373	TRT01PSema 2.4 mg	-0.111709	0.0475804	-2.34779	0.019057	1	0.0423364	GPR37	Prosaposin receptor GPR37	O15354	2861	GPR37
seq.6257.56	NN9536-4373	TRT01PSema 2.4 mg	0.119361	0.0508564	2.34702	0.0190962	1	0.042397	CGRE1	Cell growth regulator with EF hand domain protein 1	Q99674	10669	CGREF1
seq.3293.2	NN9536-4373	TRT01PSema 2.4 mg	0.0794575	0.0338716	2.34584	0.0191562	1	0.0424973	CD5L	CD5 antigen-like	O43866	922	CD5L
seq.5590.11	NN9536-4373	TRT01PSema 2.4 mg	-0.113563	0.0484159	-2.34558	0.0191695	1	0.0424973	ZPLD1	Zona pellucida-like domain-containing protein 1	Q8TCW7	131368	ZPLD1
seq.3310.62	NN9536-4373	TRT01PSema 2.4 mg	-0.0512705	0.0218598	-2.34543	0.0191774	1	0.0424973	FCG2B	Low affinity immunoglobulin gamma Fc region receptor II-b	P31994	2213	FCGR2B
seq.9989.12	NN9536-4373	TRT01PSema 2.4 mg	0.111406	0.047519	2.34445	0.0192276	1	0.042582	LRC24	Leucine-rich repeat-containing protein 24	Q50LG9	441381	LRRC24
seq.8099.42	NN9536-4373	TRT01PSema 2.4 mg	-0.130104	0.0555	-2.34422	0.0192396	1	0.042582	SPON2	Spondin-2	Q9BUD6	10417	SPON2
seq.14692.3	NN9536-4373	TRT01PSema 2.4 mg	-0.164562	0.0702225	-2.34343	0.0192799	1	0.0426409	ZN276	Zinc finger protein 276	Q8N554	92822	ZNF276
seq.4563.61	NN9536-4373	TRT01PSema 2.4 mg	-0.128192	0.0547072	-2.34323	0.0192903	1	0.0426409	PLCG1	1-phosphatidylinositol 4,5-bisphosphate phosphodiesterase gamma-1	P19174	5335	PLCG1
seq.15604.18	NN9536-4373	TRT01PSema 2.4 mg	-0.0998256	0.0426453	-2.34084	0.0194138	1	0.0428873	JNK2	Mitogen-activated protein kinase 9	P45984	5601	MAPK9
seq.20941.7	NN9536-4373	TRT01PSema 2.4 mg	-0.123586	0.0528198	-2.33977	0.0194688	1	0.042982	UBL3	Ubiquitin-like protein 3	O95164	5412	UBL3
seq.9190.7	NN9536-4373	TRT01PSema 2.4 mg	-0.0758516	0.0324297	-2.33895	0.0195115	1	0.0430494	CD63	CD63 antigen	P08962	967	CD63
seq.23586.32	NN9536-4373	TRT01PSema 2.4 mg	0.0901923	0.0385935	2.33699	0.0196139	1	0.0432485	Cancer/testis antigen 1B	Cancer/testis antigen 1B	P78358	1485	CTAG1A
seq.2938.55	NN9536-4373	TRT01PSema 2.4 mg	-0.1208	0.0517174	-2.33576	0.0196777	1	0.0433622	Apo E4	Apolipoprotein E (isoform E4)	P02649	348	APOE
seq.9768.5	NN9536-4373	TRT01PSema 2.4 mg	-0.0903496	0.038694	-2.33498	0.0197189	1	0.0434047	IL-10 Ra:CD	Interleukin-10 receptor subunit alpha:Cytoplasmic domain	Q13651	3587	IL10RA
seq.15370.5	NN9536-4373	TRT01PSema 2.4 mg	-0.104972	0.0449574	-2.33493	0.0197215	1	0.0434047	BOLA1	BolA-like protein 1	Q9Y3E2	51027	BOLA1
seq.21979.12	NN9536-4373	TRT01PSema 2.4 mg	-0.114833	0.0491862	-2.33466	0.0197358	1	0.0434093	Integrin a6	Integrin alpha-6	P23229	3655	ITGA6
seq.9514.46	NN9536-4373	TRT01PSema 2.4 mg	-0.0621365	0.0266245	-2.33381	0.0197802	1	0.0434798	K0494:C-term	EF-hand calcium-binding domain-containing protein 14:C-term	O75071	9813	EFCAB14
seq.4840.73	NN9536-4373	TRT01PSema 2.4 mg	0.0884354	0.0379102	2.33276	0.0198356	1	0.0435726	G-CSF	Granulocyte colony-stimulating factor	P09919	1440	CSF3
seq.13540.1	NN9536-4373	TRT01PSema 2.4 mg	-0.139398	0.0597621	-2.33254	0.019847	1	0.0435726	GPR26	G-protein coupled receptor 26	Q8NDV2	2849	GPR26
seq.12822.34	NN9536-4373	TRT01PSema 2.4 mg	0.0869966	0.0373061	2.33197	0.0198774	1	0.0436124	APBB1:PID 1	Amyloid beta A4 precursor protein-binding family B member 1:Phosphotyrosine Interaction Domain 1	O00213	322	APBB1
seq.9092.33	NN9536-4373	TRT01PSema 2.4 mg	-0.120327	0.0516244	-2.33081	0.0199387	1	0.04372	ANGL1:N-term	Angiopoietin-related protein 1:N-term	O95841	9068	ANGPTL1
seq.10974.20	NN9536-4373	TRT01PSema 2.4 mg	0.090811	0.038993	2.32891	0.0200397	1	0.0439141	ISK7	Serine protease inhibitor Kazal-type 7	P58062	84651	SPINK7
seq.24407.31	NN9536-4373	TRT01PSema 2.4 mg	-0.135131	0.0580439	-2.32808	0.0200836	1	0.043959	KIF3C	Kinesin-like protein KIF3C	O14782	3797	KIF3C
seq.13122.19	NN9536-4373	TRT01PSema 2.4 mg	0.127465	0.0547516	2.32806	0.0200849	1	0.043959	FLRT2	Leucine-rich repeat transmembrane protein FLRT2	O43155	23768	FLRT2
seq.12433.8	NN9536-4373	TRT01PSema 2.4 mg	0.126481	0.0543598	2.32673	0.0201555	1	0.0440625	ARL11	ADP-ribosylation factor-like protein 11	Q969Q4	115761	ARL11
seq.9778.45	NN9536-4373	TRT01PSema 2.4 mg	-0.105817	0.0454792	-2.3267	0.0201571	1	0.0440625	TM52B	Transmembrane protein 52B	Q4KMG9	120939	TMEM52B
seq.7054.87	NN9536-4373	TRT01PSema 2.4 mg	-0.136344	0.0586219	-2.32583	0.0202041	1	0.0441381	CLC2D	C-type lectin domain family 2 member D	Q9UHP7	29121	CLEC2D
seq.11285.8	NN9536-4373	TRT01PSema 2.4 mg	-0.137423	0.0591578	-2.32299	0.0203563	1	0.0444191	CD34	Hematopoietic progenitor cell antigen CD34	P28906	947	CD34
seq.9265.10	NN9536-4373	TRT01PSema 2.4 mg	0.0929281	0.0400041	2.32297	0.0203578	1	0.0444191	GLIP1	Glioma pathogenesis-related protein 1	P48060	11010	GLIPR1
seq.9730.22	NN9536-4373	TRT01PSema 2.4 mg	-0.099368	0.0427863	-2.32243	0.020387	1	0.0444555	GHDC	GH3 domain-containing protein	Q8N2G8	84514	GHDC
seq.21915.2	NN9536-4373	TRT01PSema 2.4 mg	0.077156	0.0332368	2.3214	0.0204424	1	0.0445489	OTUD3	OTU domain-containing protein 3	Q5T2D3	23252	OTUD3
seq.8255.34	NN9536-4373	TRT01PSema 2.4 mg	0.138747	0.0598009	2.32015	0.0205101	1	0.044669	MRVI1	Protein MRVI1	Q9Y6F6	10335	IRAG1
seq.14024.196	NN9536-4373	TRT01PSema 2.4 mg	-0.128765	0.0555156	-2.31943	0.0205491	1	0.0447264	EDA	Ectodysplasin-A, secreted form	Q92838	1896	EDA
seq.6453.70	NN9536-4373	TRT01PSema 2.4 mg	-0.104122	0.0448986	-2.31905	0.0205698	1	0.0447441	LIRB4	Leukocyte immunoglobulin-like receptor subfamily B member 4	Q8NHJ6	11006	LILRB4
seq.2612.5	NN9536-4373	TRT01PSema 2.4 mg	-0.153154	0.0661027	-2.31692	0.0206863	1	0.0449699	eIF-5	Eukaryotic translation initiation factor 5	P55010	1983	EIF5
seq.5254.69	NN9536-4373	TRT01PSema 2.4 mg	0.0876298	0.0378362	2.31603	0.0207349	1	0.0450478	PDE3A	cGMP-inhibited 3',5'-cyclic phosphodiesterase A	Q14432	5139	PDE3A
seq.9243.10	NN9536-4373	TRT01PSema 2.4 mg	-0.0901397	0.0389524	-2.3141	0.0208409	1	0.0452504	LYG1	Lysozyme g-like protein 1	Q8N1E2	129530	LYG1
seq.12933.17	NN9536-4373	TRT01PSema 2.4 mg	-0.149417	0.0645963	-2.31309	0.0208966	1	0.0453193	ENOX1	Ecto-NOX disulfide-thiol exchanger 1	Q8TC92	55068	ENOX1
seq.12625.138	NN9536-4373	TRT01PSema 2.4 mg	-0.105535	0.0456258	-2.31306	0.0208982	1	0.0453193	KLHL7	Kelch-like protein 7	Q8IXQ5	55975	KLHL7
seq.4930.21	NN9536-4373	TRT01PSema 2.4 mg	-0.122464	0.0529568	-2.31253	0.0209274	1	0.0453549	Stanniocalcin-1	Stanniocalcin-1	P52823	6781	STC1
seq.7240.2	NN9536-4373	TRT01PSema 2.4 mg	0.0784019	0.0339152	2.3117	0.0209732	1	0.0454264	MBTP1	Membrane-bound transcription factor site-1 protease	Q14703	8720	MBTPS1
seq.10088.37	NN9536-4373	TRT01PSema 2.4 mg	0.142818	0.0617991	2.31101	0.0210118	1	0.0454699	APT	Adenine phosphoribosyltransferase	P07741	353	APRT
seq.2977.7	NN9536-4373	TRT01PSema 2.4 mg	0.105226	0.0455403	2.31062	0.0210334	1	0.0454699	EDAR	Tumor necrosis factor receptor superfamily member EDAR	Q9UNE0	10913	EDAR
seq.9118.7	NN9536-4373	TRT01PSema 2.4 mg	0.106462	0.0460793	2.3104	0.0210452	1	0.0454699	PSD2	PH and SEC7 domain-containing protein 2	Q9BQI7	84249	PSD2
seq.6458.6	NN9536-4373	TRT01PSema 2.4 mg	0.0642181	0.0277965	2.3103	0.0210511	1	0.0454699	RPN1:LD	Dolichyl-diphosphooligosaccharide--protein glycosyltransferase subunit 1:Lumenal domain	P04843	6184	RPN1
seq.2751.16	NN9536-4373	TRT01PSema 2.4 mg	0.101804	0.0440674	2.31019	0.0210574	1	0.0454699	Azurocidin	Azurocidin	P20160	566	AZU1
seq.23619.235	NN9536-4373	TRT01PSema 2.4 mg	0.0766849	0.0331999	2.30979	0.0210793	1	0.0454894	L10K	Leydig cell tumor 10 kDa protein homolog	Q9UNZ5	28974	C19orf53
seq.21105.23	NN9536-4373	TRT01PSema 2.4 mg	0.0830872	0.0359798	2.30927	0.0211082	1	0.0455031	U119B	Protein unc-119 homolog B	A6NIH7	84747	UNC119B
seq.19247.1	NN9536-4373	TRT01PSema 2.4 mg	-0.126833	0.0549248	-2.30922	0.0211113	1	0.0455031	UB2D1	Ubiquitin-conjugating enzyme E2 D1	P51668	7321	UBE2D1
seq.5019.16	NN9536-4373	TRT01PSema 2.4 mg	-0.210542	0.0911866	-2.30891	0.0211283	1	0.045512	PGP9.5	Ubiquitin carboxyl-terminal hydrolase isozyme L1	P09936	7345	UCHL1
seq.4970.55	NN9536-4373	TRT01PSema 2.4 mg	0.095548	0.0413978	2.30805	0.0211765	1	0.0455884	carbonic anhydrase II	Carbonic anhydrase 2	P00918	760	CA2
seq.7886.26	NN9536-4373	TRT01PSema 2.4 mg	-0.0817242	0.0354142	-2.30767	0.0211978	1	0.0456063	SPTC1	Serine palmitoyltransferase 1	O15269	10558	SPTLC1
seq.12696.166	NN9536-4373	TRT01PSema 2.4 mg	0.084786	0.0367513	2.30702	0.0212339	1	0.0456415	ANM3	Protein arginine N-methyltransferase 3	O60678	10196	PRMT3
seq.14603.51	NN9536-4373	TRT01PSema 2.4 mg	-0.113	0.0489874	-2.30672	0.0212509	1	0.0456415	KIAA0040	Uncharacterized protein KIAA0040	Q15053	9674	KIAA0040
seq.24931.9	NN9536-4373	TRT01PSema 2.4 mg	0.0813672	0.0352773	2.30651	0.0212626	1	0.0456415	ES8L3	Epidermal growth factor receptor kinase substrate 8-like protein 3	Q8TE67	79574	EPS8L3
seq.25454.38	NN9536-4373	TRT01PSema 2.4 mg	-0.156205	0.0677313	-2.30624	0.0212776	1	0.0456415	ANM2	Protein arginine N-methyltransferase 2	P55345	3275	PRMT2
seq.11431.235	NN9536-4373	TRT01PSema 2.4 mg	-0.145576	0.0631232	-2.30622	0.0212784	1	0.0456415	RECQ1	ATP-dependent DNA helicase Q1	P46063	5965	RECQL
seq.6497.10	NN9536-4373	TRT01PSema 2.4 mg	-0.157045	0.0681144	-2.30561	0.0213128	1	0.0456874	XLRS1	Retinoschisin	O15537	6247	RS1
seq.12535.2	NN9536-4373	TRT01PSema 2.4 mg	0.107748	0.046772	2.30368	0.0214214	1	0.04587	XRCC1	DNA repair protein XRCC1	P18887	7515	XRCC1
seq.21663.149	NN9536-4373	TRT01PSema 2.4 mg	-0.12091	0.0524867	-2.30364	0.0214238	1	0.04587	SIA8A	Alpha-N-acetylneuraminide alpha-2,8-sialyltransferase	Q92185	6489	ST8SIA1
seq.3283.21	NN9536-4373	TRT01PSema 2.4 mg	-0.112644	0.0489361	-2.30186	0.0215243	1	0.0460573	BGH3	Transforming growth factor-beta-induced protein ig-h3	Q15582	7045	TGFBI
seq.15486.126	NN9536-4373	TRT01PSema 2.4 mg	-0.0664596	0.0289009	-2.29957	0.0216544	1	0.0463077	ABP1	Amiloride-sensitive amine oxidase [copper-containing]	P19801	26	AOC1
seq.22386.11	NN9536-4373	TRT01PSema 2.4 mg	-0.0883617	0.0384322	-2.29916	0.0216778	1	0.0463298	OTX1	Homeobox protein OTX1	P32242	5013	OTX1
seq.10955.4	NN9536-4373	TRT01PSema 2.4 mg	0.0699164	0.0304144	2.29879	0.0216985	1	0.0463461	CLC10	C-type lectin domain family 10 member A	Q8IUN9	10462	CLEC10A
seq.12641.3	NN9536-4373	TRT01PSema 2.4 mg	0.142435	0.0619825	2.29799	0.0217442	1	0.0464158	I5P2	Type II inositol 1,4,5-trisphosphate 5-phosphatase	P32019	3633	INPP5B
seq.6123.69	NN9536-4373	TRT01PSema 2.4 mg	-0.0842542	0.0366745	-2.29735	0.0217807	1	0.0464606	p53	Cellular tumor antigen p53	P04637	7157	TP53
seq.9836.20	NN9536-4373	TRT01PSema 2.4 mg	-0.0920976	0.0400918	-2.29717	0.0217914	1	0.0464606	DCK	Deoxycytidine kinase	P27707	1633	DCK
seq.15453.3	NN9536-4373	TRT01PSema 2.4 mg	-0.130524	0.0568627	-2.29543	0.021891	1	0.0466449	a1-Microglobulin	Alpha-1-microglobulin	P02760	259	AMBP
seq.3361.26	NN9536-4373	TRT01PSema 2.4 mg	0.109483	0.047745	2.29309	0.022026	1	0.0469045	CLC4K	C-type lectin domain family 4 member K	Q9UJ71	50489	CD207
seq.25481.66	NN9536-4373	TRT01PSema 2.4 mg	-0.119093	0.0519554	-2.29221	0.0220768	1	0.0469097	ATX10	Ataxin-10	Q9UBB4	25814	ATXN10
seq.7812.11	NN9536-4373	TRT01PSema 2.4 mg	-0.123783	0.0540058	-2.29204	0.0220867	1	0.0469097	calgranulin B	Protein S100-A9	P06702	6280	S100A9
seq.3644.5	NN9536-4373	TRT01PSema 2.4 mg	-0.135483	0.0591118	-2.29198	0.0220898	1	0.0469097	Soggy-1	Dickkopf-like protein 1	Q9UK85	27120	DKKL1
seq.22073.47	NN9536-4373	TRT01PSema 2.4 mg	0.0791618	0.034543	2.29169	0.0221067	1	0.0469097	AT5F1	ATP synthase B chain, mitochondrial	P24539	515	ATP5PB
seq.12493.42	NN9536-4373	TRT01PSema 2.4 mg	-0.0911492	0.0397738	-2.29169	0.022107	1	0.0469097	OTUB2	Ubiquitin thioesterase OTUB2	Q96DC9	78990	OTUB2
seq.5988.49	NN9536-4373	TRT01PSema 2.4 mg	-0.13981	0.061008	-2.29167	0.0221079	1	0.0469097	LIGHT	Tumor necrosis factor ligand superfamily member 14	O43557	8740	TNFSF14
seq.10704.91	NN9536-4373	TRT01PSema 2.4 mg	0.0740762	0.0323451	2.29018	0.0221942	1	0.0470425	LRMP	Lymphoid-restricted membrane protein	Q12912	4033	IRAG2
seq.6382.17	NN9536-4373	TRT01PSema 2.4 mg	-0.107625	0.0469989	-2.28994	0.0222086	1	0.0470425	MANBA	Beta-mannosidase	O00462	4126	MANBA
seq.14286.2	NN9536-4373	TRT01PSema 2.4 mg	-0.130493	0.0569861	-2.28991	0.0222102	1	0.0470425	NF-ATc1	Nuclear factor of activated T-cells, cytoplasmic 1	O95644	4772	NFATC1
seq.12785.49	NN9536-4373	TRT01PSema 2.4 mg	0.127159	0.0555391	2.28954	0.022232	1	0.0470604	KAISO	Transcriptional regulator Kaiso	Q86T24	10009	ZBTB33
seq.7890.68	NN9536-4373	TRT01PSema 2.4 mg	0.100924	0.0440921	2.28893	0.0222673	1	0.0471071	DPP10	Inactive dipeptidyl peptidase 10	Q8N608	57628	DPP10
seq.9082.25	NN9536-4373	TRT01PSema 2.4 mg	-0.148918	0.0650754	-2.28838	0.0222991	1	0.0471462	SE1L2	Protein sel-1 homolog 2	Q5TEA6	80343	SEL1L2
seq.14633.26	NN9536-4373	TRT01PSema 2.4 mg	-0.116408	0.0508809	-2.28784	0.0223307	1	0.0471848	T185A	Transmembrane protein 185A	Q8NFB2	84548	TMEM185A
seq.21390.68	NN9536-4373	TRT01PSema 2.4 mg	-0.0956393	0.0418175	-2.28706	0.0223765	1	0.0472534	L-dopachrome tautomerase	L-dopachrome tautomerase	P40126	1638	DCT
seq.25497.35	NN9536-4373	TRT01PSema 2.4 mg	-0.146547	0.0641053	-2.28604	0.0224363	1	0.0473517	S14L4	SEC14-like protein 4	Q9UDX3	284904	SEC14L4
seq.12658.72	NN9536-4373	TRT01PSema 2.4 mg	-0.150589	0.065898	-2.28518	0.0224869	1	0.0474239	PANK3	Pantothenate kinase 3	Q9H999	79646	PANK3
seq.18280.29	NN9536-4373	TRT01PSema 2.4 mg	-0.145036	0.0634789	-2.28479	0.0225101	1	0.0474239	DTD2	Putative D-tyrosyl-tRNA(Tyr) deacylase 2	Q96FN9	112487	DTD2
seq.4131.72	NN9536-4373	TRT01PSema 2.4 mg	-0.156176	0.0683551	-2.28478	0.0225107	1	0.0474239	Fibronectin	Fibronectin	P02751	2335	FN1
seq.8368.102	NN9536-4373	TRT01PSema 2.4 mg	-0.108438	0.0474738	-2.28417	0.0225464	1	0.047457	TNF sR-II	Tumor necrosis factor receptor superfamily member 1B	P20333	7133	TNFRSF1B
seq.10754.113	NN9536-4373	TRT01PSema 2.4 mg	-0.0902319	0.0395051	-2.28405	0.0225532	1	0.047457	Prokineticin-2	Prokineticin-2	Q9HC23	60675	PROK2
seq.25054.15	NN9536-4373	TRT01PSema 2.4 mg	-0.0800187	0.0350543	-2.28271	0.0226325	1	0.0475957	PRP19	Pre-mRNA-processing factor 19	Q9UMS4	27339	PRPF19
seq.23541.61	NN9536-4373	TRT01PSema 2.4 mg	-0.113449	0.0497224	-2.28165	0.0226951	1	0.047699	CLYBL	Citrate lyase subunit beta-like protein, mitochondrial	Q8N0X4	171425	CLYBL
seq.2597.8	NN9536-4373	TRT01PSema 2.4 mg	-0.100066	0.0438999	-2.27942	0.0228278	1	0.0479454	VEGF	Vascular endothelial growth factor A	P15692	7422	VEGFA
seq.20577.5	NN9536-4373	TRT01PSema 2.4 mg	0.0980725	0.0430288	2.27923	0.0228394	1	0.0479454	FZD8	Frizzled-8	Q9H461	8325	FZD8
seq.10438.19	NN9536-4373	TRT01PSema 2.4 mg	-0.116251	0.0510543	-2.27701	0.0229717	1	0.0481947	CSF2R	Granulocyte-macrophage colony-stimulating factor receptor subunit alpha	P15509	1438	CSF2RA
seq.8870.38	NN9536-4373	TRT01PSema 2.4 mg	-0.110947	0.0487376	-2.27641	0.0230077	1	0.0482417	NPM1	Nucleophosmin	P06748	4869	NPM1
seq.3617.80	NN9536-4373	TRT01PSema 2.4 mg	0.0789486	0.0347036	2.27494	0.0230964	1	0.0483991	HGFA	Hepatocyte growth factor activator	Q04756	3083	HGFAC
seq.22144.65	NN9536-4373	TRT01PSema 2.4 mg	-0.117077	0.0514979	-2.27344	0.0231866	1	0.0485593	FBX48	F-box only protein 48	Q5FWF7	554251	FBXO48
seq.6617.12	NN9536-4373	TRT01PSema 2.4 mg	-0.1365	0.0600561	-2.27287	0.0232211	1	0.0486029	FCRL6	Fc receptor-like protein 6	Q6DN72	343413	FCRL6
seq.8298.8	NN9536-4373	TRT01PSema 2.4 mg	0.135844	0.0597756	2.27257	0.0232392	1	0.048612	CG045	Serine-rich single-pass membrane protein 1	Q8WWF3	136263	SSMEM1
seq.7852.9	NN9536-4373	TRT01PSema 2.4 mg	0.0927579	0.0408394	2.27129	0.0233171	1	0.0486898	IF3M	Translation initiation factor IF-3, mitochondrial	Q9H2K0	219402	MTIF3
seq.5384.67	NN9536-4373	TRT01PSema 2.4 mg	-0.128195	0.0564419	-2.27128	0.0233173	1	0.0486898	BRF-1	Transcription factor IIIB 90 kDa subunit	Q92994	2972	BRF1
seq.6227.1	NN9536-4373	TRT01PSema 2.4 mg	0.0996559	0.0438766	2.27128	0.0233176	1	0.0486898	kallikrein 10	Kallikrein-10	O43240	5655	KLK10
seq.6414.8	NN9536-4373	TRT01PSema 2.4 mg	-0.11059	0.0487172	-2.27005	0.0233925	1	0.0488176	OAF	Out at first protein homolog	Q86UD1	220323	OAF
seq.6223.5	NN9536-4373	TRT01PSema 2.4 mg	0.0666406	0.0293827	2.26802	0.023516	1	0.0490397	GUC2B	Guanylate cyclase activator 2B	Q16661	2981	GUCA2B
seq.5658.64	NN9536-4373	TRT01PSema 2.4 mg	-0.115526	0.0509407	-2.26785	0.0235266	1	0.0490397	coagulation factor XIII B	Coagulation factor XIII B chain	P05160	2165	F13B
seq.6377.54	NN9536-4373	TRT01PSema 2.4 mg	-0.0604076	0.0266482	-2.26685	0.0235875	1	0.0491377	LYZL2	Lysozyme-like protein 2	Q7Z4W2	119180	LYZL2
seq.6473.55	NN9536-4373	TRT01PSema 2.4 mg	-0.122514	0.0540527	-2.26656	0.0236056	1	0.0491466	PLUNC	BPI fold-containing family A member 1	Q9NP55	51297	BPIFA1
seq.21480.2	NN9536-4373	TRT01PSema 2.4 mg	0.0592303	0.0261436	2.26558	0.0236658	1	0.0492157	CD82 antigen	CD82 antigen	P27701	3732	CD82
seq.11237.49	NN9536-4373	TRT01PSema 2.4 mg	-0.100688	0.0444428	-2.26557	0.0236666	1	0.0492157	PCOC1	Procollagen C-endopeptidase enhancer 1	Q15113	5118	PCOLCE
seq.20197.14	NN9536-4373	TRT01PSema 2.4 mg	-0.0612207	0.0270265	-2.26521	0.0236885	1	0.0492325	VISL1	Visinin-like protein 1	P62760	7447	VSNL1
seq.13082.9	NN9536-4373	TRT01PSema 2.4 mg	0.120774	0.0533386	2.26428	0.0237455	1	0.0493219	UN45A	Protein unc-45 homolog A	Q9H3U1	55898	UNC45A
seq.19808.26	NN9536-4373	TRT01PSema 2.4 mg	0.112748	0.0498	2.26402	0.0237617	1	0.0493266	RAB3D	Ras-related protein Rab-3D	O95716	9545	RAB3D
seq.12617.2	NN9536-4373	TRT01PSema 2.4 mg	0.156604	0.0691851	2.26355	0.023791	1	0.0493587	STK24	Serine/threonine-protein kinase 24	Q9Y6E0	8428	STK24
seq.7922.5	NN9536-4373	TRT01PSema 2.4 mg	-0.0820125	0.0362625	-2.26163	0.0239095	1	0.0495384	Adrenomedullin	Adrenomedullin	P35318	133	ADM
seq.8885.6	NN9536-4373	TRT01PSema 2.4 mg	0.0941968	0.0416518	2.26153	0.0239159	1	0.0495384	CA2D3	Voltage-dependent calcium channel subunit alpha-2/delta-3	Q8IZS8	55799	CACNA2D3
seq.24271.9	NN9536-4373	TRT01PSema 2.4 mg	-0.139044	0.0614837	-2.26147	0.0239196	1	0.0495384	GMPPA	Mannose-1-phosphate guanyltransferase alpha	Q96IJ6	29926	GMPPA
seq.21804.15	NN9536-4373	TRT01PSema 2.4 mg	-0.139766	0.0618163	-2.26099	0.0239493	1	0.0495711	KHDCL	Putative KHDC1-like protein	Q5JSQ8	100129128	KHDC1L
seq.22518.54	NN9536-4373	TRT01PSema 2.4 mg	-0.157879	0.0698377	-2.26066	0.02397	1	0.0495849	NSL1	Kinetochore-associated protein NSL1 homolog	Q96IY1	25936	NSL1
seq.15300.66	NN9536-4373	TRT01PSema 2.4 mg	-0.10244	0.0453199	-2.26038	0.0239873	1	0.0495918	CC134	Coiled-coil domain-containing protein 134	Q9H6E4	79879	CCDC134
seq.11218.84	NN9536-4373	TRT01PSema 2.4 mg	-0.136061	0.0602129	-2.25966	0.0240322	1	0.0496557	TPMT	Thiopurine S-methyltransferase	P51580	7172	TPMT
seq.8402.22	NN9536-4373	TRT01PSema 2.4 mg	0.135941	0.060197	2.25828	0.0241185	1	0.049805	CYTL1	Cytokine-like protein 1	Q9NRR1	54360	CYTL1
seq.10702.1	NN9536-4373	TRT01PSema 2.4 mg	-0.114762	0.0508341	-2.25759	0.0241616	1	0.049865	COSA1	Collagen alpha-1(XXVIII) chain	Q2UY09	340267	COL28A1
seq.24724.4	NN9536-4373	TRT01PSema 2.4 mg	-0.103182	0.0457706	-2.25432	0.0243668	1	0.0502592	VP26B	Vacuolar protein sorting-associated protein 26B	Q4G0F5	112936	VPS26B
seq.15310.61	NN9536-4373	TRT01PSema 2.4 mg	-0.127681	0.0566541	-2.2537	0.0244063	1	0.050292	PRC1	Protein regulator of cytokinesis 1	O43663	9055	PRC1
seq.23356.32	NN9536-4373	TRT01PSema 2.4 mg	0.0736217	0.0326693	2.25354	0.024416	1	0.050292	CCD24	Coiled-coil domain-containing protein 24	Q8N4L8	149473	CCDC24
seq.23369.17	NN9536-4373	TRT01PSema 2.4 mg	-0.0901908	0.0400244	-2.2534	0.0244253	1	0.050292	PAHX	Phytanoyl-CoA dioxygenase, peroxisomal	O14832	5264	PHYH
seq.9569.14	NN9536-4373	TRT01PSema 2.4 mg	0.0983072	0.0436353	2.25293	0.0244549	1	0.0503238	SCAR3:region 1	Scavenger receptor class A member 3:region 1	Q6AZY7	51435	SCARA3
seq.7864.3	NN9536-4373	TRT01PSema 2.4 mg	-0.120994	0.0537236	-2.25216	0.0245038	1	0.0503951	SIGL8	Sialic acid-binding Ig-like lectin 8	Q9NYZ4	27181	SIGLEC8
seq.13655.34	NN9536-4373	TRT01PSema 2.4 mg	-0.087704	0.0389863	-2.24961	0.0246655	1	0.0506931	Nucleolin	Nucleolin	P19338	4691	NCL
seq.5646.20	NN9536-4373	TRT01PSema 2.4 mg	-0.0783432	0.0348281	-2.24943	0.0246773	1	0.0506931	RNAS6	Ribonuclease K6	Q93091	6039	RNASE6
seq.10087.10	NN9536-4373	TRT01PSema 2.4 mg	0.061714	0.0274395	2.24909	0.0246986	1	0.0507076	Alpha crystallin A chain	Alpha-crystallin A chain	P02489	102724652	CRYAA
seq.13126.52	NN9536-4373	TRT01PSema 2.4 mg	0.117375	0.0522064	2.24829	0.0247499	1	0.0507834	DSC2	Desmocollin-2	Q02487	1824	DSC2
seq.9015.1	NN9536-4373	TRT01PSema 2.4 mg	0.0923688	0.0411025	2.24728	0.0248147	1	0.050887	PRG3	Proteoglycan 3	Q9Y2Y8	10394	PRG3
seq.6390.18	NN9536-4373	TRT01PSema 2.4 mg	0.103999	0.046292	2.24659	0.0248587	1	0.0509477	NPS	Neuropeptide S	P0C0P6	594857	NPS
seq.11145.72	NN9536-4373	TRT01PSema 2.4 mg	-0.067321	0.0299793	-2.24558	0.0249235	1	0.051051	K154L	UPF0606 protein KIAA1549L	Q6ZVL6	25758	KIAA1549L
seq.25259.7	NN9536-4373	TRT01PSema 2.4 mg	-0.104783	0.0466793	-2.24474	0.0249776	1	0.0511323	CQ062	Uncharacterized protein C17orf62	Q9BQA9	79415	CYBC1
seq.3346.72	NN9536-4373	TRT01PSema 2.4 mg	-0.140549	0.0626465	-2.24352	0.0250561	1	0.0512634	AURKB	Aurora kinase B	Q96GD4	9212	AURKB
seq.20064.24	NN9536-4373	TRT01PSema 2.4 mg	-0.160728	0.0716771	-2.2424	0.0251292	1	0.0513832	FN1.2	Fibronectin-1 Fragment 2	P02751	2335	FN1
seq.23030.4	NN9536-4373	TRT01PSema 2.4 mg	0.0284571	0.0126919	2.24214	0.0251455	1	0.051387	Siglec-5	Sialic acid-binding Ig-like lectin 5	O15389	8778	SIGLEC5
seq.9059.14	NN9536-4373	TRT01PSema 2.4 mg	-0.127477	0.0568727	-2.24143	0.0251915	1	0.0514513	RPGF5	Rap guanine nucleotide exchange factor 5	Q92565	9771	RAPGEF5
seq.11163.7	NN9536-4373	TRT01PSema 2.4 mg	-0.0994759	0.0443902	-2.24094	0.0252236	1	0.0514872	F162B	Protein FAM162B	Q5T6X4	221303	FAM162B
seq.21111.49	NN9536-4373	TRT01PSema 2.4 mg	0.096896	0.0432511	2.24031	0.0252643	1	0.0515407	HPBP1	Hsp70-binding protein 1	Q9NZL4	23640	HSPBP1
seq.4540.11	NN9536-4373	TRT01PSema 2.4 mg	-0.117572	0.0525013	-2.23942	0.0253226	1	0.0516299	CBX5	Chromobox protein homolog 5	P45973	23468	CBX5
seq.6517.14	NN9536-4373	TRT01PSema 2.4 mg	-0.117082	0.0523118	-2.23816	0.0254046	1	0.0517672	BMP-3b	Growth/differentiation factor 10	P55107	2662	GDF10
seq.17441.4	NN9536-4373	TRT01PSema 2.4 mg	0.0961127	0.0429587	2.23733	0.0254591	1	0.0518468	Alkaline phosphatase, intestine	Intestinal-type alkaline phosphatase	P09923	248	ALPI
seq.24470.20	NN9536-4373	TRT01PSema 2.4 mg	0.0965751	0.0431694	2.23712	0.0254729	1	0.0518468	PCBP3	Poly(rC)-binding protein 3	P57721	54039	PCBP3
seq.3040.59	NN9536-4373	TRT01PSema 2.4 mg	-0.0626714	0.0280195	-2.23671	0.0254999	1	0.0518471	MIP-1a	C-C motif chemokine 3	P10147	6348	CCL3
seq.13739.3	NN9536-4373	TRT01PSema 2.4 mg	-0.101859	0.0455402	-2.23667	0.0255023	1	0.0518471	FLRT1	Leucine-rich repeat transmembrane protein FLRT1	Q9NZU1	23769	FLRT1
seq.14756.29	NN9536-4373	TRT01PSema 2.4 mg	0.110127	0.0492523	2.23598	0.025548	1	0.0518636	sICAM-2	Intercellular adhesion molecule 2	P13598	3384	ICAM2
seq.9751.72	NN9536-4373	TRT01PSema 2.4 mg	-0.135047	0.0603992	-2.2359	0.0255528	1	0.0518636	NSEP1	Nuclease-sensitive element-binding protein 1	P67809	4904	YBX1
seq.3799.11	NN9536-4373	TRT01PSema 2.4 mg	-0.112482	0.0503076	-2.23588	0.0255542	1	0.0518636	Carbonic anhydrase III	Carbonic anhydrase 3	P07451	761	CA3
seq.5201.50	NN9536-4373	TRT01PSema 2.4 mg	0.0782486	0.0350295	2.23379	0.0256919	1	0.0521131	PDE9A	High affinity cGMP-specific 3',5'-cyclic phosphodiesterase 9A	O76083	5152	PDE9A
seq.7128.9	NN9536-4373	TRT01PSema 2.4 mg	0.0854851	0.0383053	2.23168	0.0258319	1	0.0523672	VWA2	von Willebrand factor A domain-containing protein 2	Q5GFL6	340706	VWA2
seq.9761.89	NN9536-4373	TRT01PSema 2.4 mg	-0.129805	0.0581807	-2.23106	0.0258727	1	0.0524199	LDHA	L-lactate dehydrogenase A chain	P00338	3939	LDHA
seq.4801.13	NN9536-4373	TRT01PSema 2.4 mg	-0.0917999	0.0411583	-2.23041	0.0259161	1	0.0524779	PERL	Lactoperoxidase	P22079	4025	LPO
seq.4997.19	NN9536-4373	TRT01PSema 2.4 mg	0.0961002	0.0431038	2.22951	0.0259761	1	0.0525693	IF4A3	Eukaryotic initiation factor 4A-III	P38919	9775	EIF4A3
seq.6965.19	NN9536-4373	TRT01PSema 2.4 mg	0.0940408	0.042197	2.22861	0.0260357	1	0.0526599	CNTP2	Contactin-associated protein-like 2	Q9UHC6	26047	CNTNAP2
seq.8429.16	NN9536-4373	TRT01PSema 2.4 mg	0.0708649	0.0318038	2.22819	0.0260639	1	0.0526869	AXIN2	Axin-2	Q9Y2T1	8313	AXIN2
seq.3822.54	NN9536-4373	TRT01PSema 2.4 mg	0.13657	0.0613171	2.22727	0.0261254	1	0.0527811	MAPKAPK3	MAP kinase-activated protein kinase 3	Q16644	7867	MAPKAPK3
seq.11629.36	NN9536-4373	TRT01PSema 2.4 mg	0.0649888	0.0291867	2.22666	0.0261666	1	0.0528342	TRAF4	TNF receptor-associated factor 4	Q9BUZ4	9618	TRAF4
seq.3289.19	NN9536-4373	TRT01PSema 2.4 mg	-0.149426	0.0671358	-2.22573	0.0262287	1	0.0529146	Carbonic Anhydrase X	Carbonic anhydrase-related protein 10	Q9NS85	56934	CA10
seq.15343.337	NN9536-4373	TRT01PSema 2.4 mg	-0.137536	0.0617967	-2.22562	0.0262363	1	0.0529146	Kininogen, HMW, Two Chain	Kininogen, HMW, Two Chain	P01042	3827	KNG1
seq.15298.199	NN9536-4373	TRT01PSema 2.4 mg	0.0871194	0.0391826	2.22342	0.0263847	1	0.0531838	NETO1	Neuropilin and tolloid-like protein 1	Q8TDF5	81832	NETO1
seq.5611.56	NN9536-4373	TRT01PSema 2.4 mg	0.102116	0.0459621	2.22174	0.0264984	1	0.0533826	D108B	Beta-defensin 108B	Q8NET1	245911	DEFB108B
seq.21829.8	NN9536-4373	TRT01PSema 2.4 mg	-0.13169	0.059285	-2.2213	0.0265285	1	0.0534129	RS12	40S ribosomal protein S12	P25398	6206	RPS12
seq.24412.1	NN9536-4373	TRT01PSema 2.4 mg	0.0736857	0.0331782	2.22091	0.0265546	1	0.0534351	SYC1L	Synaptonemal complex central element protein 1-like	A8MT33	100130958	SYCE1L
seq.20998.19	NN9536-4373	TRT01PSema 2.4 mg	-0.0683368	0.0307781	-2.22031	0.0265957	1	0.0534875	NRK2	Nicotinamide riboside kinase 2; Short=NRK 2; Short=NmR-K 2; EC=2.7.1.22	Q9NPI5	27231	NMRK2
seq.4224.7	NN9536-4373	TRT01PSema 2.4 mg	-0.155935	0.0702535	-2.21961	0.0266432	1	0.0535526	HNRPQ	Heterogeneous nuclear ribonucleoprotein Q	O60506	10492	SYNCRIP
seq.21848.18	NN9536-4373	TRT01PSema 2.4 mg	-0.145505	0.0655985	-2.21811	0.0267458	1	0.0537256	UB2R2	Ubiquitin-conjugating enzyme E2 R2	Q712K3	54926	UBE2R2
seq.12856.14	NN9536-4373	TRT01PSema 2.4 mg	-0.0821914	0.0370581	-2.2179	0.0267596	1	0.0537256	TM237	Transmembrane protein 237	Q96Q45	65062	TMEM237
seq.21236.12	NN9536-4373	TRT01PSema 2.4 mg	0.108761	0.0490732	2.21631	0.026869	1	0.0538892	TMED9	Transmembrane emp24 domain-containing protein 9	Q9BVK6	54732	TMED9
seq.7831.39	NN9536-4373	TRT01PSema 2.4 mg	0.110537	0.0498767	2.21621	0.0268757	1	0.0538892	RBP	Retinol-binding protein 4	P02753	5950	RBP4
seq.14205.6	NN9536-4373	TRT01PSema 2.4 mg	0.10041	0.0453105	2.21605	0.0268867	1	0.0538892	HEXI2	Protein HEXIM2	Q96MH2	124790	HEXIM2
seq.22063.20	NN9536-4373	TRT01PSema 2.4 mg	-0.065881	0.0297388	-2.21532	0.0269367	1	0.053959	CPNS2	Calpain small subunit 2	Q96L46	84290	CAPNS2
seq.24496.26	NN9536-4373	TRT01PSema 2.4 mg	0.103431	0.0466957	2.21501	0.0269581	1	0.0539644	RIPL1	RILP-like protein 1	Q5EBL4	353116	RILPL1
seq.4355.13	NN9536-4373	TRT01PSema 2.4 mg	0.124813	0.0563529	2.21484	0.0269699	1	0.0539644	DAPK2	Death-associated protein kinase 2	Q9UIK4	23604	DAPK2
seq.4978.54	NN9536-4373	TRT01PSema 2.4 mg	0.110118	0.0497615	2.21292	0.0271026	1	0.0541994	DBNL	Drebrin-like protein	Q9UJU6	28988	DBNL
seq.24665.48	NN9536-4373	TRT01PSema 2.4 mg	-0.108623	0.049141	-2.21044	0.0272745	1	0.0544843	REM1	GTP-binding protein REM 1	O75628	28954	REM1
seq.9864.38	NN9536-4373	TRT01PSema 2.4 mg	0.143329	0.0648424	2.21042	0.0272758	1	0.0544843	TTC1	Tetratricopeptide repeat protein 1	Q99614	7265	TTC1
seq.5631.83	NN9536-4373	TRT01PSema 2.4 mg	-0.0867058	0.0392315	-2.21011	0.0272975	1	0.0544971	MOTI	Promotilin	P12872	4295	MLN
seq.3202.28	NN9536-4373	TRT01PSema 2.4 mg	-0.145507	0.065854	-2.20954	0.027337	1	0.054545	KREM2	Kremen protein 2	Q8NCW0	79412	KREMEN2
seq.5100.53	NN9536-4373	TRT01PSema 2.4 mg	0.118891	0.0538136	2.20932	0.0273524	1	0.0545451	LIMP II	Lysosome membrane protein 2	Q14108	950	SCARB2
seq.22563.4	NN9536-4373	TRT01PSema 2.4 mg	0.102253	0.0463051	2.20824	0.0274276	1	0.0546643	KIRR1	Kin of IRRE-like protein 1	Q96J84	55243	KIRREL1
seq.6441.62	NN9536-4373	TRT01PSema 2.4 mg	-0.100606	0.0455829	-2.20711	0.027507	1	0.0547918	ATS6	A disintegrin and metalloproteinase with thrombospondin motifs 6	Q9UKP5	11174	ADAMTS6
seq.6055.53	NN9536-4373	TRT01PSema 2.4 mg	-0.152487	0.0691127	-2.20635	0.0275604	1	0.0548673	IFN-a/b R1	Interferon alpha/beta receptor 1	P17181	3454	IFNAR1
seq.22579.93	NN9536-4373	TRT01PSema 2.4 mg	0.130624	0.0592164	2.20588	0.0275932	1	0.0549018	NRX1B	Neurexin-1-beta	P58400	9378	NRXN1
seq.3394.81	NN9536-4373	TRT01PSema 2.4 mg	0.113171	0.0513395	2.20437	0.0276992	1	0.0550819	PLK-1	Serine/threonine-protein kinase PLK1	P53350	5347	PLK1
seq.7921.65	NN9536-4373	TRT01PSema 2.4 mg	-0.123021	0.0558223	-2.2038	0.0277392	1	0.0551304	FJX1	Four-jointed box protein 1	Q86VR8	24147	FJX1
seq.16618.7	NN9536-4373	TRT01PSema 2.4 mg	0.0929778	0.0422035	2.20308	0.0277902	1	0.0552008	CD69	Early activation antigen CD69	Q07108	969	CD69
seq.25065.22	NN9536-4373	TRT01PSema 2.4 mg	-0.0823237	0.0373762	-2.20257	0.0278263	1	0.0552213	MYBPH	Myosin-binding protein H	Q13203	4608	MYBPH
seq.19279.42	NN9536-4373	TRT01PSema 2.4 mg	-0.105989	0.048122	-2.2025	0.0278316	1	0.0552213	CRBP	Retinol-binding protein 1	P09455	5947	RBP1
seq.21535.5	NN9536-4373	TRT01PSema 2.4 mg	-0.139169	0.063208	-2.20176	0.0278836	1	0.0552936	AASD1	Alanyl-tRNA editing protein Aarsd1	Q9BTE6	100885850	AARSD1
seq.7778.104	NN9536-4373	TRT01PSema 2.4 mg	-0.122307	0.0555687	-2.201	0.0279376	1	0.055329	BINCA	Caspase recruitment domain-containing protein 19	Q96LW7	84270	CARD19
seq.12732.13	NN9536-4373	TRT01PSema 2.4 mg	-0.111399	0.0506138	-2.20096	0.0279407	1	0.055329	MPP7	MAGUK p55 subfamily member 7	Q5T2T1	143098	MPP7
seq.20183.48	NN9536-4373	TRT01PSema 2.4 mg	0.123451	0.0560922	2.20085	0.0279483	1	0.055329	MEOX1	Homeobox protein MOX-1	P50221	4222	MEOX1
seq.2636.10	NN9536-4373	TRT01PSema 2.4 mg	-0.157453	0.0715557	-2.20043	0.0279785	1	0.0553577	Lymphotoxin b R	Tumor necrosis factor receptor superfamily member 3	P36941	4055	LTBR
seq.23519.91	NN9536-4373	TRT01PSema 2.4 mg	-0.141594	0.0643723	-2.19961	0.0280364	1	0.0554415	TM221	Transmembrane protein 221	A6NGB7	100130519	TMEM221
seq.11207.3	NN9536-4373	TRT01PSema 2.4 mg	0.0497329	0.0226223	2.1984	0.0281231	1	0.0555774	Macrophage scavenger receptor:CD	Macrophage scavenger receptor types I and II:Cytoplasmic domain	P21757	4481	MSR1
seq.7849.3	NN9536-4373	TRT01PSema 2.4 mg	0.0921042	0.0418997	2.19821	0.0281365	1	0.0555774	Glutaminyl cyclase	Glutaminyl-peptide cyclotransferase	Q16769	25797	QPCT
seq.6992.67	NN9536-4373	TRT01PSema 2.4 mg	-0.137665	0.062645	-2.19755	0.0281836	1	0.0556369	HBD	Hemoglobin subunit delta	P02042	3045	HBD
seq.8352.26	NN9536-4373	TRT01PSema 2.4 mg	-0.127014	0.0578032	-2.19735	0.028198	1	0.0556369	SIG12:Ig-like C2-type 2	Sialic acid-binding Ig-like lectin 12:Ig-like C2-type 2 domain, Isoform short	Q96PQ1	89858	SIGLEC12
seq.20066.19	NN9536-4373	TRT01PSema 2.4 mg	0.0762216	0.0346984	2.19669	0.0282451	1	0.0556988	Frizzled-5	Frizzled-5	Q13467	7855	FZD5
seq.13704.5	NN9536-4373	TRT01PSema 2.4 mg	-0.11589	0.0527774	-2.19582	0.0283076	1	0.0557911	HMCS2	Hydroxymethylglutaryl-CoA synthase, mitochondrial	P54868	3158	HMGCS2
seq.2871.73	NN9536-4373	TRT01PSema 2.4 mg	-0.147415	0.0671416	-2.19558	0.0283244	1	0.0557931	RAD51	DNA repair protein RAD51 homolog 1	Q06609	5888	RAD51
seq.14153.8	NN9536-4373	TRT01PSema 2.4 mg	0.0890182	0.0405586	2.1948	0.0283805	1	0.0558726	Ephrin-A3	Ephrin-A3	P52797	1944	EFNA3
seq.24447.26	NN9536-4373	TRT01PSema 2.4 mg	0.0860362	0.0392069	2.19441	0.0284086	1	0.0558969	F221A	Protein FAM221A	A4D161	340277	FAM221A
seq.18905.5	NN9536-4373	TRT01PSema 2.4 mg	0.0654418	0.0298352	2.19344	0.0284786	1	0.0560035	Keratin-16	Keratin, type I cytoskeletal 16	P08779	3868	KRT16
seq.7786.83	NN9536-4373	TRT01PSema 2.4 mg	-0.0755446	0.0344576	-2.1924	0.0285544	1	0.0561214	CLC2B	C-type lectin domain family 2 member B	Q92478	9976	CLEC2B
seq.6594.64	NN9536-4373	TRT01PSema 2.4 mg	-0.0941617	0.0429582	-2.19194	0.0285876	1	0.0561253	SMDC1	SAYSvFN domain-containing protein 1	Q9NPB0	55776	SAYSD1
seq.12820.1	NN9536-4373	TRT01PSema 2.4 mg	-0.129486	0.0590753	-2.19187	0.0285922	1	0.0561253	GRAP	GRB2-related adapter protein	Q13588	10750	GRAP
seq.12681.63	NN9536-4373	TRT01PSema 2.4 mg	-0.102677	0.0468499	-2.19162	0.0286104	1	0.0561253	UBP21	Ubiquitin carboxyl-terminal hydrolase 21	Q9UK80	27005	USP21
seq.19797.4	NN9536-4373	TRT01PSema 2.4 mg	0.072708	0.0331774	2.19149	0.0286196	1	0.0561253	GCNL2	Histone acetyltransferase KAT2A	Q92830	2648	KAT2A
seq.18213.30	NN9536-4373	TRT01PSema 2.4 mg	0.107525	0.0490792	2.19086	0.0286659	1	0.0561849	UBE2F	NEDD8-conjugating enzyme UBE2F	Q969M7	140739	UBE2F
seq.18195.3	NN9536-4373	TRT01PSema 2.4 mg	-0.145369	0.0663621	-2.19054	0.028689	1	0.0561992	ORAV1	Oral cancer-overexpressed protein 1	Q8WV07	220064	LTO1
seq.22112.30	NN9536-4373	TRT01PSema 2.4 mg	-0.0932322	0.0425748	-2.18985	0.0287393	1	0.0562666	COQ5	2-methoxy-6-polyprenyl-1,4-benzoquinol methylase, mitochondrial	Q5HYK3	84274	COQ5
seq.5751.14	NN9536-4373	TRT01PSema 2.4 mg	0.110499	0.0504711	2.18935	0.0287757	1	0.0563003	HCCR-1	LETM1 domain-containing protein 1	Q6P1Q0	25875	LETMD1
seq.12963.1	NN9536-4373	TRT01PSema 2.4 mg	0.114335	0.0522275	2.18917	0.0287883	1	0.0563003	GP107	Protein GPR107	Q5VW38	57720	GPR107
seq.3358.51	NN9536-4373	TRT01PSema 2.4 mg	-0.150459	0.0687524	-2.18842	0.0288434	1	0.056377	CDK5/p35	Cyclin-dependent kinase 5:Cyclin-dependent kinase 5 activator 1 complex	Q00535|Q15078	1020|8851	CDK5|CDK5R1
seq.8397.147	NN9536-4373	TRT01PSema 2.4 mg	0.0707867	0.0323609	2.18741	0.0289167	1	0.056489	QSOX2	Sulfhydryl oxidase 2	Q6ZRP7	169714	QSOX2
seq.4807.13	NN9536-4373	TRT01PSema 2.4 mg	0.0428035	0.0195734	2.18682	0.02896	1	0.0565426	CO8A1	Collagen alpha-1(VIII) chain	P27658	1295	COL8A1
seq.24221.3	NN9536-4373	TRT01PSema 2.4 mg	-0.116691	0.0533835	-2.1859	0.0290274	1	0.0566429	PPAR gamma	Peroxisome proliferator activated receptor gamma	P37231	5468	PPARG
seq.23398.1	NN9536-4373	TRT01PSema 2.4 mg	0.0962908	0.0440753	2.18469	0.0291164	1	0.0567853	GRL1A	DNA-directed RNA polymerase II subunit GRINL1A	P0CAP2	81488	POLR2M
seq.21163.21	NN9536-4373	TRT01PSema 2.4 mg	0.1311	0.0600177	2.18436	0.0291408	1	0.0567881	TBC13	TBC1 domain family member 13	Q9NVG8	54662	TBC1D13
seq.9869.28	NN9536-4373	TRT01PSema 2.4 mg	0.0718568	0.0328979	2.18424	0.0291499	1	0.0567881	NF-kappa-B p105	Nuclear factor NF-kappa-B p105 subunit	P19838	4790	NFKB1
seq.7795.14	NN9536-4373	TRT01PSema 2.4 mg	-0.0826447	0.037841	-2.184	0.0291675	1	0.0567913	NKG2E:CD	NKG2-E type II integral membrane protein:Isoform H, Cytoplasmic domain	Q07444	3823	KLRC3
seq.8100.15	NN9536-4373	TRT01PSema 2.4 mg	0.0768069	0.0351883	2.18274	0.0292603	1	0.0569408	ADM2	ADM2	Q7Z4H4	79924	ADM2
seq.2968.61	NN9536-4373	TRT01PSema 2.4 mg	-0.121764	0.0558085	-2.18183	0.0293279	1	0.057041	TNFSF15	Tumor necrosis factor ligand superfamily member 15	O95150	9966	TNFSF15
seq.12716.3	NN9536-4373	TRT01PSema 2.4 mg	-0.130062	0.0596299	-2.18116	0.0293774	1	0.0571059	ZN175	Zinc finger protein 175	Q9Y473	7728	ZNF175
seq.2723.9	NN9536-4373	TRT01PSema 2.4 mg	-0.144428	0.0662373	-2.18047	0.0294285	1	0.0571367	IL-1F7	Interleukin-37	Q9NZH6	27178	IL37
seq.10451.11	NN9536-4373	TRT01PSema 2.4 mg	-0.134548	0.0617089	-2.18036	0.0294365	1	0.0571367	NUCB1	Nucleobindin-1	Q02818	4924	NUCB1
seq.16755.195	NN9536-4373	TRT01PSema 2.4 mg	-0.0923079	0.0423374	-2.18029	0.0294416	1	0.0571367	GDF-3	Growth/differentiation factor 3	Q9NR23	9573	GDF3
seq.25270.3	NN9536-4373	TRT01PSema 2.4 mg	-0.090071	0.0413402	-2.17878	0.0295544	1	0.05732	PML	Probable transcription factor PML	P29590	5371	PML
seq.16858.384	NN9536-4373	TRT01PSema 2.4 mg	0.0697007	0.0319935	2.17859	0.0295684	1	0.05732	RCN3	Reticulocalbin-3	Q96D15	57333	RCN3
seq.24111.10	NN9536-4373	TRT01PSema 2.4 mg	0.0982906	0.0451352	2.17769	0.0296354	1	0.0574185	EF1G	Elongation factor 1-gamma	P26641	1937	EEF1G
seq.12534.10	NN9536-4373	TRT01PSema 2.4 mg	-0.096016	0.0441045	-2.17701	0.0296863	1	0.0574519	CACO2	Calcium-binding and coiled-coil domain-containing protein 2	Q13137	10241	CALCOCO2
seq.25280.2	NN9536-4373	TRT01PSema 2.4 mg	0.0901473	0.0414111	2.17689	0.0296954	1	0.0574519	LIMD1	LIM domain-containing protein 1	Q9UGP4	8994	LIMD1
seq.22589.3	NN9536-4373	TRT01PSema 2.4 mg	0.101428	0.0465946	2.17681	0.0297012	1	0.0574519	FZD2	Frizzled-2	Q14332	2535	FZD2
seq.8428.102	NN9536-4373	TRT01PSema 2.4 mg	-0.0885502	0.0406969	-2.17585	0.0297733	1	0.0575599	NTRI	Neurotrimin	Q9P121	50863	NTM
seq.25461.3	NN9536-4373	TRT01PSema 2.4 mg	0.0539528	0.024801	2.17543	0.0298045	1	0.057571	ARRS	S-arrestin	P10523	6295	SAG
seq.12540.25	NN9536-4373	TRT01PSema 2.4 mg	-0.11601	0.0533296	-2.17534	0.0298115	1	0.057571	RHOG	Rho-related GTP-binding protein RhoG	P84095	391	RHOG
seq.16749.79	NN9536-4373	TRT01PSema 2.4 mg	-0.134165	0.0616816	-2.17511	0.0298284	1	0.0575722	BMP-3b	Growth/differentiation factor 10	P55107	2662	GDF10
seq.8321.27	NN9536-4373	TRT01PSema 2.4 mg	-0.0926406	0.0426147	-2.17391	0.0299189	1	0.0577154	ZN843	Zinc finger protein 843	Q8N446	283933	ZNF843
seq.11336.9	NN9536-4373	TRT01PSema 2.4 mg	0.0907496	0.0417538	2.17345	0.0299539	1	0.0577517	FANCF	Fanconi anemia group F protein	Q9NPI8	2188	FANCF
seq.8888.33	NN9536-4373	TRT01PSema 2.4 mg	-0.0930363	0.0428218	-2.17264	0.0300148	1	0.0578376	CX068	Small integral membrane protein 9	A6NGZ8	100132963	SMIM9
seq.6354.13	NN9536-4373	TRT01PSema 2.4 mg	-0.113359	0.052201	-2.17159	0.0300944	1	0.0579351	HPHL1	Hephaestin-like protein 1	Q6MZM0	341208	HEPHL1
seq.21736.60	NN9536-4373	TRT01PSema 2.4 mg	0.104539	0.0481405	2.17154	0.0300981	1	0.0579351	HS2ST	Heparan sulfate 2-O-sulfotransferase 1	Q7LGA3	9653	HS2ST1
seq.9945.8	NN9536-4373	TRT01PSema 2.4 mg	-0.10821	0.0498464	-2.17087	0.0301486	1	0.0580009	ARMC5:ARM 2	Armadillo repeat-containing protein 5:Armadillo Repeat Domain 2	Q96C12	79798	ARMC5
seq.4149.8	NN9536-4373	TRT01PSema 2.4 mg	0.128442	0.0591734	2.17061	0.0301682	1	0.0580071	PDGF-BB	Platelet-derived growth factor subunit B	P01127	5155	PDGFB
seq.20525.200	NN9536-4373	TRT01PSema 2.4 mg	-0.115344	0.0532043	-2.16795	0.0303705	1	0.0583592	PDIA4	Protein disulfide-isomerase A4	P13667	9601	PDIA4
seq.3736.60	NN9536-4373	TRT01PSema 2.4 mg	-0.102456	0.0472668	-2.16762	0.0303963	1	0.0583592	BMP-6	Bone morphogenetic protein 6	P22004	654	BMP6
seq.3390.72	NN9536-4373	TRT01PSema 2.4 mg	-0.0774793	0.035745	-2.16756	0.0304007	1	0.0583592	PIK3CA/PIK3R1	PIK3CA/PIK3R1	P42336|P27986	5290|5295	PIK3CA|PIK3R1
seq.18166.4	NN9536-4373	TRT01PSema 2.4 mg	-0.117561	0.0542483	-2.16709	0.0304364	1	0.0583647	RHOB	Rho-related GTP-binding protein RhoB	P62745	388	RHOB
seq.23390.6	NN9536-4373	TRT01PSema 2.4 mg	-0.133996	0.0618322	-2.16709	0.0304365	1	0.0583647	CC107	Coiled-coil domain-containing protein 107	Q8WV48	203260	CCDC107
seq.6990.44	NN9536-4373	TRT01PSema 2.4 mg	-0.119318	0.0550703	-2.16665	0.0304701	1	0.0583975	SDF2L	Stromal cell-derived factor 2-like protein 1	Q9HCN8	23753	SDF2L1
seq.9929.16	NN9536-4373	TRT01PSema 2.4 mg	0.104966	0.0484606	2.166	0.0305195	1	0.0584582	DHB7:ECD	3-keto-steroid reductase:Extracellular domain (partial)	P56937	51478	HSD17B7
seq.25094.9	NN9536-4373	TRT01PSema 2.4 mg	-0.112774	0.0520742	-2.16564	0.0305471	1	0.0584582	ACSA	Acetyl-coenzyme A synthetase, cytoplasmic	Q9NR19	55902	ACSS2
seq.21210.33	NN9536-4373	TRT01PSema 2.4 mg	0.122821	0.0567149	2.16559	0.0305512	1	0.0584582	DPOLB	DNA polymerase beta	P06746	5423	POLB
seq.10396.6	NN9536-4373	TRT01PSema 2.4 mg	-0.0950715	0.0439101	-2.16514	0.0305859	1	0.0584929	Mcl-1	Induced myeloid leukemia cell differentiation protein Mcl-1	Q07820	4170	MCL1
seq.8315.5	NN9536-4373	TRT01PSema 2.4 mg	0.100178	0.0462852	2.16436	0.030646	1	0.0585405	DB119	Beta-defensin 119	Q8N690	245932	DEFB119
seq.2827.23	NN9536-4373	TRT01PSema 2.4 mg	-0.142111	0.0656613	-2.1643	0.0306504	1	0.0585405	Fractalkine/CX3CL-1	Fractalkine	P78423	6376	CX3CL1
seq.3070.1	NN9536-4373	TRT01PSema 2.4 mg	-0.119801	0.0553612	-2.16399	0.0306738	1	0.0585405	IL-2	Interleukin-2	P60568	3558	IL2
seq.9525.1	NN9536-4373	TRT01PSema 2.4 mg	-0.103243	0.0477152	-2.16374	0.0306936	1	0.0585405	PTK7	Inactive tyrosine-protein kinase 7	Q13308	5754	PTK7
seq.24055.44	NN9536-4373	TRT01PSema 2.4 mg	-0.124308	0.0574543	-2.1636	0.030704	1	0.0585405	CSTF1	Cleavage stimulation factor 50 kDa subunit	Q05048	1477	CSTF1
seq.13654.1	NN9536-4373	TRT01PSema 2.4 mg	0.130462	0.0603053	2.16336	0.0307229	1	0.0585405	ROCK2	Rho-associated protein kinase 2	O75116	9475	ROCK2
seq.8398.277	NN9536-4373	TRT01PSema 2.4 mg	0.0488671	0.0225909	2.16313	0.0307401	1	0.0585405	RAR-responsive protein TIG1	Retinoic acid receptor responder protein 1	P49788	5918	RARRES1
seq.11260.47	NN9536-4373	TRT01PSema 2.4 mg	0.0691377	0.0319623	2.1631	0.0307428	1	0.0585405	SPA4L	SUN domain-containing protein 5	Q8TC36	140732	SUN5
seq.24023.35	NN9536-4373	TRT01PSema 2.4 mg	0.0593155	0.0274267	2.16269	0.0307744	1	0.0585693	sEPCR	soluble Endothelial protein C receptor	Q9UNN8	10544	PROCR
seq.23364.3	NN9536-4373	TRT01PSema 2.4 mg	0.0938018	0.0433916	2.16175	0.0308469	1	0.0586756	UCK1	Uridine-cytidine kinase 1	Q9HA47	83549	UCK1
seq.13666.222	NN9536-4373	TRT01PSema 2.4 mg	0.0822523	0.0380647	2.16085	0.0309162	1	0.0587759	Carbonic Anhydrase X	Carbonic anhydrase-related protein 10	Q9NS85	56934	CA10
seq.17702.53	NN9536-4373	TRT01PSema 2.4 mg	-0.0826566	0.0382734	-2.15963	0.0310109	1	0.0589051	UGT 1A1	UDP-glucuronosyltransferase 1-1	P22309	54658	UGT1A1
seq.14294.61	NN9536-4373	TRT01PSema 2.4 mg	-0.09635	0.0446172	-2.15948	0.0310226	1	0.0589051	MBD1	Methyl-CpG-binding domain protein 1	Q9UIS9	4152	MBD1
seq.10716.35	NN9536-4373	TRT01PSema 2.4 mg	0.0652178	0.0302027	2.15934	0.0310339	1	0.0589051	PSMD5	26S proteasome non-ATPase regulatory subunit 5	Q16401	5711	PSMD5
seq.9003.99	NN9536-4373	TRT01PSema 2.4 mg	-0.0968951	0.0448816	-2.1589	0.0310675	1	0.0589199	MARCO	Macrophage receptor MARCO	Q9UEW3	8685	MARCO
seq.24903.7	NN9536-4373	TRT01PSema 2.4 mg	0.0578796	0.0268109	2.15881	0.031075	1	0.0589199	KLH14	Kelch-like protein 14	Q9P2G3	57565	KLHL14
seq.3341.33	NN9536-4373	TRT01PSema 2.4 mg	0.101121	0.0468541	2.15821	0.0311217	1	0.0589769	ABL1	Tyrosine-protein kinase ABL1	P00519	25	ABL1
seq.21435.143	NN9536-4373	TRT01PSema 2.4 mg	0.0679853	0.0315232	2.15667	0.0312416	1	0.0591551	SRPK2	Serine/threonine-protein kinase SRPK2	P78362	6733	SRPK2
seq.16035.8	NN9536-4373	TRT01PSema 2.4 mg	0.127745	0.0592353	2.15658	0.0312491	1	0.0591551	VEGF sR3	Vascular endothelial growth factor receptor 3	P35916	2324	FLT4
seq.12517.52	NN9536-4373	TRT01PSema 2.4 mg	-0.124135	0.0575727	-2.15614	0.0312835	1	0.0591887	TFAR19	Programmed cell death protein 5	O14737	9141	PDCD5
seq.24493.10	NN9536-4373	TRT01PSema 2.4 mg	0.09768	0.0453161	2.15553	0.0313313	1	0.0592474	MTMR7	Myotubularin-related protein 7	Q9Y216	9108	MTMR7
seq.15472.16	NN9536-4373	TRT01PSema 2.4 mg	-0.0910245	0.0422543	-2.15421	0.0314348	1	0.0594115	LRP11	Low-density lipoprotein receptor-related protein 11	Q86VZ4	84918	LRP11
seq.21643.8	NN9536-4373	TRT01PSema 2.4 mg	-0.132465	0.0615205	-2.15319	0.0315148	1	0.059531	RS20	40S ribosomal protein S20	P60866	6224	RPS20
seq.15634.139	NN9536-4373	TRT01PSema 2.4 mg	0.0982526	0.0456465	2.15247	0.0315719	1	0.0596029	SLIT1	Slit homolog 1 protein	O75093	6585	SLIT1
seq.17329.2	NN9536-4373	TRT01PSema 2.4 mg	-0.0911568	0.0423536	-2.15228	0.0315865	1	0.0596029	BDH2	3-hydroxybutyrate dehydrogenase type 2	Q9BUT1	56898	BDH2
seq.6955.68	NN9536-4373	TRT01PSema 2.4 mg	-0.120404	0.0559568	-2.15173	0.0316303	1	0.0596267	SNX1	Sorting nexin-1	Q13596	6642	SNX1
seq.13994.1	NN9536-4373	TRT01PSema 2.4 mg	-0.130177	0.0604998	-2.1517	0.0316328	1	0.0596267	FBRL	rRNA 2'-O-methyltransferase fibrillarin	P22087	2091	FBL
seq.14072.9	NN9536-4373	TRT01PSema 2.4 mg	-0.139492	0.0648702	-2.15032	0.0317415	1	0.0597655	TCTP	Translationally-controlled tumor protein	P13693	7178	TPT1
seq.11310.8	NN9536-4373	TRT01PSema 2.4 mg	-0.086289	0.0401307	-2.1502	0.0317512	1	0.0597655	Desmoglein-3	Desmoglein-3	P32926	1830	DSG3
seq.4154.57	NN9536-4373	TRT01PSema 2.4 mg	-0.0930316	0.043268	-2.15013	0.0317569	1	0.0597655	P-Selectin	P-selectin	P16109	6403	SELP
seq.25910.1	NN9536-4373	TRT01PSema 2.4 mg	-0.130135	0.0605458	-2.14937	0.031817	1	0.0598467	FCGBP	IgGFc-binding protein	Q9Y6R7	8857	FCGBP
seq.7180.114	NN9536-4373	TRT01PSema 2.4 mg	0.0665031	0.0309492	2.14878	0.0318636	1	0.0599027	IFN14	Interferon alpha-14	P01570	3448	IFNA14
seq.20134.27	NN9536-4373	TRT01PSema 2.4 mg	-0.133889	0.0623268	-2.14818	0.0319118	1	0.0599615	MARCO	Macrophage receptor MARCO	Q9UEW3	8685	MARCO
seq.7752.31	NN9536-4373	TRT01PSema 2.4 mg	-0.120278	0.0560132	-2.14732	0.0319797	1	0.0600571	CLC4D	C-type lectin domain family 4 member D	Q8WXI8	338339	CLEC4D
seq.9012.1	NN9536-4373	TRT01PSema 2.4 mg	-0.120537	0.0561557	-2.14648	0.0320471	1	0.0601518	PRP6:region 1	Pre-mRNA-processing factor 6:region 1	O94906	24148	PRPF6
seq.5699.19	NN9536-4373	TRT01PSema 2.4 mg	0.0836006	0.0389637	2.1456	0.0321173	1	0.0602289	CI061	Protein FAM189A2	Q15884	9413	FAM189A2
seq.21529.6	NN9536-4373	TRT01PSema 2.4 mg	0.072126	0.0336167	2.14554	0.0321221	1	0.0602289	UBS3A	Ubiquitin-associated and SH3 domain-containing protein A	P57075	53347	UBASH3A
seq.23258.56	NN9536-4373	TRT01PSema 2.4 mg	0.0608669	0.0283781	2.14486	0.0321771	1	0.0603002	COA7	Cytochrome c oxidase assembly factor 7	Q96BR5	65260	COA7
seq.6410.26	NN9536-4373	TRT01PSema 2.4 mg	-0.064945	0.0302985	-2.1435	0.0322858	1	0.0604719	INSL4	Early placenta insulin-like peptide	Q14641	3641	INSL4
seq.22508.2	NN9536-4373	TRT01PSema 2.4 mg	-0.0641261	0.0299396	-2.14185	0.0324192	1	0.0606689	NDUBA	NADH dehydrogenase	O96000	4716	NDUFB10
seq.17224.12	NN9536-4373	TRT01PSema 2.4 mg	0.105182	0.049112	2.14167	0.0324334	1	0.0606689	MIME	Mimecan	P20774	4969	OGN
seq.11353.143	NN9536-4373	TRT01PSema 2.4 mg	-0.113441	0.0529792	-2.14124	0.0324685	1	0.0606689	SMAD2	Mothers against decapentaplegic homolog 2	Q15796	4087	SMAD2
seq.18240.6	NN9536-4373	TRT01PSema 2.4 mg	-0.0957378	0.0447123	-2.1412	0.0324717	1	0.0606689	OMP	Olfactory marker protein	P47874	4975	OMP
seq.22499.15	NN9536-4373	TRT01PSema 2.4 mg	-0.0935988	0.0437146	-2.14114	0.0324766	1	0.0606689	MED28	Mediator of RNA polymerase II transcription subunit 28	Q9H204	80306	MED28
seq.17761.2	NN9536-4373	TRT01PSema 2.4 mg	-0.128664	0.0601296	-2.13979	0.0325856	1	0.0608406	NUDT5	ADP-sugar pyrophosphatase	Q9UKK9	11164	NUDT5
seq.17760.128	NN9536-4373	TRT01PSema 2.4 mg	-0.121585	0.0568376	-2.13917	0.0326357	1	0.0608837	WDR5	WD repeat-containing protein 5	P61964	11091	WDR5
seq.24253.5	NN9536-4373	TRT01PSema 2.4 mg	-0.0667998	0.0312283	-2.13908	0.032643	1	0.0608837	ERF3B	Eukaryotic peptide chain release factor GTP-binding subunit ERF3B	Q8IYD1	23708	GSPT2
seq.4179.57	NN9536-4373	TRT01PSema 2.4 mg	-0.132374	0.0618937	-2.13873	0.0326711	1	0.0609041	14-3-3 protein gamma	14-3-3 protein gamma	P61981	7532	YWHAG
seq.25100.11	NN9536-4373	TRT01PSema 2.4 mg	0.12134	0.0567485	2.13821	0.0327135	1	0.060951	CMIP	C-Maf-inducing protein	Q8IY22	80790	CMIP
seq.13947.371	NN9536-4373	TRT01PSema 2.4 mg	-0.0736822	0.0344792	-2.137	0.0328119	1	0.0611022	NUD12	Peroxisomal NADH pyrophosphatase NUDT12	Q9BQG2	83594	NUDT12
seq.5091.28	NN9536-4373	TRT01PSema 2.4 mg	-0.0622453	0.0291333	-2.13657	0.0328475	1	0.0611363	ILT-4	Leukocyte immunoglobulin-like receptor subfamily B member 2	Q8N423	10288	LILRB2
seq.12939.1	NN9536-4373	TRT01PSema 2.4 mg	-0.14091	0.0659689	-2.136	0.0328934	1	0.0611898	RPAC1	DNA-directed RNA polymerases I and III subunit RPAC1	O15160	9533	POLR1C
seq.17673.34	NN9536-4373	TRT01PSema 2.4 mg	-0.127417	0.0596751	-2.13518	0.0329605	1	0.0612824	Carbonic Anhydrase VB	Carbonic anhydrase 5B, mitochondrial	Q9Y2D0	11238	CA5B
seq.25115.21	NN9536-4373	TRT01PSema 2.4 mg	0.134161	0.0628419	2.13489	0.0329845	1	0.0612948	FHOD1	FH1/FH2 domain-containing protein 1	Q9Y613	29109	FHOD1
seq.24486.1	NN9536-4373	TRT01PSema 2.4 mg	0.0507231	0.0237627	2.13457	0.0330106	1	0.0613	B-cell CLL 11A	B-cell lymphoma/leukemia 11A	Q9H165	53335	BCL11A
seq.10621.26	NN9536-4373	TRT01PSema 2.4 mg	0.0688452	0.0322545	2.13444	0.0330219	1	0.0613	PRR16	Protein Largen	Q569H4	51334	PRR16
seq.3151.6	NN9536-4373	TRT01PSema 2.4 mg	0.0722277	0.0338591	2.13318	0.0331246	1	0.0614586	IL-2 sRa	Interleukin-2 receptor subunit alpha	P01589	3559	IL2RA
seq.21823.5	NN9536-4373	TRT01PSema 2.4 mg	-0.126369	0.0592573	-2.13256	0.0331763	1	0.0614739	PPM1G	Protein phosphatase 1G	O15355	5496	PPM1G
seq.22120.4	NN9536-4373	TRT01PSema 2.4 mg	0.0713448	0.0334567	2.13245	0.033185	1	0.0614739	DCA11	DDB1- and CUL4-associated factor 11	Q8TEB1	80344	DCAF11
seq.10081.17	NN9536-4373	TRT01PSema 2.4 mg	-0.10895	0.051096	-2.13226	0.0332003	1	0.0614739	SATB2	DNA-binding protein SATB2	Q9UPW6	23314	SATB2
seq.18860.2	NN9536-4373	TRT01PSema 2.4 mg	0.0596167	0.0279597	2.13224	0.0332022	1	0.0614739	CaMKK alpha	Calcium/calmodulin-dependent protein kinase kinase 1	Q8N5S9	84254	CAMKK1
seq.9065.28	NN9536-4373	TRT01PSema 2.4 mg	-0.0964192	0.045227	-2.1319	0.0332305	1	0.0614942	TXLNA	Alpha-taxilin	P40222	200081	TXLNA
seq.5475.10	NN9536-4373	TRT01PSema 2.4 mg	0.131418	0.0616633	2.13123	0.0332858	1	0.0615395	PKC-B-II	Protein kinase C beta type (splice variant beta-II)	P05771	5579	PRKCB
seq.16845.15	NN9536-4373	TRT01PSema 2.4 mg	0.0785544	0.0368619	2.13104	0.0333008	1	0.0615395	MPZL1	Myelin protein zero-like protein 1	O95297	9019	MPZL1
seq.23226.42	NN9536-4373	TRT01PSema 2.4 mg	-0.147969	0.0694446	-2.13076	0.0333246	1	0.0615395	AT5F1	ATP synthase B chain, mitochondrial	P24539	515	ATP5PB
seq.7842.52	NN9536-4373	TRT01PSema 2.4 mg	-0.112881	0.0529772	-2.13074	0.0333259	1	0.0615395	SERF1	Small EDRK-rich factor 1	O75920	728492	SERF1A
seq.10842.7	NN9536-4373	TRT01PSema 2.4 mg	0.132106	0.0620057	2.13055	0.0333418	1	0.0615395	GCNT4	Beta-1,3-galactosyl-O-glycosyl-glycoprotein beta-1,6-N-acetylglucosaminyltransferase 4	Q9P109	51301	GCNT4
seq.7983.1	NN9536-4373	TRT01PSema 2.4 mg	-0.0881217	0.0413772	-2.12971	0.0334108	1	0.0615972	PCDGM	Protocadherin gamma-C5	Q9Y5F6	56097	PCDHGC5
seq.25073.13	NN9536-4373	TRT01PSema 2.4 mg	0.10043	0.0471579	2.12965	0.033416	1	0.0615972	UBE4A	Ubiquitin conjugation factor E4 A	Q14139	9354	UBE4A
seq.21799.15	NN9536-4373	TRT01PSema 2.4 mg	-0.123459	0.0579746	-2.12954	0.0334252	1	0.0615972	HOME3	Homer protein homolog 3	Q9NSC5	9454	HOMER3
seq.13645.14	NN9536-4373	TRT01PSema 2.4 mg	-0.098577	0.0462985	-2.12916	0.0334566	1	0.0616162	PRP16	Pre-mRNA-splicing factor ATP-dependent RNA helicase PRP16	Q92620	9785	DHX38
seq.13693.5	NN9536-4373	TRT01PSema 2.4 mg	0.0985145	0.0462727	2.129	0.0334702	1	0.0616162	ARMEL	Cerebral dopamine neurotrophic factor	Q49AH0	441549	CDNF
seq.8418.30	NN9536-4373	TRT01PSema 2.4 mg	-0.0832541	0.0391236	-2.12797	0.0335552	1	0.0617406	b-Catenin	Catenin beta-1	P35222	1499	CTNNB1
seq.5632.6	NN9536-4373	TRT01PSema 2.4 mg	0.0768596	0.036129	2.12736	0.0336059	1	0.0617459	CRAC1	Cartilage acidic protein 1	Q9NQ79	55118	CRTAC1
seq.12730.3	NN9536-4373	TRT01PSema 2.4 mg	-0.123573	0.0580926	-2.12717	0.0336221	1	0.0617459	KNTC2	Kinetochore protein NDC80 homolog	O14777	10403	NDC80
seq.23559.10	NN9536-4373	TRT01PSema 2.4 mg	0.125905	0.0591919	2.12706	0.0336314	1	0.0617459	DDRGK	DDRGK domain-containing protein 1	Q96HY6	65992	DDRGK1
seq.12754.14	NN9536-4373	TRT01PSema 2.4 mg	-0.0688339	0.0323627	-2.12695	0.0336403	1	0.0617459	CSDC2	Cold shock domain-containing protein C2	Q9Y534	27254	CSDC2
seq.4556.10	NN9536-4373	TRT01PSema 2.4 mg	-0.142171	0.0668446	-2.12689	0.0336452	1	0.0617459	IL-34	Interleukin-34	Q6ZMJ4	146433	IL34
seq.6359.50	NN9536-4373	TRT01PSema 2.4 mg	0.0942904	0.0443615	2.1255	0.0337614	1	0.0619271	AGO61	Protein O-linked-mannose beta-1,4-N-acetylglucosaminyltransferase 2	Q8NAT1	84892	POMGNT2
seq.7097.8	NN9536-4373	TRT01PSema 2.4 mg	0.115603	0.0544042	2.12488	0.0338128	1	0.0619789	CDY1	Testis-specific chromodomain protein Y 1	Q9Y6F8	253175	CDY1
seq.9470.15	NN9536-4373	TRT01PSema 2.4 mg	0.0714679	0.033636	2.12474	0.0338246	1	0.0619789	MET24	Methyltransferase-like protein 24	Q5JXM2	728464	METTL24
seq.24260.4	NN9536-4373	TRT01PSema 2.4 mg	0.0688379	0.0324189	2.12339	0.0339381	1	0.0621548	SETD3	Histone-lysine N-methyltransferase setd3	Q86TU7	84193	SETD3
seq.19823.75	NN9536-4373	TRT01PSema 2.4 mg	-0.107845	0.0508022	-2.12284	0.0339839	1	0.0621853	SIR1	NAD-dependent protein deacetylase sirtuin-1	Q96EB6	23411	SIRT1
seq.18376.19	NN9536-4373	TRT01PSema 2.4 mg	-0.0956137	0.0450419	-2.12277	0.0339898	1	0.0621853	Myosin light chain 1	Myosin light chain 3	P08590	4634	MYL3
seq.4234.8	NN9536-4373	TRT01PSema 2.4 mg	0.0862713	0.0406456	2.12252	0.0340108	1	0.0621915	IL-1 R4	Interleukin-1 receptor-like 1	Q01638	9173	IL1RL1
seq.5676.54	NN9536-4373	TRT01PSema 2.4 mg	-0.0791983	0.037317	-2.12231	0.0340284	1	0.0621918	ASIP	Agouti-signaling protein	P42127	434	ASIP
seq.7968.15	NN9536-4373	TRT01PSema 2.4 mg	0.0843649	0.0397587	2.12192	0.0340615	1	0.0621926	CRTAM	Cytotoxic and regulatory T-cell molecule	O95727	56253	CRTAM
seq.18328.36	NN9536-4373	TRT01PSema 2.4 mg	-0.0962885	0.0453786	-2.12189	0.034064	1	0.0621926	P5CR2	Pyrroline-5-carboxylate reductase 2	Q96C36	29920	PYCR2
seq.19243.2	NN9536-4373	TRT01PSema 2.4 mg	-0.0972555	0.045854	-2.12098	0.0341405	1	0.0622775	PFD2	Prefoldin subunit 2	Q9UHV9	5202	PFDN2
seq.23278.13	NN9536-4373	TRT01PSema 2.4 mg	-0.131302	0.0619079	-2.12092	0.0341456	1	0.0622775	39S ribosomal protein L12	39S ribosomal protein L12, mitochondrial	P52815	6182	MRPL12
seq.5957.30	NN9536-4373	TRT01PSema 2.4 mg	0.0942035	0.0444494	2.11934	0.034279	1	0.0624887	Somatostatin-28	Somatostatin-28	P61278	6750	SST
seq.24962.7	NN9536-4373	TRT01PSema 2.4 mg	0.10584	0.0499815	2.11758	0.0344286	1	0.0627291	SH3K1	SH3 domain-containing kinase-binding protein 1	Q96B97	30011	SH3KBP1
seq.22969.12	NN9536-4373	TRT01PSema 2.4 mg	-0.0736711	0.034795	-2.11729	0.0344533	1	0.0627419	MCP-3	C-C motif chemokine 7	P80098	6354	CCL7
seq.11217.16	NN9536-4373	TRT01PSema 2.4 mg	0.090356	0.0426943	2.11635	0.0345334	1	0.0627938	CTBP1	C-terminal-binding protein 1	Q13363	1487	CTBP1
seq.3646.7	NN9536-4373	TRT01PSema 2.4 mg	0.0897156	0.0423946	2.11621	0.0345456	1	0.0627938	TEC	Tyrosine-protein kinase Tec	P42680	7006	TEC
seq.23345.2	NN9536-4373	TRT01PSema 2.4 mg	-0.100376	0.0474373	-2.11598	0.0345648	1	0.0627938	NECA1	N-terminal EF-hand calcium-binding protein 1	Q8N987	64168	NECAB1
seq.19209.6	NN9536-4373	TRT01PSema 2.4 mg	0.0710974	0.0336004	2.11597	0.0345655	1	0.0627938	IKB-alpha	NF-kappa-B inhibitor alpha	P25963	4792	NFKBIA
seq.12738.43	NN9536-4373	TRT01PSema 2.4 mg	-0.131024	0.0619231	-2.11591	0.0345704	1	0.0627938	NISCH	Nischarin	Q9Y2I1	11188	NISCH
seq.15467.10	NN9536-4373	TRT01PSema 2.4 mg	-0.0913479	0.043198	-2.11463	0.0346798	1	0.0629603	CTHR1	Collagen triple helix repeat-containing protein 1	Q96CG8	115908	CTHRC1
seq.2647.66	NN9536-4373	TRT01PSema 2.4 mg	-0.126905	0.0600406	-2.11365	0.0347637	1	0.0630764	Rab GDP dissociation inhibitor beta	Rab GDP dissociation inhibitor beta	P50395	2665	GDI2
seq.20927.43	NN9536-4373	TRT01PSema 2.4 mg	-0.118976	0.0562943	-2.11347	0.0347793	1	0.0630764	T2FB	General transcription factor IIF subunit 2	P13984	2963	GTF2F2
seq.4900.8	NN9536-4373	TRT01PSema 2.4 mg	0.133775	0.0633064	2.11313	0.0348083	1	0.0630966	C3a	C3a anaphylatoxin	P01024	718	C3
seq.24430.11	NN9536-4373	TRT01PSema 2.4 mg	0.0841054	0.0398103	2.11265	0.0348494	1	0.0631388	ZN580	Zinc finger protein 580	Q9UK33	51157	ZNF580
seq.21929.53	NN9536-4373	TRT01PSema 2.4 mg	0.123439	0.0584649	2.11134	0.0349622	1	0.0632969	UB2D3/ PolyUbiquitin K48	UB2D3/PolyUbiquitin K48	P61077|P0CG47	7323|7314	UBE2D3|UBB
seq.7721.81	NN9536-4373	TRT01PSema 2.4 mg	-0.141389	0.0669703	-2.11122	0.0349723	1	0.0632969	FMR1	Fragile X mental retardation protein 1	Q06787	2332	FMR1
seq.6526.77	NN9536-4373	TRT01PSema 2.4 mg	0.114126	0.054065	2.11091	0.0349994	1	0.0633136	OBP2A	Odorant-binding protein 2a	Q9NY56	29991	OBP2A
seq.9053.16	NN9536-4373	TRT01PSema 2.4 mg	-0.0700988	0.0332255	-2.10979	0.0350958	1	0.0634389	CRIP2	Cysteine-rich protein 2	P52943	1397	CRIP2
seq.22476.115	NN9536-4373	TRT01PSema 2.4 mg	-0.111515	0.0528616	-2.10956	0.0351157	1	0.0634389	HXD4	Homeobox protein Hox-D4	P09016	3233	HOXD4
seq.10866.60	NN9536-4373	TRT01PSema 2.4 mg	-0.0926504	0.0439209	-2.10948	0.0351223	1	0.0634389	P4R3A	Serine/threonine-protein phosphatase 4 regulatory subunit 3A	Q6IN85	55671	PPP4R3A
seq.11334.7	NN9536-4373	TRT01PSema 2.4 mg	-0.108723	0.0515589	-2.10872	0.035188	1	0.0635252	LIRB3	Leukocyte immunoglobulin-like receptor subfamily B member 3	O75022	102725035	LILRB3
seq.17817.22	NN9536-4373	TRT01PSema 2.4 mg	-0.107318	0.0509011	-2.10835	0.0352201	1	0.0635508	DDIT4	DNA damage-inducible transcript 4 protein	Q9NX09	54541	DDIT4
seq.12876.39	NN9536-4373	TRT01PSema 2.4 mg	0.100797	0.0478195	2.10785	0.0352634	1	0.0635964	SPEF1	Sperm flagellar protein 1	Q9Y4P9	25876	SPEF1
seq.8032.23	NN9536-4373	TRT01PSema 2.4 mg	0.0690457	0.0327599	2.10763	0.0352828	1	0.0635992	MCCD1	Mitochondrial coiled-coil domain protein 1	P59942	401250	MCCD1
seq.10445.20	NN9536-4373	TRT01PSema 2.4 mg	0.125821	0.0597091	2.10724	0.0353165	1	0.0636275	ApoM	Apolipoprotein M	O95445	55937	APOM
seq.12621.55	NN9536-4373	TRT01PSema 2.4 mg	0.119165	0.0565592	2.10691	0.0353454	1	0.0636473	PP2AAA	Serine/threonine-protein phosphatase 2A 65 kDa regulatory subunit A alpha isoform	P30153	5518	PPP2R1A
seq.6372.7	NN9536-4373	TRT01PSema 2.4 mg	-0.142042	0.0674411	-2.10616	0.0354107	1	0.0637324	YBOX2	Y-box-binding protein 2	Q9Y2T7	51087	YBX2
seq.3284.75	NN9536-4373	TRT01PSema 2.4 mg	0.105164	0.0499592	2.105	0.0355116	1	0.0638622	BGN	Biglycan	P21810	633	BGN
seq.3177.49	NN9536-4373	TRT01PSema 2.4 mg	-0.143732	0.0682837	-2.10492	0.0355188	1	0.0638622	Carbonic Anhydrase IV	Carbonic anhydrase 4	P22748	762	CA4
seq.12662.82	NN9536-4373	TRT01PSema 2.4 mg	-0.0885199	0.0420674	-2.10424	0.0355781	1	0.0639364	ECH1	Delta(3,5)-Delta(2,4)-dienoyl-CoA isomerase, mitochondrial	Q13011	1891	ECH1
seq.13539.131	NN9536-4373	TRT01PSema 2.4 mg	-0.0986921	0.0469166	-2.10357	0.0356368	1	0.0640095	KCNN1	Small conductance calcium-activated potassium channel protein 1	Q92952	3780	KCNN1
seq.3315.15	NN9536-4373	TRT01PSema 2.4 mg	0.0888141	0.0422396	2.10263	0.035719	1	0.0640926	GPC2	Glypican-2	Q8N158	221914	GPC2
seq.22527.4	NN9536-4373	TRT01PSema 2.4 mg	-0.0748311	0.0355915	-2.1025	0.0357305	1	0.0640926	PDLI3	PDZ and LIM domain protein 3	Q53GG5	27295	PDLIM3
seq.5085.18	NN9536-4373	TRT01PSema 2.4 mg	0.0958701	0.0455999	2.10242	0.0357373	1	0.0640926	IL-20 Ra	Interleukin-20 receptor subunit alpha	Q9UHF4	53832	IL20RA
seq.21510.24	NN9536-4373	TRT01PSema 2.4 mg	-0.0951279	0.0452644	-2.1016	0.0358089	1	0.0641886	GRK5	G protein-coupled receptor kinase 5	P34947	2869	GRK5
seq.13534.20	NN9536-4373	TRT01PSema 2.4 mg	-0.0905855	0.0431345	-2.10007	0.0359438	1	0.0643823	MYOM2	Myomesin-2	P54296	9172	MYOM2
seq.13745.10	NN9536-4373	TRT01PSema 2.4 mg	0.0989242	0.0471076	2.09996	0.0359533	1	0.0643823	PKD2:CD 4	Polycystin-2:Cytoplasmic domain 4	Q13563	5311	PKD2
seq.22580.29	NN9536-4373	TRT01PSema 2.4 mg	-0.0922615	0.0439693	-2.09832	0.0360987	1	0.0645607	Ephrin-A2	Ephrin-A2	O43921	1943	EFNA2
seq.23771.17	NN9536-4373	TRT01PSema 2.4 mg	-0.113692	0.0541842	-2.09824	0.0361054	1	0.0645607	ATF5	Cyclic AMP-dependent transcription factor ATF-5	Q9Y2D1	22809	ATF5
seq.11825.27	NN9536-4373	TRT01PSema 2.4 mg	-0.11457	0.0546036	-2.09822	0.0361076	1	0.0645607	PRGC1	Peroxisome proliferator-activated receptor gamma coactivator 1-alpha	Q9UBK2	10891	PPARGC1A
seq.6463.59	NN9536-4373	TRT01PSema 2.4 mg	-0.0928709	0.0442682	-2.09791	0.0361344	1	0.064576	OX26	Orexigenic neuropeptide QRFP	P83859	347148	QRFP
seq.9923.6	NN9536-4373	TRT01PSema 2.4 mg	0.0716762	0.0341749	2.09733	0.0361858	1	0.0646354	SOS1	Son of sevenless homolog 1	Q07889	6654	SOS1
seq.10527.22	NN9536-4373	TRT01PSema 2.4 mg	-0.0836911	0.0399195	-2.0965	0.03626	1	0.0646803	DHX9	ATP-dependent RNA helicase A	Q08211	1660	DHX9
seq.14204.55	NN9536-4373	TRT01PSema 2.4 mg	0.0767836	0.0366256	2.09645	0.0362643	1	0.0646803	FOXJ2	Forkhead box protein J2	Q9P0K8	55810	FOXJ2
seq.15574.37	NN9536-4373	TRT01PSema 2.4 mg	0.0766175	0.0365466	2.09643	0.0362657	1	0.0646803	Cyclin A	Cyclin-A2	P20248	890	CCNA2
seq.7826.1	NN9536-4373	TRT01PSema 2.4 mg	0.0769913	0.0367356	2.09582	0.0363201	1	0.0647448	DCLK3	Serine/threonine-protein kinase DCLK3	Q9C098	85443	DCLK3
seq.2755.8	NN9536-4373	TRT01PSema 2.4 mg	-0.131521	0.0627895	-2.09463	0.0364266	1	0.0649019	C3adesArg	C3a anaphylatoxin des Arginine	P01024	718	C3
seq.21533.51	NN9536-4373	TRT01PSema 2.4 mg	0.111699	0.0533367	2.09422	0.0364629	1	0.064934	LSP1	Lymphocyte-specific protein 1	P33241	4046	LSP1
seq.7888.58	NN9536-4373	TRT01PSema 2.4 mg	-0.130885	0.0625112	-2.09379	0.0365011	1	0.0649693	CCD56	Cytochrome c oxidase assembly factor 3 homolog, mitochondrial	Q9Y2R0	28958	COA3
seq.6994.19	NN9536-4373	TRT01PSema 2.4 mg	-0.133655	0.0638573	-2.09303	0.0365692	1	0.065058	CC018	Uncharacterized protein C3orf18	Q9UK00	51161	C3orf18
seq.25124.21	NN9536-4373	TRT01PSema 2.4 mg	0.0743551	0.0355368	2.09234	0.0366306	1	0.0651047	ZBT7A	Zinc finger and BTB domain-containing protein 7A	O95365	51341	ZBTB7A
seq.2573.20	NN9536-4373	TRT01PSema 2.4 mg	0.102843	0.0491527	2.09232	0.0366322	1	0.0651047	IL-6	Interleukin-6	P05231	3569	IL6
seq.8976.13	NN9536-4373	TRT01PSema 2.4 mg	0.0809729	0.0387115	2.0917	0.036688	1	0.0651713	B4GN1	Beta-1,4 N-acetylgalactosaminyltransferase 1	Q00973	2583	B4GALNT1
seq.7756.37	NN9536-4373	TRT01PSema 2.4 mg	-0.102462	0.0489916	-2.09143	0.0367127	1	0.0651825	KLRF1	Killer cell lectin-like receptor subfamily F member 1	Q9NZS2	51348	KLRF1
seq.8258.22	NN9536-4373	TRT01PSema 2.4 mg	-0.0984436	0.047076	-2.09116	0.0367364	1	0.0651919	UXS1	UDP-glucuronic acid decarboxylase 1	Q8NBZ7	80146	UXS1
seq.13744.37	NN9536-4373	TRT01PSema 2.4 mg	-0.0780628	0.0373416	-2.0905	0.0367955	1	0.0652632	IL-3 Ra	Interleukin-3 receptor subunit alpha	P26951	3563	IL3RA
[truncated: 5,290 more rows]

## Sheet: S3_tx_STEP2
ANALYTEID	STUDYID	term	effect_size	std_error	test_statistic	pvalue	pvalue_adj	qvalue	Target	TargetFullName	UniProt	EntrezGeneID	EntrezGeneSymbol
seq.6627.25	NN9536-4374	TRT01PSema 2.4 mg	1.27263	0.0826028	15.4066	3.26857e-42	2.38246e-38	1.37924e-38	LIPR1	Inactive pancreatic lipase-related protein 1	P54315	5407	PNLIPRP1
seq.18864.7	NN9536-4374	TRT01PSema 2.4 mg	1.09012	0.0770322	14.1514	5.12285e-37	3.73353e-33	1.08085e-33	TRY3	Trypsin-3	P35030	5646	PRSS3
seq.15375.49	NN9536-4374	TRT01PSema 2.4 mg	1.11227	0.0789198	14.0937	8.81819e-37	6.42581e-33	1.24034e-33	Carboxypeptidase B1	Carboxypeptidase B	P15086	1360	CPB1
seq.6356.3	NN9536-4374	TRT01PSema 2.4 mg	0.987621	0.0735469	13.4285	4.36286e-34	3.17878e-30	4.6025e-31	Carboxypeptidase B1	Carboxypeptidase B	P15086	1360	CPB1
seq.5034.79	NN9536-4374	TRT01PSema 2.4 mg	0.941574	0.0708062	13.2979	1.45599e-33	1.06069e-29	1.22877e-30	Trypsin 2	Trypsin-2	P07478	5645	PRSS2
seq.5648.28	NN9536-4374	TRT01PSema 2.4 mg	0.823165	0.0624033	13.191	3.8922e-33	2.83508e-29	2.73732e-30	CTRB2	Chymotrypsinogen B2	Q6GPI1	440387	CTRB2
seq.19760.26	NN9536-4374	TRT01PSema 2.4 mg	1.2722	0.0969541	13.1217	7.35525e-33	5.35683e-29	4.43386e-30	CBPA1	Carboxypeptidase A1	P15085	1357	CPA1
seq.3049.61	NN9536-4374	TRT01PSema 2.4 mg	0.818638	0.074199	11.033	7.84747e-25	5.71452e-21	4.13926e-22	Trypsin	Trypsin-1	P07477	5644	PRSS1
seq.5671.1	NN9536-4374	TRT01PSema 2.4 mg	1.08253	0.103666	10.4426	1.09696e-22	7.98697e-19	5.14317e-20	Chymotrypsin	Chymotrypsinogen B	P17538	1504	CTRB1
seq.16609.106	NN9536-4374	TRT01PSema 2.4 mg	0.562132	0.0576226	9.75542	2.84567e-20	2.07165e-16	1.20079e-17	KIRR2	Kin of IRRE-like protein 2	Q6UWL6	84063	KIRREL2
seq.2973.15	NN9536-4374	TRT01PSema 2.4 mg	-0.471493	0.0493089	-9.56202	1.3071e-19	9.5144e-16	5.01418e-17	CD36 ANTIGEN	Platelet glycoprotein 4	P16671	948	CD36
seq.15613.16	NN9536-4374	TRT01PSema 2.4 mg	0.74722	0.0789843	9.46036	2.89185e-19	2.10469e-15	9.41935e-17	LIPP	Pancreatic triacylglycerol lipase	P16233	5406	PNLIP
seq.6252.62	NN9536-4374	TRT01PSema 2.4 mg	0.434643	0.0459457	9.45992	2.90189e-19	2.11171e-15	9.41935e-17	Secretoglobin family 3A member 1	Secretoglobin family 3A member 1	Q96QR1	92304	SCGB3A1
seq.22985.160	NN9536-4374	TRT01PSema 2.4 mg	0.637093	0.0686352	9.28231	1.14753e-18	8.34946e-15	3.45876e-16	IGFBP-2	Insulin-like growth factor-binding protein 2	P18065	3485	IGFBP2
seq.8469.41	NN9536-4374	TRT01PSema 2.4 mg	0.66533	0.0722816	9.20469	2.08209e-18	1.51472e-14	5.8572e-16	IGFBP-2	Insulin-like growth factor-binding protein 2	P18065	3485	IGFBP2
seq.15562.24	NN9536-4374	TRT01PSema 2.4 mg	-0.609262	0.0667921	-9.12176	3.92156e-18	2.85255e-14	1.03424e-15	BGLR	Beta-glucuronidase	P08236	2990	GUSB
seq.8819.3	NN9536-4374	TRT01PSema 2.4 mg	0.65287	0.0718852	9.08212	5.30063e-18	3.85515e-14	1.31571e-15	IGFBP-2	Insulin-like growth factor-binding protein 2	P18065	3485	IGFBP2
seq.15304.1	NN9536-4374	TRT01PSema 2.4 mg	0.55908	0.0619675	9.02215	8.34892e-18	6.07133e-14	1.95722e-15	PAP1	Regenerating islet-derived protein 3-alpha	Q06141	5068	REG3A
seq.2570.72	NN9536-4374	TRT01PSema 2.4 mg	0.650024	0.0727	8.94119	1.53714e-17	1.11765e-13	3.41383e-15	IGFBP-2	Insulin-like growth factor-binding protein 2	P18065	3485	IGFBP2
seq.10439.57	NN9536-4374	TRT01PSema 2.4 mg	0.607095	0.0692194	8.7706	5.49789e-17	3.99696e-13	1.15997e-14	Alpha-amylase 2B	Alpha-amylase 2B	P19961	280	AMY2B
seq.4929.55	NN9536-4374	TRT01PSema 2.4 mg	0.471579	0.0563542	8.36813	1.04303e-15	7.58176e-12	2.09584e-13	SHBG	Sex hormone-binding globulin	P04278	6462	SHBG
seq.19617.5	NN9536-4374	TRT01PSema 2.4 mg	-0.618868	0.0741637	-8.34462	1.23511e-15	8.9768e-12	2.36901e-13	LTB4DH	Prostaglandin reductase 1	Q14914	22949	PTGR1
seq.14237.1	NN9536-4374	TRT01PSema 2.4 mg	0.546895	0.065669	8.32807	1.391e-15	1.01084e-11	2.55201e-13	HSP 70	Heat shock 70 kDa protein 1A	P0DMV8	3303	HSPA1A
seq.10419.1	NN9536-4374	TRT01PSema 2.4 mg	0.665679	0.0803892	8.2807	1.95271e-15	1.41884e-11	3.43329e-13	SCAR5	Scavenger receptor class A member 5	Q6ZMJ2	286133	SCARA5
seq.18917.53	NN9536-4374	TRT01PSema 2.4 mg	0.604541	0.074264	8.14043	5.2909e-15	3.84384e-11	8.93043e-13	Pancreatic alpha-amylase	Pancreatic alpha-amylase	P04746	279	AMY2A
seq.5628.21	NN9536-4374	TRT01PSema 2.4 mg	-0.502689	0.0618604	-8.12619	5.85064e-15	4.2499e-11	9.49538e-13	SEM3G	Semaphorin-3G	Q9NS98	56920	SEMA3G
seq.5242.37	NN9536-4374	TRT01PSema 2.4 mg	0.455938	0.0574526	7.9359	2.21652e-14	1.60986e-10	3.4641e-12	MP2K4	Dual specificity mitogen-activated protein kinase kinase 4	P45985	6416	MAP2K4
seq.13690.26	NN9536-4374	TRT01PSema 2.4 mg	0.619109	0.0783301	7.90384	2.76813e-14	2.01022e-10	4.17168e-12	BGN	Biglycan	P21810	633	BGN
seq.6557.50	NN9536-4374	TRT01PSema 2.4 mg	0.555411	0.0705851	7.86867	3.52992e-14	2.56307e-10	5.13628e-12	LRC15	Leucine-rich repeat-containing protein 15	Q8TF66	131578	LRRC15
seq.6957.14	NN9536-4374	TRT01PSema 2.4 mg	0.445199	0.0566703	7.85596	3.85346e-14	2.79761e-10	5.42016e-12	LIPR2	Pancreatic lipase-related protein 2	P54317	5408	PNLIPRP2
seq.7970.315	NN9536-4374	TRT01PSema 2.4 mg	0.339576	0.0441242	7.69591	1.15229e-13	8.3645e-10	1.5685e-11	NAR3	Ecto-ADP-ribosyltransferase 3	Q13508	419	ART3
seq.7223.60	NN9536-4374	TRT01PSema 2.4 mg	0.459636	0.0600808	7.6503	1.56991e-13	1.13944e-09	2.07018e-11	S100A13	Protein S100-A13	Q99584	6284	S100A13
seq.5722.78	NN9536-4374	TRT01PSema 2.4 mg	-0.576313	0.0755137	-7.6319	1.7779e-13	1.29023e-09	2.27341e-11	Prolylcarboxypeptidase	Lysosomal Pro-X carboxypeptidase	P42785	5547	PRCP
seq.10970.3	NN9536-4374	TRT01PSema 2.4 mg	0.337213	0.0442537	7.62001	1.92649e-13	1.39786e-09	2.39095e-11	NAR3	Ecto-ADP-ribosyltransferase 3	Q13508	419	ART3
seq.9216.100	NN9536-4374	TRT01PSema 2.4 mg	-0.60557	0.0799719	-7.57228	2.6565e-13	1.92729e-09	3.20277e-11	PLXB2	Plexin-B2	O15031	23654	PLXNB2
seq.7179.69	NN9536-4374	TRT01PSema 2.4 mg	-0.465827	0.0618671	-7.52948	3.53927e-13	2.56739e-09	4.14853e-11	NFASC	Neurofascin	O94856	23114	NFASC
seq.5660.51	NN9536-4374	TRT01PSema 2.4 mg	0.237471	0.0316581	7.50112	4.27741e-13	3.1024e-09	4.87822e-11	SOD3	Extracellular superoxide dismutase [Cu-Zn]	P08294	6649	SOD3
seq.13460.4	NN9536-4374	TRT01PSema 2.4 mg	0.559472	0.0748246	7.47711	5.01978e-13	3.64034e-09	5.49968e-11	CHAD	Chondroadherin	O15335	1101	CHAD
seq.9832.33	NN9536-4374	TRT01PSema 2.4 mg	-0.504334	0.0674899	-7.47273	5.16833e-13	3.74755e-09	5.49968e-11	HGD	Homogentisate 1,2-dioxygenase	Q93099	3081	HGD
seq.15514.26	NN9536-4374	TRT01PSema 2.4 mg	-0.47331	0.0633494	-7.47142	5.21332e-13	3.77966e-09	5.49968e-11	Pseudocholinesterase	Cholinesterase	P06276	590	BCHE
seq.8463.2	NN9536-4374	TRT01PSema 2.4 mg	0.33538	0.045238	7.41368	7.64714e-13	5.54341e-09	7.71391e-11	SOD3	Extracellular superoxide dismutase [Cu-Zn]	P08294	6649	SOD3
seq.7140.1	NN9536-4374	TRT01PSema 2.4 mg	0.646872	0.0872611	7.41307	7.67787e-13	5.56492e-09	7.71391e-11	ELA2A	Chymotrypsin-like elastase family member 2A	P08217	63036	CELA2A
seq.17755.5	NN9536-4374	TRT01PSema 2.4 mg	-0.500942	0.0677991	-7.38863	9.0234e-13	6.53926e-09	8.85492e-11	UGDH	UDP-glucose 6-dehydrogenase	O60701	7358	UGDH
seq.6462.12	NN9536-4374	TRT01PSema 2.4 mg	0.494377	0.0670179	7.37678	9.75705e-13	7.06996e-09	9.35726e-11	TIMP-4	Metalloproteinase inhibitor 4	Q99727	7079	TIMP4
seq.15556.49	NN9536-4374	TRT01PSema 2.4 mg	0.545654	0.0740417	7.36956	1.02326e-12	7.41353e-09	9.59527e-11	Alpha-amylase 2B	Alpha-amylase 2B	P19961	280	AMY2B
seq.7957.2	NN9536-4374	TRT01PSema 2.4 mg	0.468124	0.0636201	7.35811	1.10339e-12	7.99297e-09	1.01217e-10	SCG3	Secretogranin-3	Q8WXD2	29106	SCG3
seq.18896.23	NN9536-4374	TRT01PSema 2.4 mg	0.381752	0.0521292	7.32318	1.38791e-12	1.00527e-08	1.24608e-10	H6ST3	Heparan-sulfate 6-O-sulfotransferase 3	Q8IZP7	266722	HS6ST3
seq.9282.12	NN9536-4374	TRT01PSema 2.4 mg	0.240305	0.0329832	7.28568	1.77404e-12	1.28476e-08	1.55957e-10	CRIS2	Cysteine-rich secretory protein 2	P16562	7180	CRISP2
seq.7909.37	NN9536-4374	TRT01PSema 2.4 mg	0.440978	0.060976	7.232	2.51681e-12	1.82242e-08	2.16739e-10	SHBG	Sex hormone-binding globulin	P04278	6462	SHBG
seq.4992.49	NN9536-4374	TRT01PSema 2.4 mg	0.441974	0.061253	7.21555	2.80054e-12	2.02759e-08	2.3635e-10	GRN	Granulins	P28799	2896	GRN
seq.14636.25	NN9536-4374	TRT01PSema 2.4 mg	-0.572607	0.0797664	-7.17855	3.55878e-12	2.5762e-08	2.94452e-10	Ribonuclease UK114	Ribonuclease UK114	P52758	10247	RIDA
seq.21546.20	NN9536-4374	TRT01PSema 2.4 mg	-0.375563	0.0525388	-7.1483	4.32577e-12	3.13099e-08	3.51029e-10	AGRD1	Adhesion G-protein coupled receptor D1	Q6QNK2	283383	ADGRD1
seq.8262.20	NN9536-4374	TRT01PSema 2.4 mg	0.462527	0.0648138	7.13625	4.6747e-12	3.38308e-08	3.72186e-10	Apo D	Apolipoprotein D	P05090	347	APOD
seq.10521.10	NN9536-4374	TRT01PSema 2.4 mg	0.515554	0.0723945	7.12146	5.14118e-12	3.72016e-08	4.01746e-10	MXRA8:ECD	Matrix-remodeling-associated protein 8:Extracellular domain	Q9BRK3	54587	MXRA8
seq.9213.24	NN9536-4374	TRT01PSema 2.4 mg	-0.559647	0.0789692	-7.0869	6.41657e-12	4.64239e-08	4.92293e-10	FTCD	Formimidoyltransferase-cyclodeaminase	O95954	10841	FTCD
seq.14079.14	NN9536-4374	TRT01PSema 2.4 mg	-0.479193	0.0676847	-7.07979	6.71549e-12	4.85799e-08	5.06026e-10	IL-18 Ra	Interleukin-18 receptor 1	Q13478	8809	IL18R1
seq.5749.53	NN9536-4374	TRT01PSema 2.4 mg	0.472075	0.0673705	7.00715	1.06693e-11	7.7171e-08	7.89849e-10	COL	Colipase	P04118	1208	CLPS
seq.7948.129	NN9536-4374	TRT01PSema 2.4 mg	-0.475877	0.068628	-6.93415	1.69287e-11	1.22428e-07	1.23162e-09	GLTD2	Glycolipid transfer protein domain-containing protein 2	A6NH11	388323	GLTPD2
seq.23569.53	NN9536-4374	TRT01PSema 2.4 mg	-0.490168	0.0712618	-6.87841	2.40249e-11	1.73724e-07	1.71827e-09	STA10	START domain-containing protein 10	Q9Y365	10809	STARD10
seq.2687.2	NN9536-4374	TRT01PSema 2.4 mg	0.37912	0.0551421	6.87533	2.4493e-11	1.77085e-07	1.72256e-09	MIA	Melanoma-derived growth regulatory protein	Q16674	8190	MIA
seq.12446.49	NN9536-4374	TRT01PSema 2.4 mg	-0.474077	0.0690249	-6.86819	2.56116e-11	1.85146e-07	1.77169e-09	GST A1-1	Glutathione S-transferase A1	P08263	2938	GSTA1
seq.5358.3	NN9536-4374	TRT01PSema 2.4 mg	0.50574	0.0737689	6.85574	2.76847e-11	2.00105e-07	1.88422e-09	OMD	Osteomodulin	Q99983	4958	OMD
seq.3186.2	NN9536-4374	TRT01PSema 2.4 mg	-0.444506	0.0649312	-6.8458	2.94571e-11	2.12887e-07	1.97302e-09	C2	Complement C2	P06681	717	C2
seq.9377.25	NN9536-4374	TRT01PSema 2.4 mg	0.430221	0.0630402	6.82455	3.36281e-11	2.42997e-07	2.2172e-09	SCF	Kit ligand	P21583	4254	KITLG
seq.14077.6	NN9536-4374	TRT01PSema 2.4 mg	-0.295687	0.0434679	-6.80241	3.85915e-11	2.78824e-07	2.50531e-09	Ficolin-3	Ficolin-3	O75636	8547	FCN3
seq.2630.12	NN9536-4374	TRT01PSema 2.4 mg	0.331629	0.0489097	6.78043	4.42288e-11	3.19509e-07	2.82777e-09	IL-1 R AcP	Interleukin-1 Receptor accessory protein	Q9NPH3	3556	IL1RAP
seq.15481.45	NN9536-4374	TRT01PSema 2.4 mg	0.371702	0.054876	6.7735	4.61685e-11	3.33475e-07	2.90773e-09	LL-37	Antibacterial protein LL-37	P49913	820	CAMP
seq.8866.53	NN9536-4374	TRT01PSema 2.4 mg	0.418814	0.0620089	6.7541	5.20513e-11	3.75914e-07	3.23002e-09	QPCTL	Glutaminyl-peptide cyclotransferase-like protein	Q9NXS2	54814	QPCTL
seq.2948.58	NN9536-4374	TRT01PSema 2.4 mg	-0.514337	0.076269	-6.74373	5.54928e-11	4.00713e-07	3.39367e-09	Growth hormone receptor	Growth hormone receptor	P10912	2690	GHR
seq.3000.66	NN9536-4374	TRT01PSema 2.4 mg	0.342429	0.0508897	6.72884	6.08293e-11	4.39188e-07	3.66689e-09	MBL	Mannose-binding protein C	P11226	4153	MBL2
seq.5725.1	NN9536-4374	TRT01PSema 2.4 mg	0.536836	0.0802779	6.68722	7.85551e-11	5.67089e-07	4.66873e-09	OMD	Osteomodulin	Q99983	4958	OMD
seq.9269.7	NN9536-4374	TRT01PSema 2.4 mg	-0.329881	0.049703	-6.63705	1.06749e-10	7.70515e-07	6.25625e-09	Biotinidase	Biotinidase	P43251	686	BTD
seq.17396.23	NN9536-4374	TRT01PSema 2.4 mg	-0.482939	0.0728107	-6.6328	1.0955e-10	7.90624e-07	6.33247e-09	ADH1A	Alcohol dehydrogenase 1A	P07327	124	ADH1A
seq.19241.31	NN9536-4374	TRT01PSema 2.4 mg	-0.48488	0.0735714	-6.59061	1.41581e-10	1.02165e-06	7.96884e-09	RBP-III	Retinol-binding protein 5	P82980	83758	RBP5
seq.21707.15	NN9536-4374	TRT01PSema 2.4 mg	0.358401	0.0543811	6.59054	1.41636e-10	1.0219e-06	7.96884e-09	C1QL3	Complement C1q-like protein 3	Q5VWW1	389941	C1QL3
seq.9002.36	NN9536-4374	TRT01PSema 2.4 mg	0.476129	0.0727997	6.54026	1.91956e-10	1.38477e-06	1.06211e-08	SPA11	Serpin A11	Q86U17	256394	SERPINA11
seq.3220.40	NN9536-4374	TRT01PSema 2.4 mg	-0.39073	0.0597569	-6.53866	1.93811e-10	1.39796e-06	1.06211e-08	RET	Proto-oncogene tyrosine-protein kinase receptor Ret	P07949	5979	RET
seq.24957.6	NN9536-4374	TRT01PSema 2.4 mg	-0.474428	0.0726005	-6.53478	1.98402e-10	1.43087e-06	1.07333e-08	ESPN	Espin	B1AK53	83715	None
seq.3035.80	NN9536-4374	TRT01PSema 2.4 mg	-0.366543	0.0563652	-6.50301	2.4017e-10	1.73186e-06	1.28284e-08	IL-19	Interleukin-19	Q9UHD0	29949	IL19
seq.3580.25	NN9536-4374	TRT01PSema 2.4 mg	0.404618	0.0625861	6.46499	3.0158e-10	2.17439e-06	1.59072e-08	a1-Antitrypsin	Alpha-1-antitrypsin	P01009	5265	SERPINA1
seq.3343.1	NN9536-4374	TRT01PSema 2.4 mg	-0.459141	0.0710876	-6.45881	3.12903e-10	2.25572e-06	1.63008e-08	Aminoacylase-1	Aminoacylase-1	Q03154	95	ACY1
seq.4430.44	NN9536-4374	TRT01PSema 2.4 mg	-0.281231	0.0435877	-6.45207	3.25751e-10	2.34801e-06	1.67631e-08	Collectin Kidney 1	Collectin-11	Q9BWP8	78989	COLEC11
seq.14048.7	NN9536-4374	TRT01PSema 2.4 mg	0.292162	0.045376	6.4387	3.52782e-10	2.5425e-06	1.79354e-08	IL-1 R AcP	Interleukin-1 Receptor accessory protein	Q9NPH3	3556	IL1RAP
seq.17138.8	NN9536-4374	TRT01PSema 2.4 mg	-0.41673	0.0648927	-6.42184	3.90008e-10	2.8104e-06	1.95919e-08	GST A1-1	Glutathione S-transferase A1	P08263	2938	GSTA1
seq.9793.145	NN9536-4374	TRT01PSema 2.4 mg	0.434437	0.0677184	6.41535	4.05357e-10	2.9206e-06	2.01234e-08	IGDC4	Immunoglobulin superfamily DCC subclass member 4	Q8TDY8	57722	IGDCC4
seq.4337.49	NN9536-4374	TRT01PSema 2.4 mg	-0.538216	0.08406	-6.40276	4.36799e-10	3.1467e-06	2.14322e-08	CRP	C-reactive protein	P02741	1401	CRP
seq.5456.59	NN9536-4374	TRT01PSema 2.4 mg	-0.323077	0.0505433	-6.39209	4.65328e-10	3.35176e-06	2.23497e-08	CNDP1	Beta-Ala-His dipeptidase	Q96KN2	84735	CNDP1
seq.19561.216	NN9536-4374	TRT01PSema 2.4 mg	-0.410848	0.0642772	-6.39181	4.66092e-10	3.35679e-06	2.23497e-08	PLXD1	Plexin-D1	Q9Y4D7	23129	PLXND1
seq.14133.93	NN9536-4374	TRT01PSema 2.4 mg	-0.371162	0.0581247	-6.38562	4.83506e-10	3.48172e-06	2.27207e-08	IL-1 sRII	Interleukin-1 receptor type 2	P27930	7850	IL1R2
seq.3212.30	NN9536-4374	TRT01PSema 2.4 mg	-0.389604	0.0610164	-6.38523	4.84598e-10	3.48911e-06	2.27207e-08	ASAH2	Neutral ceramidase	Q9NR71	56624	ASAH2
seq.3446.7	NN9536-4374	TRT01PSema 2.4 mg	-0.451123	0.0708057	-6.37129	5.26267e-10	3.7886e-06	2.44032e-08	IL-18 Ra	Interleukin-18 receptor 1	Q13478	8809	IL18R1
seq.3470.1	NN9536-4374	TRT01PSema 2.4 mg	-0.346414	0.0544058	-6.36722	5.39053e-10	3.8801e-06	2.47244e-08	sE-Selectin	E-selectin	P16581	6401	SELE
seq.5015.15	NN9536-4374	TRT01PSema 2.4 mg	0.34783	0.0547111	6.35758	5.7061e-10	4.10668e-06	2.58904e-08	PAFAH	Platelet-activating factor acetylhydrolase	Q13093	7941	PLA2G7
seq.20540.65	NN9536-4374	TRT01PSema 2.4 mg	-0.489865	0.077253	-6.34104	6.29024e-10	4.52645e-06	2.82372e-08	SEM4G	Semaphorin-4G	Q9NTN9	57715	SEMA4G
seq.23326.10	NN9536-4374	TRT01PSema 2.4 mg	-0.511301	0.0806932	-6.33636	6.46601e-10	4.65229e-06	2.87207e-08	GSTA2	Glutathione S-transferase A2	P09210	2939	GSTA2
seq.7945.10	NN9536-4374	TRT01PSema 2.4 mg	-0.513502	0.0812926	-6.31672	7.25705e-10	5.22072e-06	3.18986e-08	Semaphorin-6A	Semaphorin-6A	Q9H2E6	57556	SEMA6A
seq.16916.19	NN9536-4374	TRT01PSema 2.4 mg	0.375852	0.0597935	6.28583	8.69667e-10	6.25552e-06	3.78324e-08	SLIK6	SLIT and NTRK-like protein 6	Q9H5Y7	84189	SLITRK6
seq.9326.33	NN9536-4374	TRT01PSema 2.4 mg	0.508288	0.081123	6.26565	9.78476e-10	7.0372e-06	4.21315e-08	ITI heavy chain H2	Inter-alpha-trypsin inhibitor heavy chain H2	P19823	3698	ITIH2
seq.8296.117	NN9536-4374	TRT01PSema 2.4 mg	-0.431054	0.0688388	-6.26179	1.00075e-09	7.1964e-06	4.26554e-08	KDEL2	KDEL motif-containing protein 2	Q7Z4H8	143888	POGLUT3
seq.18397.5	NN9536-4374	TRT01PSema 2.4 mg	-0.443975	0.0709389	-6.25856	1.01979e-09	7.33226e-06	4.3032e-08	AK1C4	Aldo-keto reductase family 1 member C4	P17516	1109	AKR1C4
seq.13543.7	NN9536-4374	TRT01PSema 2.4 mg	-0.431777	0.0690606	-6.25215	1.05857e-09	7.61008e-06	4.42265e-08	LTB4DH	Prostaglandin reductase 1	Q14914	22949	PTGR1
seq.20161.41	NN9536-4374	TRT01PSema 2.4 mg	0.378249	0.0606015	6.24158	1.12575e-09	8.09186e-06	4.65718e-08	NCAM1	Neural cell adhesion molecule 1	P13591	4684	NCAM1
seq.7980.72	NN9536-4374	TRT01PSema 2.4 mg	-0.486142	0.0779494	-6.23664	1.15854e-09	8.32644e-06	4.74632e-08	B3GN2	N-acetyllactosaminide beta-1,3-N-acetylglucosaminyltransferase 2	Q9NY97	10678	B3GNT2
seq.10855.55	NN9536-4374	TRT01PSema 2.4 mg	-0.183841	0.0295104	-6.22971	1.2061e-09	8.667e-06	4.87645e-08	PLXB2	Plexin-B2	O15031	23654	PLXNB2
seq.22534.14	NN9536-4374	TRT01PSema 2.4 mg	0.461834	0.0741464	6.22867	1.21342e-09	8.71841e-06	4.87645e-08	PP4C	Serine/threonine-protein phosphatase 4 catalytic subunit	P60510	5531	PPP4C
seq.15471.29	NN9536-4374	TRT01PSema 2.4 mg	0.370951	0.0596982	6.21377	1.32298e-09	9.50428e-06	5.26659e-08	LIPR2	Pancreatic lipase-related protein 2	P54317	5408	PNLIPRP2
seq.9278.9	NN9536-4374	TRT01PSema 2.4 mg	0.462182	0.0746253	6.19336	1.48885e-09	1.06944e-05	5.87149e-08	SDF-1	Stromal cell-derived factor 1	P48061	6387	CXCL12
seq.11278.4	NN9536-4374	TRT01PSema 2.4 mg	0.469885	0.076346	6.15467	1.86104e-09	1.3366e-05	7.27133e-08	COL11A2	Collagen alpha-2(XI) chain	P13942	1302	COL11A2
seq.18206.18	NN9536-4374	TRT01PSema 2.4 mg	-0.464435	0.0758315	-6.12456	2.21235e-09	1.58869e-05	8.56466e-08	ADH6	Alcohol dehydrogenase 6	P28332	130	ADH6
seq.15475.4	NN9536-4374	TRT01PSema 2.4 mg	-0.38092	0.0623011	-6.11417	2.34792e-09	1.68581e-05	8.92881e-08	PLTP	Phospholipid transfer protein	P55058	5360	PLTP
seq.14618.26	NN9536-4374	TRT01PSema 2.4 mg	0.379834	0.0621241	6.11411	2.34873e-09	1.68616e-05	8.92881e-08	ECOP	Vesicular, overexpressed in cancer, prosurvival protein 1	Q96AW1	81552	VOPP1
seq.15447.45	NN9536-4374	TRT01PSema 2.4 mg	-0.44269	0.072447	-6.11053	2.39733e-09	1.7208e-05	9.02297e-08	Sorbitol dehydrogenase	Sorbitol dehydrogenase	Q00796	6652	SORD
seq.13113.7	NN9536-4374	TRT01PSema 2.4 mg	0.369063	0.0604209	6.10821	2.42944e-09	1.74361e-05	9.02297e-08	Osteopontin	Osteopontin	P10451	6696	SPP1
seq.8960.3	NN9536-4374	TRT01PSema 2.4 mg	-0.200074	0.0327581	-6.10762	2.43765e-09	1.74926e-05	9.02297e-08	LRAP	Endoplasmic reticulum aminopeptidase 2	Q6P179	64167	ERAP2
seq.9384.17	NN9536-4374	TRT01PSema 2.4 mg	0.329172	0.0539737	6.09874	2.56455e-09	1.84006e-05	9.41014e-08	Cathelicidin peptide	Cathelicidin antimicrobial peptide	P49913	820	CAMP
seq.6409.57	NN9536-4374	TRT01PSema 2.4 mg	-0.283107	0.0464644	-6.09298	2.6503e-09	1.90132e-05	9.64094e-08	GP116	Adhesion G protein-coupled receptor F5	Q8IZF2	221395	ADGRF5
seq.4498.62	NN9536-4374	TRT01PSema 2.4 mg	0.344952	0.0569206	6.06023	3.19376e-09	2.29088e-05	1.15186e-07	NCAM-120	Neural cell adhesion molecule 1, 120 kDa isoform	P13591	4684	NCAM1
seq.3344.60	NN9536-4374	TRT01PSema 2.4 mg	0.45873	0.0767501	5.97692	5.11506e-09	3.66852e-05	1.82916e-07	Antithrombin III	Antithrombin-III	P01008	462	SERPINC1
seq.23018.4	NN9536-4374	TRT01PSema 2.4 mg	0.509149	0.0854449	5.95879	5.66322e-09	4.0611e-05	2.00816e-07	REG1B	Lithostathine-1-beta	P48304	5968	REG1B
seq.15594.47	NN9536-4374	TRT01PSema 2.4 mg	-0.405344	0.0682918	-5.93547	6.45352e-09	4.62717e-05	2.26933e-07	HTRA1	Serine protease HTRA1	Q92743	5654	HTRA1
seq.15476.6	NN9536-4374	TRT01PSema 2.4 mg	0.482997	0.0814933	5.92683	6.77273e-09	4.85537e-05	2.3619e-07	REG3G	Regenerating islet-derived protein 3-gamma	Q6UW15	130120	REG3G
seq.5738.25	NN9536-4374	TRT01PSema 2.4 mg	-0.359611	0.060881	-5.90678	7.57417e-09	5.42916e-05	2.61974e-07	Tenascin	Tenascin	P24821	3371	TNC
seq.11277.23	NN9536-4374	TRT01PSema 2.4 mg	-0.345453	0.0590635	-5.84884	1.04468e-08	7.4872e-05	3.58393e-07	ATF6A	Cyclic AMP-dependent transcription factor ATF-6 alpha	P18850	22926	ATF6
seq.2952.75	NN9536-4374	TRT01PSema 2.4 mg	0.31358	0.0536459	5.84536	1.06499e-08	7.63172e-05	3.62416e-07	IGF-I	Insulin-like growth factor I	P05019	3479	IGF1
seq.16763.11	NN9536-4374	TRT01PSema 2.4 mg	-0.389801	0.0668539	-5.83064	1.15512e-08	8.27643e-05	3.89942e-07	LECT2	Leukocyte cell-derived chemotaxin-2	O14960	3950	LECT2
seq.5675.6	NN9536-4374	TRT01PSema 2.4 mg	-0.272144	0.0469625	-5.79493	1.40588e-08	0.000100717	4.70824e-07	Tenascin	Tenascin	P24821	3371	TNC
seq.9525.1	NN9536-4374	TRT01PSema 2.4 mg	-0.407323	0.0708345	-5.75034	1.79422e-08	0.00012852	5.96148e-07	PTK7	Inactive tyrosine-protein kinase 7	Q13308	5754	PTK7
seq.18342.2	NN9536-4374	TRT01PSema 2.4 mg	-0.455471	0.079279	-5.74516	1.84561e-08	0.000132183	6.07769e-07	SERC	Phosphoserine aminotransferase	Q9Y617	29968	PSAT1
seq.19606.28	NN9536-4374	TRT01PSema 2.4 mg	0.450019	0.0783468	5.74394	1.858e-08	0.000133051	6.07769e-07	ihh	Indian hedgehog protein	Q14623	3549	IHH
seq.10916.44	NN9536-4374	TRT01PSema 2.4 mg	0.41447	0.0723369	5.72971	2.00762e-08	0.000143746	6.51661e-07	PLA2R	Secretory phospholipase A2 receptor	Q13018	22925	PLA2R1
seq.6620.82	NN9536-4374	TRT01PSema 2.4 mg	-0.292581	0.0511458	-5.72052	2.11044e-08	0.000151086	6.79804e-07	LIGO1	Leucine-rich repeat and immunoglobulin-like domain-containing nogo receptor-interacting protein 1	Q96FE5	84894	LINGO1
seq.13682.47	NN9536-4374	TRT01PSema 2.4 mg	-0.341375	0.0597465	-5.71372	2.18982e-08	0.000156747	7.00031e-07	M-CSF R	Macrophage colony-stimulating factor 1 receptor	P07333	1436	CSF1R
seq.7131.207	NN9536-4374	TRT01PSema 2.4 mg	-0.300069	0.052903	-5.67207	2.74339e-08	0.000196345	8.704e-07	Tenascin	Tenascin	P24821	3371	TNC
seq.4153.11	NN9536-4374	TRT01PSema 2.4 mg	0.391568	0.0690912	5.66742	2.81311e-08	0.000201307	8.85861e-07	alpha-1-antichymotrypsin complex	Alpha-1-antichymotrypsin complex	P01011	12	SERPINA3
seq.18398.1	NN9536-4374	TRT01PSema 2.4 mg	-0.406465	0.07238	-5.6157	3.71397e-08	0.000265735	1.16088e-06	AK1D1	3-oxo-5-beta-steroid 4-dehydrogenase	P51857	6718	AKR1D1
seq.3303.23	NN9536-4374	TRT01PSema 2.4 mg	0.289679	0.0516128	5.61254	3.7773e-08	0.000270228	1.1652e-06	Cystatin M	Cystatin-M	Q15828	1474	CST6
seq.4964.67	NN9536-4374	TRT01PSema 2.4 mg	-0.144213	0.0256961	-5.61226	3.78303e-08	0.0002706	1.1652e-06	ARTS1	Endoplasmic reticulum aminopeptidase 1	Q9NZ08	51752	ERAP1
seq.11257.1	NN9536-4374	TRT01PSema 2.4 mg	-0.47658	0.0850468	-5.60374	3.9593e-08	0.000283169	1.21066e-06	DHPR	Dihydropteridine reductase	P09417	5860	QDPR
seq.7206.20	NN9536-4374	TRT01PSema 2.4 mg	-0.418727	0.0748385	-5.59508	4.14674e-08	0.000296534	1.25885e-06	F16P1	Fructose-1,6-bisphosphatase 1	P09467	2203	FBP1
seq.11369.23	NN9536-4374	TRT01PSema 2.4 mg	-0.421316	0.0755414	-5.57728	4.55936e-08	0.000325994	1.37423e-06	ADHX	Alcohol dehydrogenase class-3	P11766	128	ADH5
seq.3448.13	NN9536-4374	TRT01PSema 2.4 mg	-0.344211	0.0618044	-5.56936	4.75575e-08	0.000339989	1.42291e-06	IR	Insulin receptor	P06213	3643	INSR
seq.4831.4	NN9536-4374	TRT01PSema 2.4 mg	0.306837	0.0551065	5.56807	4.78831e-08	0.000342269	1.42291e-06	sL-Selectin	L-Selectin	P14151	6402	SELL
seq.5634.39	NN9536-4374	TRT01PSema 2.4 mg	-0.376701	0.0677614	-5.55923	5.01869e-08	0.000358686	1.48094e-06	OFUT1	GDP-fucose protein O-fucosyltransferase 1	Q9H488	23509	POFUT1
seq.5452.71	NN9536-4374	TRT01PSema 2.4 mg	-0.344809	0.0620466	-5.55726	5.07156e-08	0.000362414	1.48615e-06	ASGR1	Asialoglycoprotein receptor 1	P07306	432	ASGR1
seq.9251.28	NN9536-4374	TRT01PSema 2.4 mg	-0.304075	0.0547986	-5.54896	5.29982e-08	0.000378672	1.54232e-06	MA2B2	Epididymis-specific alpha-mannosidase	Q9Y2E5	23324	MAN2B2
seq.6918.183	NN9536-4374	TRT01PSema 2.4 mg	0.422802	0.0763258	5.53943	5.57417e-08	0.000398219	1.61105e-06	CCKN	Cholecystokinin	P06307	885	CCK
seq.15525.294	NN9536-4374	TRT01PSema 2.4 mg	-0.441213	0.080086	-5.50924	6.53798e-08	0.000467008	1.87676e-06	ADH1G	Alcohol dehydrogenase 1C	P00326	126	ADH1C
seq.6605.17	NN9536-4374	TRT01PSema 2.4 mg	0.168046	0.0306623	5.48053	7.60388e-08	0.000543069	2.15364e-06	IGFALS	Insulin-like growth factor-binding protein complex acid labile subunit	P35858	3483	IGFALS
seq.21891.31	NN9536-4374	TRT01PSema 2.4 mg	0.3241	0.0591368	5.48051	7.60461e-08	0.000543069	2.15364e-06	FBLN7	Fibulin-7	Q53RD9	129804	FBLN7
seq.8309.12	NN9536-4374	TRT01PSema 2.4 mg	0.43075	0.0787542	5.46955	8.05473e-08	0.000575108	2.26591e-06	HYAL1	Hyaluronidase-1	Q12794	3373	HYAL1
seq.12370.30	NN9536-4374	TRT01PSema 2.4 mg	0.355654	0.0650806	5.46482	8.25665e-08	0.000589442	2.30733e-06	Apo F	Apolipoprotein F	Q13790	319	APOF
seq.8982.65	NN9536-4374	TRT01PSema 2.4 mg	-0.463652	0.0848705	-5.46305	8.33358e-08	0.000594851	2.31351e-06	TSP3	Thrombospondin-3	P49746	7059	THBS3
seq.11646.4	NN9536-4374	TRT01PSema 2.4 mg	-0.260801	0.0479398	-5.44019	9.39174e-08	0.000670288	2.59022e-06	Carbohydrate sulfotransferase 9	Carbohydrate sulfotransferase 9	Q7L1S5	83539	CHST9
seq.16307.22	NN9536-4374	TRT01PSema 2.4 mg	0.327076	0.0601421	5.43839	9.48007e-08	0.000676498	2.59761e-06	UNC5H4	Netrin receptor UNC5D	Q6UXZ4	137970	UNC5D
seq.6049.64	NN9536-4374	TRT01PSema 2.4 mg	0.431933	0.0795178	5.4319	9.80635e-08	0.000699683	2.66968e-06	PTPRS	Receptor-type tyrosine-protein phosphatase S	Q13332	5802	PTPRS
seq.20579.50	NN9536-4374	TRT01PSema 2.4 mg	0.324619	0.0597887	5.42943	9.9336e-08	0.000708663	2.68698e-06	MAG	Myelin-associated glycoprotein	P20916	4099	MAG
seq.11368.32	NN9536-4374	TRT01PSema 2.4 mg	-0.431136	0.0796992	-5.40954	1.10163e-07	0.000785796	2.96088e-06	KAD2	Adenylate kinase 2, mitochondrial	P54819	204	AK2
seq.13954.9	NN9536-4374	TRT01PSema 2.4 mg	-0.440476	0.0816942	-5.39177	1.20805e-07	0.000861585	3.22522e-06	GNA1	Glucosamine 6-phosphate N-acetyltransferase	Q96EK6	64841	GNPNAT1
seq.9296.15	NN9536-4374	TRT01PSema 2.4 mg	0.353817	0.0656357	5.39062	1.21527e-07	0.000866612	3.22522e-06	PTPRD	Receptor-type tyrosine-protein phosphatase delta	P23468	5789	PTPRD
seq.21705.33	NN9536-4374	TRT01PSema 2.4 mg	0.336264	0.0624295	5.3863	1.24276e-07	0.000886087	3.27755e-06	METRL	Meteorin-like protein	Q641Q3	284207	METRNL
seq.5462.62	NN9536-4374	TRT01PSema 2.4 mg	-0.240901	0.0447516	-5.38308	1.26366e-07	0.00090086	3.31196e-06	Ficolin-3	Ficolin-3	O75636	8547	FCN3
seq.5078.82	NN9536-4374	TRT01PSema 2.4 mg	0.309045	0.0574432	5.38001	1.28386e-07	0.000915139	3.34416e-06	EphB6	Ephrin type-B receptor 6	O15197	2051	EPHB6
seq.21247.16	NN9536-4374	TRT01PSema 2.4 mg	-0.379262	0.0705898	-5.37275	1.33294e-07	0.000949984	3.43756e-06	METK1	S-adenosylmethionine synthase isoform type-1	Q00266	4143	MAT1A
seq.23394.125	NN9536-4374	TRT01PSema 2.4 mg	-0.346437	0.0644857	-5.37231	1.33601e-07	0.000952043	3.43756e-06	GAS2	Growth arrest-specific protein 2	O43903	2620	GAS2
seq.17383.4	NN9536-4374	TRT01PSema 2.4 mg	-0.275013	0.0514955	-5.34052	1.57389e-07	0.0011214	4.02506e-06	STAR5	StAR-related lipid transfer protein 5	Q9NSY2	80765	STARD5
seq.6107.3	NN9536-4374	TRT01PSema 2.4 mg	-0.344307	0.0644915	-5.3388	1.58784e-07	0.00113117	4.03627e-06	ELA1	Chymotrypsin-like elastase family member 1	Q9UNI1	1990	CELA1
seq.15487.164	NN9536-4374	TRT01PSema 2.4 mg	-0.395143	0.0741	-5.33256	1.63954e-07	0.00116784	4.14274e-06	carboxylesterase, liver	Liver carboxylesterase 1	P23141	1066	CES1
seq.4435.66	NN9536-4374	TRT01PSema 2.4 mg	-0.278815	0.0523916	-5.32174	1.73314e-07	0.00123434	4.35318e-06	ENPP7	Ectonucleotide pyrophosphatase/phosphodiesterase family member 7	Q6UWV6	339221	ENPP7
seq.6388.21	NN9536-4374	TRT01PSema 2.4 mg	0.360448	0.0679859	5.30181	1.91932e-07	0.00136675	4.79231e-06	CC126	Coiled-coil domain-containing protein 126	Q96EE4	90693	CCDC126
seq.12334.25	NN9536-4374	TRT01PSema 2.4 mg	-0.400703	0.0756492	-5.29686	1.96852e-07	0.00140158	4.88622e-06	cSHMT	Serine hydroxymethyltransferase, cytosolic	P34896	6470	SHMT1
seq.5121.3	NN9536-4374	TRT01PSema 2.4 mg	-0.431108	0.0814508	-5.29286	2.00912e-07	0.00143029	4.95784e-06	SEM6B	Semaphorin-6B	Q9H3T3	10501	SEMA6B
seq.15573.110	NN9536-4374	TRT01PSema 2.4 mg	0.312827	0.0591804	5.28599	2.0808e-07	0.00148111	5.10486e-06	CSPG3	Neurocan core protein	O14594	1463	NCAN
seq.23200.25	NN9536-4374	TRT01PSema 2.4 mg	0.335599	0.0637028	5.26821	2.278e-07	0.00162125	5.55636e-06	C1QT4	Complement C1q tumor necrosis factor-related protein 4	Q9BXJ3	114900	C1QTNF4
seq.8235.48	NN9536-4374	TRT01PSema 2.4 mg	0.348448	0.0661661	5.26626	2.30062e-07	0.00163712	5.57929e-06	SCG1	Secretogranin-1	P05060	1114	CHGB
seq.4129.72	NN9536-4374	TRT01PSema 2.4 mg	-0.371436	0.0705695	-5.2634	2.33435e-07	0.00166089	5.62874e-06	Factor B	Complement factor B	P00751	629	CFB
seq.12758.47	NN9536-4374	TRT01PSema 2.4 mg	0.205883	0.0392543	5.24485	2.56474e-07	0.00182456	6.14913e-06	GRID2	Glutamate receptor ionotropic, delta-2	O43424	2895	GRID2
seq.2728.62	NN9536-4374	TRT01PSema 2.4 mg	-0.366312	0.0699697	-5.2353	2.69182e-07	0.00191469	6.41734e-06	Tenascin	Tenascin	P24821	3371	TNC
seq.2685.21	NN9536-4374	TRT01PSema 2.4 mg	0.425444	0.0813025	5.23286	2.72532e-07	0.00193825	6.46071e-06	IGFBP-5	Insulin-like growth factor-binding protein 5	P24593	3488	IGFBP5
seq.2742.68	NN9536-4374	TRT01PSema 2.4 mg	-0.332817	0.0641437	-5.18862	3.40613e-07	0.0024221	8.02956e-06	Siglec-7	Sialic acid-binding Ig-like lectin 7	Q9Y286	27036	SIGLEC7
seq.17787.1	NN9536-4374	TRT01PSema 2.4 mg	-0.417051	0.0805016	-5.18066	3.54503e-07	0.00252052	8.31056e-06	Enoyl-CoA hydratase	Enoyl-CoA hydratase, mitochondrial	P30084	1892	ECHS1
seq.21182.8	NN9536-4374	TRT01PSema 2.4 mg	0.254452	0.0493414	5.15697	3.99153e-07	0.00283758	9.30559e-06	SEN15	tRNA-splicing endonuclease subunit Sen15	Q8WW01	116461	TSEN15
seq.7870.8	NN9536-4374	TRT01PSema 2.4 mg	-0.278035	0.0539837	-5.15036	4.12552e-07	0.00293242	9.5651e-06	CNDP1	Beta-Ala-His dipeptidase	Q96KN2	84735	CNDP1
seq.13565.2	NN9536-4374	TRT01PSema 2.4 mg	0.376561	0.0731483	5.14792	4.17614e-07	0.00296798	9.6252e-06	p130	Retinoblastoma-like protein 2	Q08999	5934	RBL2
seq.11239.49	NN9536-4374	TRT01PSema 2.4 mg	-0.157643	0.0306286	-5.14692	4.19706e-07	0.00298243	9.6252e-06	TMPS6	Transmembrane protease serine 6	Q8IU80	164656	TMPRSS6
seq.19361.78	NN9536-4374	TRT01PSema 2.4 mg	0.29826	0.0579694	5.14513	4.2347e-07	0.00300876	9.65904e-06	MATN3	Matrilin-3	O15232	4148	MATN3
seq.3607.71	NN9536-4374	TRT01PSema 2.4 mg	0.317949	0.0618253	5.1427	4.28628e-07	0.00304498	9.72413e-06	DKK3	Dickkopf-related protein 3	Q9UBP4	27122	DKK3
seq.18295.102	NN9536-4374	TRT01PSema 2.4 mg	-0.372319	0.0726083	-5.12778	4.61688e-07	0.00327937	1.04181e-05	GRHPR	Glyoxylate reductase/hydroxypyruvate reductase	Q9UBQ7	9380	GRHPR
seq.2212.69	NN9536-4374	TRT01PSema 2.4 mg	-0.531763	0.103849	-5.12051	4.78685e-07	0.00339962	1.07442e-05	tPA	Tissue-type plasminogen activator	P00750	5327	PLAT
seq.6260.14	NN9536-4374	TRT01PSema 2.4 mg	-0.327073	0.0639776	-5.11231	4.98605e-07	0.00354059	1.11321e-05	Tenascin	Tenascin	P24821	3371	TNC
seq.3805.16	NN9536-4374	TRT01PSema 2.4 mg	0.351428	0.0687948	5.10834	5.08501e-07	0.00361036	1.12933e-05	Endocan	Endothelial cell-specific molecule 1	Q9NQ30	11082	ESM1
seq.9484.75	NN9536-4374	TRT01PSema 2.4 mg	0.29283	0.0573669	5.10452	5.18244e-07	0.00367901	1.14494e-05	Desmoglein-2	Desmoglein-2	Q14126	1829	DSG2
seq.5140.56	NN9536-4374	TRT01PSema 2.4 mg	0.339461	0.066568	5.09947	5.31367e-07	0.00377165	1.16782e-05	UNC5H4	Netrin receptor UNC5D	Q6UXZ4	137970	UNC5D
seq.23581.131	NN9536-4374	TRT01PSema 2.4 mg	0.373847	0.0734093	5.09263	5.49662e-07	0.00390095	1.20177e-05	Obestatin	Obestatin	Q9UBU3	51738	GHRL
seq.8337.65	NN9536-4374	TRT01PSema 2.4 mg	-0.409673	0.0804883	-5.08985	5.57293e-07	0.00395455	1.20662e-05	PTPRU	Receptor-type tyrosine-protein phosphatase U	Q92729	10076	PTPRU
seq.5122.92	NN9536-4374	TRT01PSema 2.4 mg	-0.382945	0.0752535	-5.08874	5.60362e-07	0.00397577	1.20662e-05	Semaphorin-6A	Semaphorin-6A	Q9H2E6	57556	SEMA6A
seq.9313.27	NN9536-4374	TRT01PSema 2.4 mg	0.177233	0.0348288	5.0887	5.60459e-07	0.0039759	1.20662e-05	CBLN1	Cerebellin-1	P23435	869	CBLN1
seq.17808.37	NN9536-4374	TRT01PSema 2.4 mg	-0.392914	0.0772901	-5.08363	5.74682e-07	0.00407622	1.23096e-05	NIT2	Omega-amidase NIT2	Q9NQR4	56954	NIT2
seq.6387.61	NN9536-4374	TRT01PSema 2.4 mg	0.358111	0.0704608	5.08241	5.78151e-07	0.00410025	1.23214e-05	HD-5	Defensin-5	Q01523	1670	DEFA5
seq.5463.22	NN9536-4374	TRT01PSema 2.4 mg	0.340042	0.0669309	5.0805	5.83646e-07	0.00413863	1.2376e-05	GAS1	Growth arrest-specific protein 1	P54826	2619	GAS1
seq.20175.17	NN9536-4374	TRT01PSema 2.4 mg	0.345029	0.0683317	5.04933	6.80512e-07	0.00482483	1.43578e-05	CO9A3	Collagen alpha-3(IX) chain	Q14050	1299	COL9A3
seq.14101.2	NN9536-4374	TRT01PSema 2.4 mg	0.335856	0.0666635	5.03808	7.19157e-07	0.0050981	1.50615e-05	CNTFR alpha	Ciliary neurotrophic factor receptor subunit alpha	P26992	1271	CNTFR
seq.7178.59	NN9536-4374	TRT01PSema 2.4 mg	0.218571	0.0433882	5.03755	7.21002e-07	0.00511046	1.50615e-05	DEPP	Protein DEPP	Q9NTK1	11067	DEPP1
seq.11313.100	NN9536-4374	TRT01PSema 2.4 mg	-0.373362	0.0742355	-5.02943	7.50282e-07	0.00531725	1.55959e-05	PHS	Pterin-4-alpha-carbinolamine dehydratase	P61457	5092	PCBD1
seq.14125.5	NN9536-4374	TRT01PSema 2.4 mg	0.34081	0.0678809	5.0207	7.83035e-07	0.00554858	1.6197e-05	ApoM	Apolipoprotein M	O95445	55937	APOM
seq.5036.50	NN9536-4374	TRT01PSema 2.4 mg	0.301204	0.0601152	5.01044	8.23293e-07	0.00583303	1.69466e-05	TSG-6	Tumor necrosis factor-inducible gene 6 protein	P98066	7130	TNFAIP6
seq.9018.38	NN9536-4374	TRT01PSema 2.4 mg	0.289948	0.057915	5.00644	8.3956e-07	0.00594744	1.71976e-05	PCD10:ECD	Protocadherin-10:Extracellular domain	Q9P2E7	57575	PCDH10
seq.6997.32	NN9536-4374	TRT01PSema 2.4 mg	0.278428	0.0556857	4.99998	8.66394e-07	0.00613667	1.76615e-05	RAB26	Ras-related protein Rab-26	Q9ULW5	25837	RAB26
seq.4500.50	NN9536-4374	TRT01PSema 2.4 mg	0.266344	0.0532832	4.99866	8.72013e-07	0.0061756	1.76906e-05	SCGF-alpha	Stem cell growth factor-alpha	Q9Y240	6320	CLEC11A
seq.19560.23	NN9536-4374	TRT01PSema 2.4 mg	-0.307258	0.0615692	-4.99045	9.07587e-07	0.00642663	1.83242e-05	PLXA4	Plexin-A4	Q9HCM2	91584	PLXNA4
seq.21563.3	NN9536-4374	TRT01PSema 2.4 mg	-0.324145	0.0650921	-4.97979	9.55885e-07	0.00676767	1.92074e-05	sPLA(2)-XII	sPLA(2)-XII	Q9BZM1	81579	PLA2G12A
seq.18186.15	NN9536-4374	TRT01PSema 2.4 mg	-0.4582	0.0922811	-4.96527	1.02568e-06	0.00726078	2.05122e-05	SYTC	Threonine--tRNA ligase, cytoplasmic	P26639	6897	TARS1
seq.4801.13	NN9536-4374	TRT01PSema 2.4 mg	-0.374264	0.0755794	-4.95193	1.09408e-06	0.00774387	2.17768e-05	PERL	Lactoperoxidase	P22079	4025	LPO
seq.8295.16	NN9536-4374	TRT01PSema 2.4 mg	-0.229452	0.0466078	-4.92303	1.25782e-06	0.00890157	2.49184e-05	NOE2	Noelin-2	O95897	93145	OLFM2
seq.8958.51	NN9536-4374	TRT01PSema 2.4 mg	0.325295	0.0661029	4.92104	1.26994e-06	0.00898613	2.50411e-05	CHL1	Neural cell adhesion molecule L1-like protein	O00533	10752	CHL1
seq.20107.11	NN9536-4374	TRT01PSema 2.4 mg	0.352029	0.0717076	4.90923	1.34412e-06	0.00950963	2.63804e-05	MYL4	Myosin light polypeptide 4	P12829	4635	MYL4
seq.25964.12	NN9536-4374	TRT01PSema 2.4 mg	0.367547	0.0751055	4.89374	1.44777e-06	0.0102415	2.82832e-05	C1QT4	Complement C1q tumor necrosis factor-related protein 4	Q9BXJ3	114900	C1QTNF4
seq.13118.5	NN9536-4374	TRT01PSema 2.4 mg	0.26318	0.0538618	4.88621	1.50091e-06	0.0106159	2.90741e-05	SMOC1	SPARC-related modular calcium-binding protein 1	Q9H4F8	64093	SMOC1
seq.17447.52	NN9536-4374	TRT01PSema 2.4 mg	-0.389349	0.0796857	-4.88605	1.50204e-06	0.0106224	2.90741e-05	SFRP4	Secreted frizzled-related protein 4	Q6FHJ7	6424	SFRP4
seq.8325.37	NN9536-4374	TRT01PSema 2.4 mg	-0.392799	0.0804099	-4.88495	1.50997e-06	0.010677	2.90942e-05	ADH4	Alcohol dehydrogenase 4	P08319	127	ADH4
seq.5465.32	NN9536-4374	TRT01PSema 2.4 mg	0.316864	0.0648882	4.88324	1.52241e-06	0.0107634	2.92005e-05	H6ST1	Heparan-sulfate 6-O-sulfotransferase 1	O60243	9394	HS6ST1
seq.12687.2	NN9536-4374	TRT01PSema 2.4 mg	-0.398664	0.0817412	-4.87715	1.56732e-06	0.0110794	2.9926e-05	DECR	2,4-dienoyl-CoA reductase, mitochondrial	Q16698	1666	DECR1
seq.21724.22	NN9536-4374	TRT01PSema 2.4 mg	0.159121	0.032801	4.85109	1.77461e-06	0.0125429	3.37313e-05	GALNS	N-acetylgalactosamine-6-sulfatase	P34059	2588	GALNS
seq.6512.68	NN9536-4374	TRT01PSema 2.4 mg	-0.279664	0.0578979	-4.8303	1.95874e-06	0.0138424	3.70643e-05	KREM1	Kremen protein 1	Q96MU8	83999	KREMEN1
seq.2999.6	NN9536-4374	TRT01PSema 2.4 mg	0.290912	0.0602724	4.82662	1.99322e-06	0.0140841	3.75482e-05	LSAMP	Limbic system-associated membrane protein	Q13449	4045	LSAMP
seq.2638.12	NN9536-4374	TRT01PSema 2.4 mg	-0.329263	0.0685212	-4.80527	2.20488e-06	0.0155775	4.11175e-05	M-CSF R	Macrophage colony-stimulating factor 1 receptor	P07333	1436	CSF1R
seq.21351.8	NN9536-4374	TRT01PSema 2.4 mg	-0.400632	0.0833842	-4.80465	2.21139e-06	0.0156212	4.11175e-05	Glycyl t-RNA synthetase	Glycyl t-RNA synthetase	P41250	2617	GARS1
seq.9557.5	NN9536-4374	TRT01PSema 2.4 mg	0.234994	0.0489103	4.8046	2.21192e-06	0.0156228	4.11175e-05	MANS1	MANSC domain-containing protein 1	Q9H8J5	54682	MANSC1
seq.5939.42	NN9536-4374	TRT01PSema 2.4 mg	0.229245	0.0479924	4.7767	2.52236e-06	0.0178129	4.66826e-05	TWEAK	Tumor necrosis factor ligand superfamily member 12	O43508	407977	TNFSF12
seq.19563.3	NN9536-4374	TRT01PSema 2.4 mg	0.316133	0.0662798	4.76968	2.6069e-06	0.0184073	4.80366e-05	SEZ6L	Seizure 6-like protein	Q9BYH1	23544	SEZ6L
seq.11265.8	NN9536-4374	TRT01PSema 2.4 mg	-0.34725	0.0728361	-4.76755	2.63304e-06	0.0185893	4.83073e-05	Retinal dehydrogenase 1	Retinal dehydrogenase 1	P00352	216	ALDH1A1
seq.7198.197	NN9536-4374	TRT01PSema 2.4 mg	0.374522	0.0785964	4.76513	2.66306e-06	0.0187986	4.86466e-05	FA20B	Glycosaminoglycan xylosylkinase	O75063	9917	FAM20B
seq.13697.51	NN9536-4374	TRT01PSema 2.4 mg	-0.31445	0.0660137	-4.7634	2.68478e-06	0.0189492	4.88319e-05	GPDA	Glycerol-3-phosphate dehydrogenase [NAD(+)], cytoplasmic	P21695	2819	GPD1
seq.8814.33	NN9536-4374	TRT01PSema 2.4 mg	0.275821	0.057929	4.76137	2.71047e-06	0.0191278	4.90875e-05	SAPL1	Proactivator polypeptide-like 1	Q6NUJ1	768239	PSAPL1
seq.20586.18	NN9536-4374	TRT01PSema 2.4 mg	-0.246658	0.0518792	-4.75446	2.7995e-06	0.0197533	5.03829e-05	CNTN3	Contactin-3	Q9P232	5067	CNTN3
seq.6069.71	NN9536-4374	TRT01PSema 2.4 mg	-0.394217	0.0829237	-4.75398	2.80587e-06	0.0197954	5.03829e-05	SUMF2	Sulfatase-modifying factor 2	Q8NBJ7	25870	SUMF2
seq.19262.219	NN9536-4374	TRT01PSema 2.4 mg	-0.40132	0.0845721	-4.7453	2.92204e-06	0.0206121	5.22465e-05	ACADV	Very long-chain specific acyl-CoA dehydrogenase, mitochondrial	P49748	37	ACADVL
seq.17712.7	NN9536-4374	TRT01PSema 2.4 mg	-0.400863	0.0845393	-4.74174	2.97103e-06	0.0209547	5.28982e-05	IDI1	Isopentenyl-diphosphate Delta-isomerase 1	Q13907	3422	IDI1
seq.19557.3	NN9536-4374	TRT01PSema 2.4 mg	-0.274637	0.057931	-4.74076	2.98458e-06	0.0210472	5.29162e-05	KLOTB	Beta-klotho	Q86Z14	152831	KLB
seq.5000.52	NN9536-4374	TRT01PSema 2.4 mg	-0.237183	0.050052	-4.73872	3.01316e-06	0.0212458	5.31995e-05	LG3BP	Galectin-3-binding protein	Q08380	3959	LGALS3BP
seq.19581.15	NN9536-4374	TRT01PSema 2.4 mg	0.310834	0.0656244	4.73656	3.04368e-06	0.0214579	5.35144e-05	IGFBP-5	Insulin-like growth factor-binding protein 5	P24593	3488	IGFBP5
seq.3554.24	NN9536-4374	TRT01PSema 2.4 mg	0.281219	0.0594345	4.73157	3.11535e-06	0.0219601	5.45472e-05	Adiponectin	Adiponectin	Q15848	9370	ADIPOQ
seq.17758.79	NN9536-4374	TRT01PSema 2.4 mg	-0.325128	0.068793	-4.72617	3.19468e-06	0.0225161	5.5705e-05	DCXR	L-xylulose reductase	Q7Z4W1	51181	DCXR
seq.23148.100	NN9536-4374	TRT01PSema 2.4 mg	-0.39404	0.0835435	-4.71659	3.34031e-06	0.0235391	5.80046e-05	Endothelial lipase	Endothelial cell-derived lipase	Q9Y5X9	9388	LIPG
seq.6379.62	NN9536-4374	TRT01PSema 2.4 mg	-0.236391	0.0501919	-4.70974	3.44823e-06	0.0242962	5.94864e-05	ATL2	ADAMTS-like protein 2	Q86TH1	9719	ADAMTSL2
seq.2813.11	NN9536-4374	TRT01PSema 2.4 mg	0.296537	0.0629672	4.70939	3.45383e-06	0.0243323	5.94864e-05	ART	Agouti-related protein	O00253	181	AGRP
seq.21271.53	NN9536-4374	TRT01PSema 2.4 mg	-0.299081	0.063533	-4.70749	3.48448e-06	0.0245447	5.97703e-05	AK1C2	Aldo-keto reductase family 1 member C2	P52895	1646	AKR1C2
seq.4568.17	NN9536-4374	TRT01PSema 2.4 mg	0.272246	0.0579038	4.70169	3.57955e-06	0.0252108	6.11525e-05	SLIK5	SLIT and NTRK-like protein 5	O94991	26050	SLITRK5
seq.7918.114	NN9536-4374	TRT01PSema 2.4 mg	0.288264	0.0615187	4.6858	3.85281e-06	0.0271315	6.54135e-05	Amylase, alpha 1A	Alpha-amylase 1	P04745	276	AMY1A
seq.3348.49	NN9536-4374	TRT01PSema 2.4 mg	-0.365492	0.0780066	-4.6854	3.85997e-06	0.027178	6.54135e-05	BMP-1	Bone morphogenetic protein 1	P13497	649	BMP1
seq.14098.28	NN9536-4374	TRT01PSema 2.4 mg	-0.414314	0.0884557	-4.68385	3.88759e-06	0.0273686	6.5618e-05	SYCC	Cysteine--tRNA ligase, cytoplasmic	P49589	833	CARS1
seq.15644.1	NN9536-4374	TRT01PSema 2.4 mg	-0.364351	0.0779659	-4.67321	4.0834e-06	0.0287431	6.86485e-05	Biotinidase	Biotinidase	P43251	686	BTD
seq.25060.18	NN9536-4374	TRT01PSema 2.4 mg	-0.311807	0.0668691	-4.66295	4.28124e-06	0.0301313	7.14923e-05	MAOX	NADP-dependent malic enzyme	P48163	4199	ME1
seq.19553.14	NN9536-4374	TRT01PSema 2.4 mg	0.30025	0.0643942	4.66268	4.28644e-06	0.0301637	7.14923e-05	STX1a	Syntaxin-1A	Q16623	6804	STX1A
seq.19377.14	NN9536-4374	TRT01PSema 2.4 mg	-0.214716	0.0460961	-4.65801	4.37961e-06	0.030815	7.27587e-05	NOE2	Noelin-2	O95897	93145	OLFM2
seq.14068.29	NN9536-4374	TRT01PSema 2.4 mg	-0.272843	0.0586172	-4.65467	4.4475e-06	0.0312882	7.35128e-05	TECK	C-C motif chemokine 25	O15444	6370	CCL25
seq.6923.1	NN9536-4374	TRT01PSema 2.4 mg	-0.351463	0.0755174	-4.65406	4.45985e-06	0.0313706	7.35128e-05	PLOD2	Procollagen-lysine,2-oxoglutarate 5-dioxygenase 2	O00469	5352	PLOD2
seq.18173.11	NN9536-4374	TRT01PSema 2.4 mg	-0.310172	0.0666976	-4.65042	4.53521e-06	0.0318961	7.44641e-05	ARK73	Aflatoxin B1 aldehyde reductase member 3	O95154	22977	AKR7A3
seq.7008.13	NN9536-4374	TRT01PSema 2.4 mg	-0.323047	0.0694921	-4.6487	4.57125e-06	0.0321451	7.4765e-05	F176C:CD	Protein eva-1 homolog C:Cytoplasmic domain	P58658	59271	EVA1C
seq.4910.21	NN9536-4374	TRT01PSema 2.4 mg	0.235988	0.0508413	4.64166	4.72125e-06	0.0331951	7.68893e-05	GIB	Phospholipase A2	P04054	5319	PLA2G1B
seq.16818.200	NN9536-4374	TRT01PSema 2.4 mg	-0.338345	0.0729049	-4.64091	4.73758e-06	0.0333052	7.68893e-05	CDCP1	CUB domain-containing protein 1	Q9H5V8	64866	CDCP1
seq.8326.63	NN9536-4374	TRT01PSema 2.4 mg	0.19299	0.0416135	4.63768	4.80826e-06	0.0337972	7.77374e-05	SIGIRR	Single Ig IL-1-related receptor	Q6IA17	59307	SIGIRR
seq.12501.10	NN9536-4374	TRT01PSema 2.4 mg	0.305431	0.0658983	4.63488	4.87031e-06	0.0342285	7.84401e-05	TBCA	Tubulin-specific chaperone A	O75347	6902	TBCA
seq.4124.24	NN9536-4374	TRT01PSema 2.4 mg	-0.379358	0.0818744	-4.63342	4.90314e-06	0.0344543	7.86685e-05	HSP 70	Heat shock 70 kDa protein 1A	P0DMV8	3303	HSPA1A
seq.16785.45	NN9536-4374	TRT01PSema 2.4 mg	0.325481	0.0702866	4.63077	4.96297e-06	0.0348698	7.93268e-05	HD-5	Defensin-5	Q01523	1670	DEFA5
seq.5400.52	NN9536-4374	TRT01PSema 2.4 mg	-0.165142	0.0356851	-4.62776	5.03171e-06	0.0353478	8.01221e-05	sLeptin R	Leptin receptor, soluble	P48357	3953	LEPR
seq.2625.53	NN9536-4374	TRT01PSema 2.4 mg	-0.357917	0.0776157	-4.6114	5.42239e-06	0.0380869	8.59616e-05	HSP 90a	Hsp90alpha	P07900	3320	HSP90AA1
seq.13998.26	NN9536-4374	TRT01PSema 2.4 mg	-0.350475	0.0760224	-4.61015	5.45332e-06	0.0382986	8.59616e-05	PURA1	Adenylosuccinate synthetase isozyme 1	Q8N142	122622	ADSS1
seq.14069.61	NN9536-4374	TRT01PSema 2.4 mg	0.287243	0.06231	4.6099	5.45954e-06	0.0383369	8.59616e-05	Carbonic Anhydrase IV	Carbonic anhydrase 4	P22748	762	CA4
seq.7210.25	NN9536-4374	TRT01PSema 2.4 mg	0.365608	0.0794646	4.60089	5.68853e-06	0.0399392	8.92341e-05	Amyloid-like protein 1	Amyloid-like protein 1	P51693	333	APLP1
seq.20054.28	NN9536-4374	TRT01PSema 2.4 mg	-0.354042	0.0770303	-4.59614	5.81293e-06	0.0408068	9.06192e-05	Aconitase 1	Cytoplasmic aconitate hydratase	P21399	48	ACO1
seq.18185.118	NN9536-4374	TRT01PSema 2.4 mg	-0.322806	0.0702382	-4.59588	5.81978e-06	0.040849	9.06192e-05	ALDOB	Fructose-bisphosphate aldolase B	P05062	229	ALDOB
seq.22786.57	NN9536-4374	TRT01PSema 2.4 mg	0.216656	0.0472032	4.58986	5.98132e-06	0.0419769	9.26592e-05	SPT46	Spermatogenesis-associated protein 46	Q5T0L3	284680	SPATA46
seq.25121.7	NN9536-4374	TRT01PSema 2.4 mg	-0.309111	0.0673537	-4.58937	5.99471e-06	0.0420649	9.26592e-05	NOMO2	Nodal modulator 2	Q5JPE7	283820	NOMO2
seq.23389.28	NN9536-4374	TRT01PSema 2.4 mg	-0.358219	0.0780829	-4.58768	6.04084e-06	0.0423825	9.30314e-05	FAH2A	Fumarylacetoacetate hydrolase domain-containing protein 2A	Q96GK7	51011	FAHD2A
seq.15483.377	NN9536-4374	TRT01PSema 2.4 mg	-0.256239	0.055895	-4.5843	6.13432e-06	0.0430322	9.41274e-05	Agrin	Agrin	O00468	375790	AGRN
seq.10749.18	NN9536-4374	TRT01PSema 2.4 mg	-0.361965	0.0790308	-4.58005	6.25368e-06	0.0438633	9.56113e-05	HSP 70	Heat shock 70 kDa protein 1A	P0DMV8	3303	HSPA1A
seq.15653.9	NN9536-4374	TRT01PSema 2.4 mg	0.189868	0.0415238	4.57251	6.47118e-06	0.0453824	9.85794e-05	COAA1	Collagen alpha-1(X) chain	Q03692	1300	COL10A1
seq.5437.63	NN9536-4374	TRT01PSema 2.4 mg	-0.306784	0.0677293	-4.52955	7.85602e-06	0.0550864	0.000119245	FABP	Fatty acid-binding protein, heart	P05413	2170	FABP3
seq.21766.50	NN9536-4374	TRT01PSema 2.4 mg	-0.21738	0.0480147	-4.52735	7.93423e-06	0.0556269	0.000120001	SPHM	N-sulphoglucosamine sulphohydrolase	P51688	6448	SGSH
seq.2665.26	NN9536-4374	TRT01PSema 2.4 mg	0.2465	0.0545345	4.52008	8.19751e-06	0.0574646	0.00012354	BCMA	Tumor necrosis factor receptor superfamily member 17	Q02223	608	TNFRSF17
seq.7157.22	NN9536-4374	TRT01PSema 2.4 mg	0.195712	0.0433643	4.51321	8.45427e-06	0.059256	0.000126956	PCDA4	Protocadherin alpha-4	Q9UN74	56144	PCDHA4
seq.13377.3	NN9536-4374	TRT01PSema 2.4 mg	0.241832	0.0537235	4.50143	8.91235e-06	0.0624577	0.00013336	C56D1	Cytochrome b561 domain-containing protein 1	Q8N8Q1	284613	CYB561D1
seq.5601.2	NN9536-4374	TRT01PSema 2.4 mg	0.309943	0.0689603	4.49451	9.19237e-06	0.064411	0.000137064	PGRP-L	N-acetylmuramoyl-L-alanine amidase	Q96PD5	114770	PGLYRP2
seq.6603.18	NN9536-4374	TRT01PSema 2.4 mg	0.280547	0.0625053	4.48838	9.4474e-06	0.0661885	0.000140371	KALM	Anosmin-1	P23352	3730	ANOS1
seq.19748.3	NN9536-4374	TRT01PSema 2.4 mg	-0.407609	0.0910277	-4.47785	9.90124e-06	0.0693582	0.0001465	ERG19	Diphosphomevalonate decarboxylase	P53602	4597	MVD
seq.4155.3	NN9536-4374	TRT01PSema 2.4 mg	-0.230825	0.0515555	-4.47722	9.92932e-06	0.069545	0.0001465	Tenascin	Tenascin	P24821	3371	TNC
seq.20952.15	NN9536-4374	TRT01PSema 2.4 mg	-0.372606	0.0832744	-4.47444	1.00528e-05	0.0703995	0.000147804	ECHD1	Ethylmalonyl-CoA decarboxylase	Q9NTX5	55862	ECHDC1
seq.11709.29	NN9536-4374	TRT01PSema 2.4 mg	0.415925	0.0932644	4.45964	1.07368e-05	0.0751787	0.000157312	CPT1B	Carnitine O-palmitoyltransferase 1, muscle isoform	Q92523	1375	CPT1B
seq.19158.1	NN9536-4374	TRT01PSema 2.4 mg	0.269119	0.0603641	4.45827	1.08022e-05	0.0756265	0.000157724	PAF	PCNA-associated factor	Q15004	9768	PCLAF
seq.3280.49	NN9536-4374	TRT01PSema 2.4 mg	0.180075	0.0404522	4.45154	1.11294e-05	0.077906	0.000161941	Aggrecan	Aggrecan core protein	P16112	176	ACAN
seq.4160.49	NN9536-4374	TRT01PSema 2.4 mg	0.344757	0.0775174	4.44748	1.13312e-05	0.0793073	0.000164311	MMP-2	72 kDa type IV collagenase	P08253	4313	MMP2
seq.3616.3	NN9536-4374	TRT01PSema 2.4 mg	-0.345113	0.0776979	-4.44172	1.1624e-05	0.0813446	0.000167979	GNS	N-acetylglucosamine-6-sulfatase	P15586	2799	GNS
seq.25094.9	NN9536-4374	TRT01PSema 2.4 mg	-0.343391	0.0773898	-4.43716	1.18607e-05	0.0829892	0.000170815	ACSA	Acetyl-coenzyme A synthetase, cytoplasmic	Q9NR19	55902	ACSS2
seq.24643.21	NN9536-4374	TRT01PSema 2.4 mg	-0.309762	0.0698988	-4.43158	1.2157e-05	0.0850502	0.000174486	CRYL1	Lambda-crystallin homolog	Q9Y2S2	51084	CRYL1
seq.3601.54	NN9536-4374	TRT01PSema 2.4 mg	0.276098	0.0623476	4.42837	1.23304e-05	0.086251	0.000176375	CHL1	Neural cell adhesion molecule L1-like protein	O00533	10752	CHL1
seq.12764.3	NN9536-4374	TRT01PSema 2.4 mg	0.256039	0.0578323	4.42728	1.23902e-05	0.0866571	0.000176632	ELMO1	Engulfment and cell motility protein 1	Q92556	9844	ELMO1
seq.5903.91	NN9536-4374	TRT01PSema 2.4 mg	-0.345691	0.0782821	-4.41596	1.30239e-05	0.0910761	0.000185041	HSP70 protein 8	Heat shock cognate 71 kDa protein	P11142	3312	HSPA8
seq.14273.19	NN9536-4374	TRT01PSema 2.4 mg	-0.422466	0.0960381	-4.39894	1.4036e-05	0.0981396	0.000198751	PPCE	Prolyl endopeptidase	P48147	5550	PREP
seq.9715.15	NN9536-4374	TRT01PSema 2.4 mg	-0.369071	0.0839549	-4.39607	1.4214e-05	0.0993702	0.000200599	IGSF3	Immunoglobulin superfamily member 3	O75054	3321	IGSF3
seq.22043.174	NN9536-4374	TRT01PSema 2.4 mg	-0.369521	0.0840914	-4.39427	1.43262e-05	0.10014	0.000201509	HSP70 protein 2	Heat shock-related 70 kDa protein 2	P54652	3306	HSPA2
seq.6408.2	NN9536-4374	TRT01PSema 2.4 mg	-0.366736	0.0835311	-4.39041	1.4571e-05	0.101837	0.00020427	INHBC	Inhibin beta C chain	P55103	3626	INHBC
seq.9383.24	NN9536-4374	TRT01PSema 2.4 mg	0.327035	0.0745219	4.38844	1.46972e-05	0.102704	0.000205357	CH3L2	Chitinase-3-like protein 2	Q15782	1117	CHI3L2
seq.3026.5	NN9536-4374	TRT01PSema 2.4 mg	0.20695	0.047188	4.38564	1.48786e-05	0.103957	0.000207088	Calpastatin	Calpastatin	P20810	831	CAST
seq.18188.12	NN9536-4374	TRT01PSema 2.4 mg	-0.335139	0.0764281	-4.38502	1.49192e-05	0.104226	0.000207088	GATM	Glycine amidinotransferase, mitochondrial	P50440	2628	GATM
seq.12807.89	NN9536-4374	TRT01PSema 2.4 mg	-0.364038	0.0830771	-4.38193	1.51226e-05	0.105631	0.000209222	RHG30	Rho GTPase-activating protein 30	Q7Z6I6	257106	ARHGAP30
seq.3290.50	NN9536-4374	TRT01PSema 2.4 mg	-0.270147	0.0616899	-4.37912	1.53096e-05	0.106922	0.000211118	CD109	CD109 antigen	Q6YHK3	135228	CD109
seq.21384.2	NN9536-4374	TRT01PSema 2.4 mg	-0.123136	0.0281815	-4.36937	1.59755e-05	0.111557	0.000219583	Alpha-L-fucosidase I	Alpha-L-fucoside fucohydrolase	P04066	2517	FUCA1
seq.8986.2	NN9536-4374	TRT01PSema 2.4 mg	-0.273811	0.0626849	-4.36805	1.60682e-05	0.112188	0.000220141	SERA	D-3-phosphoglycerate dehydrogenase	O43175	26227	PHGDH
seq.6423.66	NN9536-4374	TRT01PSema 2.4 mg	-0.277945	0.0636495	-4.36681	1.61548e-05	0.112777	0.000220611	C1QL2	Complement C1q-like protein 2	Q7Z5L3	165257	C1QL2
seq.9416.77	NN9536-4374	TRT01PSema 2.4 mg	-0.300298	0.0688089	-4.36423	1.63378e-05	0.114038	0.00022239	CBPM	Carboxypeptidase M	P14384	1368	CPM
seq.3173.49	NN9536-4374	TRT01PSema 2.4 mg	0.207439	0.0475411	4.36336	1.63997e-05	0.114454	0.000222515	ASAHL	N-acylethanolamine-hydrolyzing acid amidase	Q02083	27163	NAAA
seq.11441.11	NN9536-4374	TRT01PSema 2.4 mg	-0.330625	0.0760052	-4.35003	1.73805e-05	0.121281	0.000235067	PYGL	Glycogen phosphorylase, liver form	P06737	5836	PYGL
seq.18381.16	NN9536-4374	TRT01PSema 2.4 mg	-0.334366	0.0769139	-4.34728	1.75898e-05	0.122724	0.000237137	ALDH-E2	Aldehyde dehydrogenase, mitochondrial	P05091	217	ALDH2
seq.17761.2	NN9536-4374	TRT01PSema 2.4 mg	-0.41314	0.0951921	-4.34006	1.81496e-05	0.126612	0.000243905	NUDT5	ADP-sugar pyrophosphatase	Q9UKK9	11164	NUDT5
seq.10366.11	NN9536-4374	TRT01PSema 2.4 mg	0.190166	0.0439071	4.3311	1.88695e-05	0.131615	0.000252774	PDGFRA	Platelet-derived growth factor receptor alpha	P16234	5156	PDGFRA
seq.20546.71	NN9536-4374	TRT01PSema 2.4 mg	-0.306714	0.0708444	-4.3294	1.90087e-05	0.132567	0.000253833	R4RL1	Reticulon-4 receptor-like 1	Q86UN2	146760	RTN4RL1
seq.9599.6	NN9536-4374	TRT01PSema 2.4 mg	0.312861	0.0723512	4.3242	1.94413e-05	0.135564	0.000258207	PIANP	PILR alpha-associated neural protein	Q8IYJ0	196500	PIANP
seq.21452.3	NN9536-4374	TRT01PSema 2.4 mg	0.269444	0.0623152	4.32389	1.94678e-05	0.13573	0.000258207	DNM1L	Dynamin-1-like protein	O00429	10059	DNM1L
seq.15631.18	NN9536-4374	TRT01PSema 2.4 mg	-0.245728	0.0568384	-4.32327	1.95198e-05	0.136073	0.000258207	PSG1	Pregnancy-specific beta-1-glycoprotein 1	P11464	5669	PSG1
seq.8983.7	NN9536-4374	TRT01PSema 2.4 mg	-0.225587	0.0522559	-4.31697	2.00589e-05	0.139811	0.000264509	GOLM1	Golgi membrane protein 1	Q8NBJ4	51280	GOLM1
seq.2515.14	NN9536-4374	TRT01PSema 2.4 mg	0.250763	0.0581008	4.316	2.01434e-05	0.140379	0.000264796	GFRa-2	GDNF family receptor alpha-2	O00451	2675	GFRA2
seq.8097.77	NN9536-4374	TRT01PSema 2.4 mg	0.163665	0.0379331	4.31457	2.02681e-05	0.141228	0.000265607	LIPN	Lipase member N	Q5VXI9	643418	LIPN
seq.11192.168	NN9536-4374	TRT01PSema 2.4 mg	0.327347	0.0759523	4.30991	2.06803e-05	0.14408	0.00027017	TINAL	Tubulointerstitial nephritis antigen-like	Q9GZM7	64129	TINAGL1
seq.2789.26	NN9536-4374	TRT01PSema 2.4 mg	0.224403	0.0522004	4.29887	2.16883e-05	0.151081	0.000282464	MMP-7	Matrilysin	P09237	4316	MMP7
seq.2474.54	NN9536-4374	TRT01PSema 2.4 mg	-0.355335	0.082751	-4.29403	2.21451e-05	0.15424	0.000287526	SAP	Serum amyloid P-component	P02743	325	APCS
seq.6383.90	NN9536-4374	TRT01PSema 2.4 mg	-0.338292	0.0789025	-4.28746	2.27794e-05	0.158635	0.000294483	TLL1	Tolloid-like protein 1	O43897	7092	TLL1
seq.19197.95	NN9536-4374	TRT01PSema 2.4 mg	-0.303321	0.0707528	-4.28704	2.28205e-05	0.158899	0.000294483	THIL	Acetyl-CoA acetyltransferase, mitochondrial	P24752	38	ACAT1
seq.14178.18	NN9536-4374	TRT01PSema 2.4 mg	0.222628	0.0519525	4.28523	2.29992e-05	0.16012	0.000295884	CDKN3	Cyclin-dependent kinase inhibitor 3	Q16667	1033	CDKN3
seq.21118.48	NN9536-4374	TRT01PSema 2.4 mg	-0.304442	0.0711072	-4.28145	2.33755e-05	0.162717	0.000299811	GFRP	GTP cyclohydrolase I feedback regulatory protein	P30047	2644	GCHFR
seq.3045.72	NN9536-4374	TRT01PSema 2.4 mg	0.228527	0.05367	4.258	2.58456e-05	0.179885	0.000330487	PTN	Pleiotrophin	P21246	5764	PTN
seq.6461.54	NN9536-4374	TRT01PSema 2.4 mg	-0.254475	0.0597846	-4.25654	2.60072e-05	0.180984	0.000330815	Apo C-III	Apolipoprotein C-III	P02656	345	APOC3
seq.21688.50	NN9536-4374	TRT01PSema 2.4 mg	-0.192818	0.0453013	-4.25635	2.6028e-05	0.181103	0.000330815	VLA-4	Very Late Antigen-4	P13612|P05556	3676|3688	ITGA4|ITGB1
seq.15465.79	NN9536-4374	TRT01PSema 2.4 mg	0.317543	0.074652	4.25365	2.633e-05	0.183178	0.000333648	CNPY4	Protein canopy homolog 4	Q8N129	245812	CNPY4
seq.13967.14	NN9536-4374	TRT01PSema 2.4 mg	-0.290437	0.0684283	-4.24441	2.73894e-05	0.19052	0.000346034	Thioredoxin reductase 1	Thioredoxin reductase 1, cytoplasmic	Q16881	7296	TXNRD1
seq.5677.15	NN9536-4374	TRT01PSema 2.4 mg	-0.212231	0.0500604	-4.23951	2.79665e-05	0.194507	0.000352271	CB066	Uncharacterized protein C2orf66	Q6UXQ4	401027	C2orf66
seq.2677.1	NN9536-4374	TRT01PSema 2.4 mg	-0.321964	0.0759588	-4.23866	2.80679e-05	0.195184	0.000352495	ERBB1	Epidermal growth factor receptor	P00533	1956	EGFR
seq.21698.11	NN9536-4374	TRT01PSema 2.4 mg	-0.236833	0.0559396	-4.23373	2.86632e-05	0.199295	0.000358903	Integrin a11b1	Integrin a11b1	Q9UKX5|P05556	22801|3688	ITGA11|ITGB1
seq.7859.21	NN9536-4374	TRT01PSema 2.4 mg	-0.271594	0.0642308	-4.22841	2.93193e-05	0.203828	0.000366033	PCDGK	Protocadherin gamma-C3	Q9UN70	5098	PCDHGC3
seq.13561.5	NN9536-4374	TRT01PSema 2.4 mg	-0.301484	0.0713347	-4.22632	2.95797e-05	0.205608	0.000368194	5HT6R	5-hydroxytryptamine receptor 6	P50406	3362	HTR6
seq.5467.15	NN9536-4374	TRT01PSema 2.4 mg	-0.334811	0.0793178	-4.22113	3.02389e-05	0.21016	0.000375293	HSP 90b	Heat shock protein HSP 90-beta	P08238	3326	HSP90AB1
seq.10514.5	NN9536-4374	TRT01PSema 2.4 mg	0.219545	0.052086	4.21504	3.10296e-05	0.215625	0.000383977	PGD2 synthase	Prostaglandin-H2 D-isomerase	P41222	5730	PTGDS
seq.20213.82	NN9536-4374	TRT01PSema 2.4 mg	-0.374688	0.0889872	-4.21059	3.1621e-05	0.219703	0.000390151	HSP76	Heat shock 70 kDa protein 6	P17066	3310	HSPA6
seq.3503.4	NN9536-4374	TRT01PSema 2.4 mg	-0.288034	0.0686411	-4.19623	3.35996e-05	0.233416	0.000412442	Integrin a1b1	Integrin alpha-I: beta-1 complex	P56199|P05556	3672|3688	ITGA1|ITGB1
seq.14114.18	NN9536-4374	TRT01PSema 2.4 mg	0.254764	0.060715	4.19607	3.36232e-05	0.233546	0.000412442	PIANP	PILR alpha-associated neural protein	Q8IYJ0	196500	PIANP
seq.25117.17	NN9536-4374	TRT01PSema 2.4 mg	0.281727	0.0671688	4.19432	3.38729e-05	0.235247	0.000414301	PGM5	PGM5	Q15124	5239	PGM5
seq.21770.18	NN9536-4374	TRT01PSema 2.4 mg	0.225894	0.0539886	4.1841	3.53641e-05	0.245568	0.00043129	B3GA1	Galactosylgalactosylxylosylprotein 3-beta-glucuronosyltransferase 1	Q9P2W7	27087	B3GAT1
seq.20570.18	NN9536-4374	TRT01PSema 2.4 mg	0.14008	0.0334921	4.18249	3.56046e-05	0.247203	0.000432971	VSTM1	V-set and transmembrane domain-containing protein 1	Q6UX27	284415	VSTM1
seq.11081.1	NN9536-4374	TRT01PSema 2.4 mg	-0.311088	0.0744401	-4.17904	3.6125e-05	0.25078	0.000438037	GPDA	Glycerol-3-phosphate dehydrogenase [NAD(+)], cytoplasmic	P21695	2819	GPD1
seq.15539.15	NN9536-4374	TRT01PSema 2.4 mg	0.259844	0.0622664	4.17311	3.70383e-05	0.257083	0.000447825	SLIK1	SLIT and NTRK-like protein 1	Q96PX8	114798	SLITRK1
seq.15533.97	NN9536-4374	TRT01PSema 2.4 mg	-0.248198	0.059527	-4.16949	3.76046e-05	0.260976	0.000453373	Macrophage scavenger receptor:ECD	Macrophage scavenger receptor types I and II:Extracellular domain	P21757	4481	MSR1
seq.11516.7	NN9536-4374	TRT01PSema 2.4 mg	-0.310847	0.0745949	-4.16713	3.79792e-05	0.263538	0.000456417	FABPL	Fatty acid-binding protein, liver	P07148	2168	FABP1
seq.2966.65	NN9536-4374	TRT01PSema 2.4 mg	0.234929	0.0563847	4.16654	3.80734e-05	0.264153	0.000456417	SCGF-beta	Stem cell growth factor-beta	Q9Y240	6320	CLEC11A
seq.8232.90	NN9536-4374	TRT01PSema 2.4 mg	0.152783	0.036703	4.1627	3.86931e-05	0.268414	0.000462531	JAML1	Junctional adhesion molecule-like	Q86YT9	120425	JAML
seq.5353.89	NN9536-4374	TRT01PSema 2.4 mg	-0.282359	0.0678682	-4.16041	3.90666e-05	0.270966	0.000465677	IL-1Ra	Interleukin-1 receptor antagonist protein	P18510	3557	IL1RN
seq.16070.7	NN9536-4374	TRT01PSema 2.4 mg	0.243112	0.0584793	4.15724	3.95891e-05	0.27455	0.000470576	WIF-1	Wnt inhibitory factor 1	Q9Y5W5	11197	WIF1
seq.6586.19	NN9536-4374	TRT01PSema 2.4 mg	-0.185026	0.0446642	-4.14259	4.2091e-05	0.291859	0.000498909	ADA11	Disintegrin and metalloproteinase domain-containing protein 11	O75078	4185	ADAM11
seq.2705.5	NN9536-4374	TRT01PSema 2.4 mg	-0.264069	0.0637835	-4.14008	4.25339e-05	0.294887	0.000502747	TECK	C-C motif chemokine 25	O15444	6370	CCL25
seq.19630.2	NN9536-4374	TRT01PSema 2.4 mg	0.291605	0.0705084	4.13575	4.33098e-05	0.300223	0.000510488	g-Synuclein	Gamma-synuclein	O76070	6623	SNCG
seq.3461.58	NN9536-4374	TRT01PSema 2.4 mg	0.204663	0.0495765	4.12821	4.46928e-05	0.309765	0.000525322	PGCB	Brevican core protein	Q96GW7	63827	BCAN
seq.15387.44	NN9536-4374	TRT01PSema 2.4 mg	0.291273	0.0706282	4.12403	4.54783e-05	0.315165	0.000533071	Neuropilin-2	Neuropilin-2	O60462	8828	NRP2
seq.3170.6	NN9536-4374	TRT01PSema 2.4 mg	-0.399651	0.0971937	-4.11191	4.78293e-05	0.33141	0.000559075	AMPM2	Methionine aminopeptidase 2	P50579	10988	METAP2
seq.19238.12	NN9536-4374	TRT01PSema 2.4 mg	-0.307814	0.0750301	-4.10254	4.97233e-05	0.344483	0.000579608	GLNA	Glutamine synthetase	P15104	2752	GLUL
seq.6895.1	NN9536-4374	TRT01PSema 2.4 mg	-0.280703	0.0684396	-4.10146	4.99465e-05	0.34598	0.000580075	TR:CD	Transferrin receptor protein 1:Cytoplasmic domain	P02786	7037	TFRC
seq.8428.102	NN9536-4374	TRT01PSema 2.4 mg	-0.264926	0.0646001	-4.10102	5.00383e-05	0.346566	0.000580075	NTRI	Neurotrimin	Q9P121	50863	NTM
seq.22587.37	NN9536-4374	TRT01PSema 2.4 mg	0.221272	0.0539753	4.0995	5.03544e-05	0.348704	0.000582139	EPHA6	Ephrin type-A receptor 6	Q9UF33	285220	EPHA6
seq.3331.8	NN9536-4374	TRT01PSema 2.4 mg	0.256492	0.0627011	4.0907	5.2221e-05	0.361578	0.000602069	RGMB	RGM domain family member B	Q6NW40	285704	RGMB
seq.18901.26	NN9536-4374	TRT01PSema 2.4 mg	-0.327554	0.0803159	-4.07832	5.49618e-05	0.3805	0.000631942	HS71B	Heat shock 70 kDa protein 1B	P0DMV9	3303	HSPA1B
seq.3074.6	NN9536-4374	TRT01PSema 2.4 mg	-0.350051	0.0858936	-4.07541	5.56253e-05	0.385039	0.000636684	LBP	Lipopolysaccharide-binding protein	P18428	3929	LBP
seq.4192.10	NN9536-4374	TRT01PSema 2.4 mg	-0.297376	0.0729724	-4.07519	5.5676e-05	0.385333	0.000636684	AK1A1	Alcohol dehydrogenase [NADP(+)]	P14550	10327	AKR1A1
seq.2278.61	NN9536-4374	TRT01PSema 2.4 mg	0.330654	0.081159	4.07416	5.59128e-05	0.386916	0.000637664	TIMP-2	Metalloproteinase inhibitor 2	P16035	7077	TIMP2
seq.4148.49	NN9536-4374	TRT01PSema 2.4 mg	0.258169	0.0633788	4.07343	5.60815e-05	0.388028	0.000637864	PAPP-A	Pappalysin-1	Q13219	5069	PAPPA
seq.17456.53	NN9536-4374	TRT01PSema 2.4 mg	-0.259453	0.0639168	-4.05923	5.94556e-05	0.411314	0.000674424	GOLM1	Golgi membrane protein 1	Q8NBJ4	51280	GOLM1
seq.7145.1	NN9536-4374	TRT01PSema 2.4 mg	0.246921	0.0608448	4.0582	5.97057e-05	0.412984	0.000675444	ITIH3	Inter-alpha-trypsin inhibitor heavy chain H3	Q06033	3699	ITIH3
seq.6467.65	NN9536-4374	TRT01PSema 2.4 mg	-0.196202	0.0483988	-4.05386	6.07789e-05	0.420347	0.000685747	KTEL1	Protein O-glucosyltransferase 1	Q8NBL1	56983	POGLUT1
seq.10363.13	NN9536-4374	TRT01PSema 2.4 mg	-0.341079	0.0842421	-4.04879	6.20576e-05	0.429128	0.000698307	SMAD3	Mothers against decapentaplegic homolog 3	P84022	4088	SMAD3
seq.15516.12	NN9536-4374	TRT01PSema 2.4 mg	-0.163961	0.0405332	-4.0451	6.30029e-05	0.435602	0.000706316	SAA-4	Serum amyloid A-4 protein	P35542	6291	SAA4
seq.8925.25	NN9536-4374	TRT01PSema 2.4 mg	-0.296835	0.0733885	-4.04471	6.31041e-05	0.436238	0.000706316	RIR2B	Ribonucleoside-diphosphate reductase subunit M2 B	Q7LG56	50484	RRM2B
seq.11448.34	NN9536-4374	TRT01PSema 2.4 mg	-0.35026	0.0867802	-4.03618	6.53461e-05	0.451672	0.000729476	GALK1	Galactokinase	P51570	2584	GALK1
seq.4246.40	NN9536-4374	TRT01PSema 2.4 mg	-0.306084	0.0760108	-4.02684	6.78859e-05	0.46916	0.000755828	NCAM-L1	Neural cell adhesion molecule L1	P32004	3897	L1CAM
seq.9986.14	NN9536-4374	TRT01PSema 2.4 mg	0.265022	0.0659204	4.02033	6.97142e-05	0.481725	0.000774141	Neuropeptide W	Neuropeptide W	Q8N729	283869	NPW
seq.6496.60	NN9536-4374	TRT01PSema 2.4 mg	-0.204629	0.0509815	-4.0138	7.15924e-05	0.494632	0.000792911	DLK1:ECD	Protein delta homolog 1:Extracellular domain	P80370	8788	DLK1
seq.7784.1	NN9536-4374	TRT01PSema 2.4 mg	-0.287601	0.0717559	-4.00805	7.32876e-05	0.506271	0.000809561	Kininogen, HMW	Kininogen-1	P01042	3827	KNG1
seq.8297.8	NN9536-4374	TRT01PSema 2.4 mg	0.317215	0.0792051	4.00498	7.42073e-05	0.51255	0.000817581	DJC10	DnaJ homolog subfamily C member 10	Q8IXB1	54431	DNAJC10
seq.11105.171	NN9536-4374	TRT01PSema 2.4 mg	-0.361808	0.0904455	-4.00029	7.56361e-05	0.522343	0.000831153	Alpha enolase	Alpha-enolase	P06733	2023	ENO1
seq.21385.5	NN9536-4374	TRT01PSema 2.4 mg	0.236942	0.0592661	3.99793	7.63622e-05	0.527281	0.000836952	SLIK2	SLIT and NTRK-like protein 2	Q9H156	84631	SLITRK2
seq.12649.80	NN9536-4374	TRT01PSema 2.4 mg	-0.351432	0.087965	-3.99513	7.72342e-05	0.533225	0.000844316	Malate dehydrogenase 2	Malate dehydrogenase, mitochondrial	P40926	4191	MDH2
seq.8997.4	NN9536-4374	TRT01PSema 2.4 mg	0.265927	0.0666454	3.99018	7.8799e-05	0.54395	0.000859197	NPTXR	Neuronal pentraxin receptor	O95502	23467	NPTXR
seq.20550.38	NN9536-4374	TRT01PSema 2.4 mg	-0.257711	0.0646612	-3.98556	8.02878e-05	0.554147	0.000873174	NTRI	Neurotrimin	Q9P121	50863	NTM
seq.6077.63	NN9536-4374	TRT01PSema 2.4 mg	-0.187566	0.0471801	-3.97553	8.36106e-05	0.576997	0.000906973	CECR1	Adenosine deaminase CECR1	Q9NZK5	51816	ADA2
seq.2617.56	NN9536-4374	TRT01PSema 2.4 mg	-0.317893	0.0801092	-3.96824	8.61061e-05	0.594132	0.000931648	ERBB3	Receptor tyrosine-protein kinase erbB-3	P21860	2065	ERBB3
seq.3415.61	NN9536-4374	TRT01PSema 2.4 mg	0.284309	0.0716631	3.9673	8.64323e-05	0.596296	0.000932786	BSP	Bone sialoprotein 2	P21815	3381	IBSP
seq.10746.24	NN9536-4374	TRT01PSema 2.4 mg	0.264147	0.0666083	3.96568	8.70008e-05	0.600131	0.000936526	DKK3	Dickkopf-related protein 3	Q9UBP4	27122	DKK3
seq.2743.5	NN9536-4374	TRT01PSema 2.4 mg	0.308453	0.0777941	3.965	8.72385e-05	0.601684	0.000936696	Sonic Hedgehog	Sonic hedgehog protein	Q15465	6469	SHH
seq.9598.23	NN9536-4374	TRT01PSema 2.4 mg	-0.204879	0.0516866	-3.96386	8.7639e-05	0.604359	0.000938608	CSMD1	CUB and sushi domain-containing protein 1	Q96PZ7	64478	CSMD1
seq.19794.10	NN9536-4374	TRT01PSema 2.4 mg	-0.181771	0.0458715	-3.96262	8.80794e-05	0.607308	0.000940936	NUD14	Uridine diphosphate glucose pyrophosphatase	O95848	256281	NUDT14
seq.7735.17	NN9536-4374	TRT01PSema 2.4 mg	-0.280095	0.0708276	-3.95461	9.09656e-05	0.627117	0.00096809	PEDF	Pigment epithelium-derived factor	P36955	5176	SERPINF1
seq.19620.16	NN9536-4374	TRT01PSema 2.4 mg	-0.363425	0.0919065	-3.95429	9.10801e-05	0.627815	0.00096809	DLG2	Disks large homolog 2	Q15700	1740	DLG2
seq.2974.61	NN9536-4374	TRT01PSema 2.4 mg	0.274393	0.0694684	3.9499	9.27027e-05	0.638907	0.000982861	contactin-1	Contactin-1	Q12860	1272	CNTN1
seq.11424.4	NN9536-4374	TRT01PSema 2.4 mg	-0.264889	0.0671268	-3.9461	9.41295e-05	0.648646	0.000995487	FAAA	Fumarylacetoacetase	P16930	2184	FAH
seq.5451.1	NN9536-4374	TRT01PSema 2.4 mg	-0.258771	0.0657258	-3.93713	9.7576e-05	0.672299	0.00102936	ALCAM	CD166 antigen	Q13740	214	ALCAM
seq.7871.16	NN9536-4374	TRT01PSema 2.4 mg	0.219152	0.0556899	3.93522	9.83257e-05	0.677366	0.00103468	T132A	Transmembrane protein 132A	Q24JP5	54972	TMEM132A
seq.3362.61	NN9536-4374	TRT01PSema 2.4 mg	0.3131	0.0796804	3.92945	0.000100622	0.693083	0.00105621	CRDL1	Chordin-like protein 1	Q9BU40	91851	CHRDL1
seq.9212.22	NN9536-4374	TRT01PSema 2.4 mg	0.260849	0.0663981	3.92856	0.00010098	0.695447	0.00105733	CATF	Cathepsin F	Q9UBX1	8722	CTSF
seq.2567.5	NN9536-4374	TRT01PSema 2.4 mg	-0.336021	0.0856479	-3.92328	0.000103133	0.710173	0.0010772	Factor I	Complement factor I	P05156	3426	CFI
seq.13730.18	NN9536-4374	TRT01PSema 2.4 mg	-0.309802	0.0790783	-3.91766	0.000105477	0.726207	0.00109897	CATC	Dipeptidyl peptidase 1	P53634	1075	CTSC
seq.21722.21	NN9536-4374	TRT01PSema 2.4 mg	0.214401	0.0547536	3.91574	0.000106287	0.731677	0.00110468	GALT4	Polypeptide N-acetylgalactosaminyltransferase 4	Q8N4A0	100528030	GALNT4
seq.2796.62	NN9536-4374	TRT01PSema 2.4 mg	0.341877	0.0873663	3.91315	0.00010739	0.739164	0.0011134	Fibrinogen	Fibrinogen	P02671|P02675|P02679	2243|2244|2266	FGA|FGB|FGG
seq.10803.22	NN9536-4374	TRT01PSema 2.4 mg	-0.311915	0.0799562	-3.90107	0.000112679	0.775456	0.00116537	HSP 70	Heat shock 70 kDa protein 1A	P0DMV8	3303	HSPA1A
seq.12340.17	NN9536-4374	TRT01PSema 2.4 mg	-0.375207	0.0962053	-3.90006	0.000113133	0.778469	0.00116721	SYAC	Alanine--tRNA ligase, cytoplasmic	P49588	16	AARS1
seq.20530.2	NN9536-4374	TRT01PSema 2.4 mg	-0.277632	0.071367	-3.8902	0.00011765	0.809433	0.00121085	SEM6D	Semaphorin-6D	Q8NFY4	80031	SEMA6D
seq.17331.138	NN9536-4374	TRT01PSema 2.4 mg	-0.230121	0.0593182	-3.87943	0.000122781	0.844612	0.00126059	KREM1	Kremen protein 1	Q96MU8	83999	KREMEN1
seq.13119.26	NN9536-4374	TRT01PSema 2.4 mg	-0.204851	0.0529407	-3.86944	0.000127725	0.878493	0.00130816	protein Z inhibitor	Protein Z-dependent protease inhibitor	Q9UK55	51156	SERPINA10
seq.9321.400	NN9536-4374	TRT01PSema 2.4 mg	0.28587	0.0739846	3.86391	0.000130547	0.897775	0.00133383	NMB	Neuromedin-B	P08949	4828	NMB
seq.9805.51	NN9536-4374	TRT01PSema 2.4 mg	0.237915	0.0615838	3.86328	0.000130871	0.899867	0.0013339	SEM4B	Semaphorin-4B	Q9NPR2	10509	SEMA4B
seq.17341.89	NN9536-4374	TRT01PSema 2.4 mg	-0.288916	0.0748814	-3.85831	0.000133458	0.917522	0.001357	THIC	Acetyl-CoA acetyltransferase, cytosolic	Q9BWD1	39	ACAT2
seq.18380.78	NN9536-4374	TRT01PSema 2.4 mg	0.262278	0.0680795	3.85252	0.000136536	0.938551	0.00138496	Albumin	Serum albumin	P02768	213	ALB
seq.23541.61	NN9536-4374	TRT01PSema 2.4 mg	-0.283952	0.0737318	-3.85114	0.00013728	0.943527	0.00138917	CLYBL	Citrate lyase subunit beta-like protein, mitochondrial	Q8N0X4	171425	CLYBL
seq.15321.8	NN9536-4374	TRT01PSema 2.4 mg	0.244203	0.06374	3.83124	0.000148438	1	0.00149589	CPLX2	Complexin-2	Q6PUV4	10814	CPLX2
seq.25080.16	NN9536-4374	TRT01PSema 2.4 mg	-0.15999	0.0417612	-3.83107	0.000148535	1	0.00149589	UDB15	UDP-glucuronosyltransferase 2B15	P54855	7366	UGT2B15
seq.24211.25	NN9536-4374	TRT01PSema 2.4 mg	-0.284119	0.0743518	-3.82128	0.000154334	1	0.00155058	HMGCL	Hydroxymethylglutaryl-CoA lyase, mitochondrial	P35914	3155	HMGCL
seq.9876.20	NN9536-4374	TRT01PSema 2.4 mg	-0.268088	0.0704076	-3.80766	0.000162765	1	0.0016314	aldolase C	Fructose-bisphosphate aldolase C	P09972	230	ALDOC
seq.8106.15	NN9536-4374	TRT01PSema 2.4 mg	-0.24504	0.0643651	-3.80704	0.000163158	1	0.00163147	SSRA	Translocon-associated protein subunit alpha	P43307	6745	SSR1
seq.8043.153	NN9536-4374	TRT01PSema 2.4 mg	-0.286485	0.0752813	-3.80553	0.000164119	1	0.0016372	COMP	Cartilage oligomeric matrix protein	P49747	1311	COMP
seq.9829.91	NN9536-4374	TRT01PSema 2.4 mg	-0.217829	0.0573512	-3.79815	0.0001689	1	0.00167761	SULT 2A1	Bile salt sulfotransferase	Q06520	6822	SULT2A1
seq.16780.6	NN9536-4374	TRT01PSema 2.4 mg	-0.291378	0.0767177	-3.79805	0.000168966	1	0.00167761	HSP 70	Heat shock 70 kDa protein 1A	P0DMV8	3303	HSPA1A
seq.6373.54	NN9536-4374	TRT01PSema 2.4 mg	-0.174602	0.0459935	-3.79623	0.000170167	1	0.00168557	DLK1	Protein delta homolog 1	P80370	8788	DLK1
seq.5843.60	NN9536-4374	TRT01PSema 2.4 mg	0.265465	0.0699745	3.79374	0.000171825	1	0.00169802	NG36	Histone-lysine N-methyltransferase EHMT2	Q96KQ7	10919	EHMT2
seq.8606.39	NN9536-4374	TRT01PSema 2.4 mg	0.248169	0.0654481	3.79185	0.00017309	1	0.00170652	GPNMB:CD	Transmembrane glycoprotein NMB:Cytoplasmic domain	Q14956	10457	GPNMB
seq.3009.3	NN9536-4374	TRT01PSema 2.4 mg	0.273768	0.0722981	3.78665	0.00017662	1	0.00173727	TGF-b R III	Transforming growth factor beta receptor type 3	Q03167	7049	TGFBR3
seq.7152.5	NN9536-4374	TRT01PSema 2.4 mg	-0.265405	0.0701096	-3.78557	0.000177361	1	0.00174049	TIMD3	Hepatitis A virus cellular receptor 2	Q8TDQ0	84868	HAVCR2
seq.4878.3	NN9536-4374	TRT01PSema 2.4 mg	-0.231152	0.0610825	-3.78426	0.00017826	1	0.0017443	Coagulation Factor X	Coagulation Factor X	P00742	2159	F10
seq.10978.39	NN9536-4374	TRT01PSema 2.4 mg	0.432431	0.114285	3.78381	0.000178576	1	0.0017443	SOM2	Growth hormone variant	P01242	2689	GH2
seq.6392.7	NN9536-4374	TRT01PSema 2.4 mg	0.237121	0.0627174	3.78079	0.000180677	1	0.00176075	WISP-2	WNT1-inducible-signaling pathway protein 2	O76076	8839	CCN5
seq.2851.63	NN9536-4374	TRT01PSema 2.4 mg	0.32504	0.0860574	3.77701	0.000183344	1	0.00178262	C5a	C5a anaphylatoxin	P01031	727	C5
seq.17454.15	NN9536-4374	TRT01PSema 2.4 mg	-0.206641	0.0548445	-3.76775	0.000190025	1	0.00184334	EGFL6	Epidermal growth factor-like protein 6	Q8IUX8	25975	EGFL6
seq.15534.26	NN9536-4374	TRT01PSema 2.4 mg	-0.324815	0.0864219	-3.75849	0.000196946	1	0.00190609	Malate dehydrogenase 2	Malate dehydrogenase, mitochondrial	P40926	4191	MDH2
seq.23374.42	NN9536-4374	TRT01PSema 2.4 mg	0.123744	0.0329456	3.756	0.000198838	1	0.00192	NECA3	N-terminal EF-hand calcium-binding protein 3	Q96P71	63941	NECAB3
seq.25083.26	NN9536-4374	TRT01PSema 2.4 mg	-0.348966	0.0929249	-3.75536	0.000199334	1	0.00192039	Diaphanous-related formin-1	Protein diaphanous homolog 1	O60610	1729	DIAPH1
seq.7019.13	NN9536-4374	TRT01PSema 2.4 mg	-0.249226	0.0665555	-3.74463	0.000207735	1	0.00199677	Semaphorin-7A	Semaphorin-7A	O75326	8482	SEMA7A
seq.3481.87	NN9536-4374	TRT01PSema 2.4 mg	-0.386774	0.103574	-3.73426	0.000216179	1	0.00207224	XPNPEP1	Xaa-Pro aminopeptidase 1	Q9NQW7	7511	XPNPEP1
seq.7139.14	NN9536-4374	TRT01PSema 2.4 mg	0.206907	0.0554147	3.73379	0.000216569	1	0.00207224	SLIK4	SLIT and NTRK-like protein 4	Q8IW52	139065	SLITRK4
seq.15544.25	NN9536-4374	TRT01PSema 2.4 mg	0.2535	0.0679573	3.73029	0.000219492	1	0.00209546	kallikrein 14	Kallikrein-14	Q9P0G3	43847	KLK14
seq.21104.37	NN9536-4374	TRT01PSema 2.4 mg	-0.306828	0.0824373	-3.72196	0.000226607	1	0.0021585	UBL5	Ubiquitin-like protein 5	Q9BZL1	59286	UBL5
seq.20965.18	NN9536-4374	TRT01PSema 2.4 mg	0.226443	0.0608675	3.72026	0.000228082	1	0.00216766	MP3B2	Microtubule-associated proteins 1A/1B light chain 3 beta 2	A6NCE7	643246	MAP1LC3B2
seq.20972.37	NN9536-4374	TRT01PSema 2.4 mg	-0.297496	0.0800035	-3.71854	0.000229586	1	0.00217705	CPSF5	Cleavage and polyadenylation specificity factor subunit 5	O43809	11051	NUDT21
seq.16288.17	NN9536-4374	TRT01PSema 2.4 mg	0.241133	0.0648841	3.71636	0.000231505	1	0.00219032	EPHA4	Ephrin type-A receptor 4	P54764	2043	EPHA4
seq.9284.25	NN9536-4374	TRT01PSema 2.4 mg	-0.304398	0.0819239	-3.71562	0.000232163	1	0.00219071	SFRP4	Secreted frizzled-related protein 4	Q6FHJ7	6424	SFRP4
seq.19590.46	NN9536-4374	TRT01PSema 2.4 mg	-0.156243	0.0420556	-3.71515	0.000232584	1	0.00219071	SP-D	Pulmonary surfactant-associated protein D	P35247	6441	SFTPD
seq.16770.3	NN9536-4374	TRT01PSema 2.4 mg	0.26498	0.071366	3.71297	0.000234524	1	0.00220406	REG1B	Lithostathine-1-beta	P48304	5968	REG1B
seq.7955.195	NN9536-4374	TRT01PSema 2.4 mg	0.235363	0.0634534	3.70922	0.000237903	1	0.00223084	ITI heavy chain H1	Inter-alpha-trypsin inhibitor heavy chain H1	P19827	3697	ITIH1
seq.20512.2	NN9536-4374	TRT01PSema 2.4 mg	-0.214359	0.0579112	-3.70151	0.000245	1	0.0022923	MUC18	Melanoma-associated antigen MUC18	P43121	4162	MCAM
seq.20921.1	NN9536-4374	TRT01PSema 2.4 mg	-0.286507	0.0774675	-3.69841	0.000247903	1	0.00231433	GIPC2	PDZ domain-containing protein GIPC2	Q8TF65	54810	GIPC2
seq.13943.38	NN9536-4374	TRT01PSema 2.4 mg	-0.234413	0.0634058	-3.69702	0.000249218	1	0.00232148	DPY30	Protein dpy-30 homolog	Q9C005	84661	DPY30
seq.13959.7	NN9536-4374	TRT01PSema 2.4 mg	-0.303202	0.0821332	-3.69159	0.000254423	1	0.00236474	LAP	Cytosol aminopeptidase	P28838	51056	LAP3
seq.3516.60	NN9536-4374	TRT01PSema 2.4 mg	0.270104	0.0732756	3.68614	0.000259744	1	0.00240693	SDF-1	Stromal cell-derived factor 1	P48061	6387	CXCL12
seq.6404.20	NN9536-4374	TRT01PSema 2.4 mg	0.204593	0.055509	3.68577	0.000260104	1	0.00240693	C1QRF	C1q-related factor	O75973	10882	C1QL1
seq.18338.26	NN9536-4374	TRT01PSema 2.4 mg	-0.258201	0.0700754	-3.68461	0.000261252	1	0.00241227	IDH	Isocitrate dehydrogenase [NADP] cytoplasmic	O75874	3417	IDH1
seq.9264.11	NN9536-4374	TRT01PSema 2.4 mg	-0.287648	0.0781525	-3.6806	0.000265259	1	0.00244392	CATO	Cathepsin O	P43234	1519	CTSO
seq.17691.1	NN9536-4374	TRT01PSema 2.4 mg	-0.222866	0.0606384	-3.67533	0.000270606	1	0.00248775	TPP1	Tripeptidyl-peptidase 1	O14773	1200	TPP1
seq.2860.19	NN9536-4374	TRT01PSema 2.4 mg	0.216528	0.05903	3.6681	0.000278104	1	0.00255113	Karyopherin-a2	Importin subunit alpha-1	P52292	3838	KPNA2
seq.6217.23	NN9536-4374	TRT01PSema 2.4 mg	-0.223004	0.0609256	-3.66028	0.000286446	1	0.00262195	QSCN6	Sulfhydryl oxidase 1	O00391	5768	QSOX1
seq.23695.1	NN9536-4374	TRT01PSema 2.4 mg	0.228976	0.0626843	3.65285	0.000294581	1	0.00269057	FSD1	Fibronectin type III and SPRY domain-containing protein 1	Q9BTV5	79187	FSD1
seq.11266.8	NN9536-4374	TRT01PSema 2.4 mg	0.248987	0.0681799	3.65191	0.000295621	1	0.00269424	SELPL:ECD	P-selectin glycoprotein ligand 1:Extracellular domain	Q14242	6404	SELPLG
seq.8403.18	NN9536-4374	TRT01PSema 2.4 mg	-0.286931	0.0786184	-3.64966	0.000298134	1	0.00270648	Fatty acid synthase	Fatty acid synthase	P49327	2194	FASN
seq.4479.14	NN9536-4374	TRT01PSema 2.4 mg	0.210634	0.057715	3.64956	0.000298246	1	0.00270648	C1-Esterase Inhibitor	Plasma protease C1 inhibitor	P05155	710	SERPING1
seq.24662.78	NN9536-4374	TRT01PSema 2.4 mg	-0.267102	0.0731993	-3.64897	0.000298916	1	0.00270674	TTC36	Tetratricopeptide repeat protein 36	A6NLP5	143941	TTC36
seq.18166.4	NN9536-4374	TRT01PSema 2.4 mg	-0.249315	0.0685253	-3.63829	0.000311151	1	0.00281149	RHOB	Rho-related GTP-binding protein RhoB	P62745	388	RHOB
seq.10565.19	NN9536-4374	TRT01PSema 2.4 mg	0.151818	0.0417427	3.63699	0.000312678	1	0.00281926	SLIK3	SLIT and NTRK-like protein 3	O94933	22865	SLITRK3
seq.12814.17	NN9536-4374	TRT01PSema 2.4 mg	0.121344	0.0333882	3.63432	0.000315823	1	0.00283635	RBM40	RNA-binding protein 40	Q96LT9	55599	RNPC3
seq.17675.17	NN9536-4374	TRT01PSema 2.4 mg	-0.325803	0.0896482	-3.63424	0.000315919	1	0.00283635	ACO13	Acyl-coenzyme A thioesterase 13	Q9NPJ3	55856	ACOT13
seq.8922.4	NN9536-4374	TRT01PSema 2.4 mg	-0.238068	0.0655441	-3.63218	0.000318377	1	0.00285235	TMCC3:region 1	Transmembrane and coiled-coil domains protein 3:region 1	Q9ULS5	57458	TMCC3
seq.3077.66	NN9536-4374	TRT01PSema 2.4 mg	-0.220968	0.0608639	-3.63053	0.00032035	1	0.00286395	Coagulation Factor Xa	Coagulation factor Xa	P00742	2159	F10
seq.3339.33	NN9536-4374	TRT01PSema 2.4 mg	-0.225829	0.0622502	-3.62776	0.000323688	1	0.00288767	TSP2	Thrombospondin-2	P35442	7058	THBS2
seq.20539.4	NN9536-4374	TRT01PSema 2.4 mg	0.174258	0.0480506	3.62655	0.00032516	1	0.00289469	HNP-3	Neutrophil defensin 3	P59666	1668	DEFA3
seq.16057.6	NN9536-4374	TRT01PSema 2.4 mg	-0.187771	0.0518284	-3.62295	0.000329572	1	0.00292779	IGF-II receptor	Cation-independent mannose-6-phosphate receptor	P11717	3482	IGF2R
seq.21491.7	NN9536-4374	TRT01PSema 2.4 mg	-0.242917	0.0671125	-3.61955	0.000333791	1	0.00295904	VAP-1	Vascular adhesion protein-1	Q16853	8639	AOC3
seq.3041.55	NN9536-4374	TRT01PSema 2.4 mg	-0.290652	0.0803945	-3.61532	0.000339103	1	0.00299983	MRC2	C-type mannose receptor 2	Q9UBG0	9902	MRC2
seq.4874.3	NN9536-4374	TRT01PSema 2.4 mg	0.211981	0.0586716	3.613	0.000342051	1	0.00301958	Angiogenin	Angiogenin	P03950	283	ANG
seq.21240.6	NN9536-4374	TRT01PSema 2.4 mg	-0.193608	0.0537426	-3.60251	0.000355702	1	0.00312703	GCST	Aminomethyltransferase, mitochondrial	P48728	275	AMT
seq.16612.28	NN9536-4374	TRT01PSema 2.4 mg	-0.279653	0.0776275	-3.6025	0.000355706	1	0.00312703	SDC3	Syndecan-3	O75056	9672	SDC3
seq.10908.2	NN9536-4374	TRT01PSema 2.4 mg	0.124357	0.0345424	3.60012	0.000358879	1	0.00314837	GLT13	Polypeptide N-acetylgalactosaminyltransferase 13	Q8IUC8	114805	GALNT13
seq.21887.2	NN9536-4374	TRT01PSema 2.4 mg	0.170589	0.047413	3.59794	0.0003618	1	0.00316741	CBLN2	Cerebellin-2	Q8IUK8	147381	CBLN2
seq.18942.11	NN9536-4374	TRT01PSema 2.4 mg	0.217577	0.0605018	3.59621	0.000364132	1	0.00318123	PSB9	Proteasome subunit beta type-9	P28065	5698	PSMB9
seq.15511.37	NN9536-4374	TRT01PSema 2.4 mg	0.250728	0.0698897	3.58747	0.000376148	1	0.00327941	NPTXR	Neuronal pentraxin receptor	O95502	23467	NPTXR
seq.9261.14	NN9536-4374	TRT01PSema 2.4 mg	0.224673	0.0626491	3.58621	0.000377915	1	0.00328802	EphB6	Ephrin type-B receptor 6	O15197	2051	EPHB6
seq.21429.50	NN9536-4374	TRT01PSema 2.4 mg	-0.34554	0.0967146	-3.57278	0.000397187	1	0.00344859	THOP1	Thimet oligopeptidase	P52888	7064	THOP1
seq.3069.52	NN9536-4374	TRT01PSema 2.4 mg	0.117177	0.0328037	3.57206	0.000398243	1	0.00345066	IgM	Immunoglobulin M	P01871	3507 3512 50802 3535	IGHM
seq.15395.15	NN9536-4374	TRT01PSema 2.4 mg	-0.15973	0.044741	-3.57009	0.000401154	1	0.00346876	GST M1-1	Glutathione S-transferase Mu 1	P09488	2944	GSTM1
seq.22381.1	NN9536-4374	TRT01PSema 2.4 mg	-0.331641	0.0929614	-3.56751	0.000405006	1	0.0034949	LACB2	Endoribonuclease LACTB2	Q53H82	51110	LACTB2
seq.22797.20	NN9536-4374	TRT01PSema 2.4 mg	-0.223544	0.0627259	-3.56382	0.000410555	1	0.00353556	TAF12	Transcription initiation factor TFIID subunit 12	Q16514	6883	TAF12
seq.19183.164	NN9536-4374	TRT01PSema 2.4 mg	-0.256178	0.0721262	-3.55181	0.00042915	1	0.00368816	RL12	60S ribosomal protein L12	P30050	6136	RPL12
seq.5694.57	NN9536-4374	TRT01PSema 2.4 mg	0.217014	0.0611711	3.54766	0.000435753	1	0.0037373	SMOC1	SPARC-related modular calcium-binding protein 1	Q9H4F8	64093	SMOC1
seq.5654.70	NN9536-4374	TRT01PSema 2.4 mg	0.209869	0.0591742	3.54663	0.000437402	1	0.00374384	TMX3	Protein disulfide-isomerase TMX3	Q96JJ7	54495	TMX3
seq.6393.63	NN9536-4374	TRT01PSema 2.4 mg	0.162043	0.0457147	3.54466	0.000440581	1	0.00376341	Endoplasmin	Endoplasmin	P14625	7184	HSP90B1
seq.20237.38	NN9536-4374	TRT01PSema 2.4 mg	-0.208726	0.0589777	-3.53906	0.000449732	1	0.00383382	OAT	Ornithine aminotransferase, mitochondrial	P04181	4942	OAT
seq.8759.29	NN9536-4374	TRT01PSema 2.4 mg	0.212368	0.0601327	3.53165	0.000462118	1	0.00393146	a1,4-Galactosyltransferase	Lactosylceramide 4-alpha-galactosyltransferase	Q9NPC4	53947	A4GALT
seq.12575.30	NN9536-4374	TRT01PSema 2.4 mg	-0.312104	0.0885494	-3.52463	0.000474148	1	0.00402569	C1TC	C-1-tetrahydrofolate synthase, cytoplasmic	P11586	4522	MTHFD1
seq.21444.40	NN9536-4374	TRT01PSema 2.4 mg	0.249099	0.070711	3.52278	0.000477368	1	0.00404489	Kallikrein 2	Kallikrein 2	P20151	3817	KLK2
seq.7832.181	NN9536-4374	TRT01PSema 2.4 mg	-0.214452	0.0609364	-3.51928	0.000483517	1	0.00408878	Protein disulfide isomerase A3	Protein disulfide-isomerase A3	P30101	2923	PDIA3
seq.9175.48	NN9536-4374	TRT01PSema 2.4 mg	-0.207616	0.0591095	-3.51239	0.000495821	1	0.00418444	DSCAM	Down syndrome cell adhesion molecule	O60469	1826	DSCAM
seq.18373.13	NN9536-4374	TRT01PSema 2.4 mg	-0.307655	0.087634	-3.51068	0.000498926	1	0.00420224	Radixin	Radixin	P35241	5962	RDX
seq.23385.18	NN9536-4374	TRT01PSema 2.4 mg	0.284999	0.0812697	3.50683	0.000505978	1	0.00425315	CAST1	Cytosolic arginine sensor for mTORC1 subunit 1	Q8WTX7	652968	CASTOR1
seq.8356.88	NN9536-4374	TRT01PSema 2.4 mg	-0.178078	0.0508885	-3.49938	0.000519883	1	0.00436134	NEU1	Oxytocin-neurophysin 1	P01178	5020	OXT
seq.17722.5	NN9536-4374	TRT01PSema 2.4 mg	-0.352328	0.100719	-3.49812	0.00052227	1	0.00437267	FKBP52 protein	Peptidyl-prolyl cis-trans isomerase FKBP4	Q02790	2288	FKBP4
seq.15587.20	NN9536-4374	TRT01PSema 2.4 mg	0.237376	0.067899	3.49602	0.000526269	1	0.00439743	FOLR2	Folate receptor beta	P14207	2350	FOLR2
seq.15499.11	NN9536-4374	TRT01PSema 2.4 mg	-0.257878	0.0738414	-3.49232	0.000533392	1	0.00444814	Attractin	Attractin	O75882	8455	ATRN
seq.24027.32	NN9536-4374	TRT01PSema 2.4 mg	0.11967	0.0342874	3.4902	0.000537511	1	0.00447365	IFNE1	Interferon epsilon-1	Q86WN2	338376	IFNE
seq.8447.11	NN9536-4374	TRT01PSema 2.4 mg	0.271893	0.07794	3.48849	0.000540863	1	0.00449269	ghrelin	Appetite-regulating hormone	Q9UBU3	51738	GHRL
seq.15308.108	NN9536-4374	TRT01PSema 2.4 mg	0.214901	0.061644	3.48616	0.000545451	1	0.0045219	VWC2	Brorin	Q2TAL6	375567	VWC2
seq.10848.137	NN9536-4374	TRT01PSema 2.4 mg	0.211077	0.0606538	3.48003	0.000557698	1	0.00461437	BTNL3	Butyrophilin-like protein 3	Q6UXE8	10917	BTNL3
seq.9242.11	NN9536-4374	TRT01PSema 2.4 mg	0.257651	0.0741175	3.47625	0.000565374	1	0.00466185	BTC	Betacellulin	P35070	685	BTC
seq.21567.214	NN9536-4374	TRT01PSema 2.4 mg	0.193132	0.0555597	3.47612	0.000565647	1	0.00466185	C1QT4	Complement C1q tumor necrosis factor-related protein 4	Q9BXJ3	114900	C1QTNF4
seq.9851.9	NN9536-4374	TRT01PSema 2.4 mg	-0.29253	0.0842379	-3.47266	0.000572752	1	0.00471121	FABPA	Fatty acid-binding protein, adipocyte	P15090	2167	FABP4
seq.2731.29	NN9536-4374	TRT01PSema 2.4 mg	-0.245047	0.0705832	-3.47175	0.000574656	1	0.00471767	NADPH-P450 Oxidoreductase	NADPH--cytochrome P450 reductase	P16435	5447	POR
seq.14249.68	NN9536-4374	TRT01PSema 2.4 mg	0.176774	0.0509463	3.46982	0.000578674	1	0.00473572	TRIM1	Probable E3 ubiquitin-protein ligase MID2	Q9UJV3	11043	MID2
seq.2330.2	NN9536-4374	TRT01PSema 2.4 mg	0.21962	0.0632981	3.46961	0.000579099	1	0.00473572	SDF-1	Stromal cell-derived factor 1	P48061	6387	CXCL12
seq.13720.95	NN9536-4374	TRT01PSema 2.4 mg	0.198785	0.0573614	3.46547	0.000587815	1	0.0047977	Proteinase-3	Myeloblastin	P24158	5657	PRTN3
seq.20073.22	NN9536-4374	TRT01PSema 2.4 mg	-0.268133	0.0775355	-3.4582	0.000603427	1	0.00491561	K-ras	GTPase KRas	P01116	3845	KRAS
seq.23414.12	NN9536-4374	TRT01PSema 2.4 mg	0.164005	0.0474788	3.45428	0.000612002	1	0.00497586	ZN483	Zinc finger protein 483	Q8TF39	158399	ZNF483
seq.17819.30	NN9536-4374	TRT01PSema 2.4 mg	-0.298443	0.0865506	-3.44819	0.000625554	1	0.00507627	FAHD1	Acylpyruvase FAHD1, mitochondrial	Q6P587	81889	FAHD1
seq.5028.59	NN9536-4374	TRT01PSema 2.4 mg	-0.185029	0.0536961	-3.44587	0.000630795	1	0.00510897	sCD163	Scavenger receptor cysteine-rich type 1 protein M130	Q86VB7	9332	CD163
seq.11350.30	NN9536-4374	TRT01PSema 2.4 mg	-0.192908	0.0561156	-3.43768	0.000649582	1	0.00525105	CHIP	E3 ubiquitin-protein ligase CHIP	Q9UNE7	10273	STUB1
seq.10382.1	NN9536-4374	TRT01PSema 2.4 mg	0.279764	0.0815252	3.43162	0.000663845	1	0.00535609	ANGL3	Angiopoietin-related protein 3	Q9Y5C1	27329	ANGPTL3
seq.8890.9	NN9536-4374	TRT01PSema 2.4 mg	0.217118	0.0633072	3.42959	0.000668676	1	0.00537294	T132B	Transmembrane protein 132B	Q14DG7	114795	TMEM132B
seq.16828.8	NN9536-4374	TRT01PSema 2.4 mg	-0.151024	0.0440384	-3.42936	0.000669229	1	0.00537294	Collagen a1(VI)	Collagen alpha-1(VI) chain	P12109	1291	COL6A1
seq.16558.2	NN9536-4374	TRT01PSema 2.4 mg	0.223588	0.0652024	3.42914	0.000669753	1	0.00537294	MYOC	Myocilin	Q99972	4653	MYOC
seq.6380.23	NN9536-4374	TRT01PSema 2.4 mg	0.218789	0.0638917	3.42438	0.000681262	1	0.0054549	ICT1	Peptidyl-tRNA hydrolase ICT1, mitochondrial	Q14197	3396	MRPL58
seq.16899.59	NN9536-4374	TRT01PSema 2.4 mg	0.108379	0.0316674	3.42242	0.000686028	1	0.00547775	OSBL9	Oxysterol-binding protein-related protein 9	Q96SU4	114883	OSBPL9
seq.6415.90	NN9536-4374	TRT01PSema 2.4 mg	-0.172092	0.0502879	-3.42214	0.000686713	1	0.00547775	CPN2	Carboxypeptidase N subunit 2	P22792	1370	CPN2
seq.9180.6	NN9536-4374	TRT01PSema 2.4 mg	-0.144156	0.0421521	-3.41991	0.00069221	1	0.00550607	INGR2:ECD	Interferon gamma receptor 2:Extracellular domain	P38484	3460	IFNGR2
seq.21811.20	NN9536-4374	TRT01PSema 2.4 mg	-0.191109	0.0558858	-3.41964	0.000692873	1	0.00550607	NO40	Nucleolar protein of 40 kDa	Q9NP64	51538	ZCCHC17
[truncated: 6,758 more rows]

## Sheet: S4_tx_sex_STEP1
ANALYTEID	STUDYID	term	effect_size	std_error	test_statistic	pvalue	pvalue_adj	qvalue	Target	TargetFullName	UniProt	EntrezGeneID	EntrezGeneSymbol
[truncated: 7,289 more rows]

[truncated: 8 more sheets: S5_tx_sex_STEP2, S6_tx_blocked_STEP1, S7_tx_blocked_STEP2, S8_step2_tx_uniq, S9_hallmark_STEP1, S10_hallmark_STEP2, S11_decode_STEP1, S12_decode_STEP2]
